# Supplementary material for: Biosynthesis of JC-La2CoO4 magnetic nanoparticles explored in catalytic and SMMs properties
Source: Sci Rep. 2023 Dec 13;13:22122. doi: 10.1038/s41598-023-47852-9 (PMC10719267; doi:10.1038/s41598-023-47852-9)
Supplement: Supplementary file 1 — Supplementary Information 1. [file 41598_2023_47852_MOESM1_ESM.xlsx]

## Sheet: Sheet1
Project Notes									Specimen Notes for 'Specimen 1'
_OINA.Reporting.Mustang.Placeholder.ProjectNotes									_OINA.Reporting.Mustang.Placeholder.SpecimenNotes

## Sheet: Sheet1 (2)
Element	Line Type	Wt%	Atomic %
O	K series	20.26	68.7
Co	K series	0.28	0.25
La	L series	79.47	31.04
Total:		100	100

## Sheet: Sheet1 (3)
Element	Line Type	Wt%	Atomic %
O	K series	23.64	72.78
Co	K series	0.31	0.26
La	L series	76.04	26.96
Total:		100	100

## Sheet: Sheet1 (4)
Element	Line Type	Wt%	Atomic %
O	K series	21.72	70.65
Co	K series	0.05	0.04
La	L series	78.23	29.31
Total:		100	100
