# Supplementary material for: Biosynthesis of JC-La2CoO4 magnetic nanoparticles explored in catalytic and SMMs properties
Source: Sci Rep. 2023 Dec 13;13:22122. doi: 10.1038/s41598-023-47852-9 (PMC10719267; doi:10.1038/s41598-023-47852-9)
Supplement: Supplementary file 2 — Supplementary Information 2. [file 41598_2023_47852_MOESM2_ESM.csv]

3.996747e+002	0.000000e+000
4.001569e+002	9.458797e+001
4.006390e+002	1.017188e+002
4.011211e+002	1.071267e+002
4.016032e+002	1.097395e+002
4.020853e+002	1.088357e+002
4.025674e+002	1.049046e+002
4.030496e+002	9.932187e+001
4.035317e+002	9.342402e+001
4.040138e+002	8.797101e+001
4.044959e+002	8.329980e+001
4.049780e+002	7.970092e+001
4.054601e+002	7.748227e+001
4.059423e+002	7.687769e+001
4.064244e+002	7.792188e+001
4.069065e+002	8.038319e+001
4.073886e+002	8.388725e+001
4.078707e+002	8.798136e+001
4.083528e+002	9.216618e+001
4.088350e+002	9.580074e+001
4.093171e+002	9.811076e+001
4.097992e+002	9.857310e+001
4.102813e+002	9.726962e+001
4.107634e+002	9.487003e+001
4.112455e+002	9.214464e+001
4.117277e+002	8.965467e+001
4.122098e+002	8.770508e+001
4.126919e+002	8.641949e+001
4.131740e+002	8.585077e+001
4.136561e+002	8.599181e+001
4.141382e+002	8.677414e+001
4.146204e+002	8.808887e+001
4.151025e+002	8.982606e+001
4.155846e+002	9.191436e+001
4.160667e+002	9.426872e+001
4.165488e+002	9.670390e+001
4.170309e+002	9.883610e+001
4.175131e+002	9.999243e+001
4.179952e+002	9.953682e+001
4.184773e+002	9.746655e+001
4.189594e+002	9.456139e+001
4.194415e+002	9.174444e+001
4.199236e+002	8.951858e+001
4.204058e+002	8.799055e+001
4.208879e+002	8.704900e+001
4.213700e+002	8.652934e+001
4.218521e+002	8.628974e+001
4.223342e+002	8.624146e+001
4.228163e+002	8.635204e+001
4.232985e+002	8.663103e+001
4.237806e+002	8.710159e+001
4.242627e+002	8.776152e+001
4.247448e+002	8.855085e+001
4.252269e+002	8.934935e+001
4.257090e+002	9.001494e+001
4.261912e+002	9.043266e+001
4.266733e+002	9.056039e+001
4.271554e+002	9.042010e+001
4.276375e+002	9.007883e+001
4.281196e+002	8.962340e+001
4.286017e+002	8.914790e+001
4.290839e+002	8.874207e+001
4.295660e+002	8.847055e+001
4.300481e+002	8.837386e+001
4.305302e+002	8.846587e+001
4.310123e+002	8.873901e+001
4.314944e+002	8.916701e+001
4.319766e+002	8.969846e+001
4.324587e+002	9.026041e+001
4.329408e+002	9.075635e+001
4.334229e+002	9.109245e+001
4.339050e+002	9.120703e+001
4.343871e+002	9.108087e+001
4.348693e+002	9.074357e+001
4.353514e+002	9.025996e+001
4.358335e+002	8.972278e+001
4.363156e+002	8.922842e+001
4.367977e+002	8.884928e+001
4.372798e+002	8.862272e+001
4.377620e+002	8.854493e+001
4.382441e+002	8.858911e+001
4.387262e+002	8.872350e+001
4.392083e+002	8.892561e+001
4.396904e+002	8.918155e+001
4.401725e+002	8.947656e+001
4.406547e+002	8.978552e+001
4.411368e+002	9.006842e+001
4.416189e+002	9.027275e+001
4.421010e+002	9.035228e+001
4.425831e+002	9.028237e+001
4.430652e+002	9.007107e+001
4.435474e+002	8.975850e+001
4.440295e+002	8.940866e+001
4.445116e+002	8.909400e+001
4.449937e+002	8.887206e+001
4.454758e+002	8.877596e+001
4.459579e+002	8.881188e+001
4.464401e+002	8.896243e+001
4.469222e+002	8.919469e+001
4.474043e+002	8.946468e+001
4.478864e+002	8.972804e+001
4.483685e+002	8.994221e+001
4.488506e+002	9.007538e+001
4.493328e+002	9.011265e+001
4.498149e+002	9.005303e+001
4.502970e+002	8.990788e+001
4.507791e+002	8.969749e+001
4.512612e+002	8.945247e+001
4.517433e+002	8.921006e+001
4.522255e+002	8.900533e+001
4.527076e+002	8.886398e+001
4.531897e+002	8.879195e+001
4.536718e+002	8.877818e+001
4.541539e+002	8.880253e+001
4.546360e+002	8.884565e+001
4.551182e+002	8.889413e+001
4.556003e+002	8.893919e+001
4.560824e+002	8.897491e+001
4.565645e+002	8.899488e+001
4.570466e+002	8.899005e+001
4.575287e+002	8.895251e+001
4.580109e+002	8.887925e+001
4.584930e+002	8.877608e+001
4.589751e+002	8.865764e+001
4.594572e+002	8.854337e+001
4.599393e+002	8.845467e+001
4.604214e+002	8.840865e+001
4.609036e+002	8.841813e+001
4.613857e+002	8.849004e+001
4.618678e+002	8.862385e+001
4.623499e+002	8.881103e+001
4.628320e+002	8.903223e+001
4.633141e+002	8.926083e+001
4.637963e+002	8.946459e+001
4.642784e+002	8.961237e+001
4.647605e+002	8.968298e+001
4.652426e+002	8.966660e+001
4.657247e+002	8.956789e+001
4.662068e+002	8.940494e+001
4.666890e+002	8.921005e+001
4.671711e+002	8.902565e+001
4.676532e+002	8.889170e+001
4.681353e+002	8.883919e+001
4.686174e+002	8.887965e+001
4.690995e+002	8.900616e+001
4.695817e+002	8.919801e+001
4.700638e+002	8.942629e+001
4.705459e+002	8.965887e+001
4.710280e+002	8.985767e+001
4.715101e+002	8.998609e+001
4.719922e+002	9.001886e+001
4.724744e+002	8.995113e+001
4.729565e+002	8.980349e+001
4.734386e+002	8.961266e+001
4.739207e+002	8.942074e+001
4.744028e+002	8.926078e+001
4.748849e+002	8.915142e+001
4.753671e+002	8.909811e+001
4.758492e+002	8.909458e+001
4.763313e+002	8.912782e+001
4.768134e+002	8.918257e+001
4.772955e+002	8.924658e+001
4.777776e+002	8.931158e+001
4.782598e+002	8.937271e+001
4.787419e+002	8.942663e+001
4.792240e+002	8.946856e+001
4.797061e+002	8.949150e+001
4.801882e+002	8.948828e+001
4.806703e+002	8.945380e+001
4.811525e+002	8.938829e+001
4.816346e+002	8.929842e+001
4.821167e+002	8.919741e+001
4.825988e+002	8.910225e+001
4.830809e+002	8.902839e+001
4.835630e+002	8.898709e+001
4.840452e+002	8.898238e+001
4.845273e+002	8.901142e+001
4.850094e+002	8.906626e+001
4.854915e+002	8.913625e+001
4.859736e+002	8.921013e+001
4.864557e+002	8.927568e+001
4.869379e+002	8.932121e+001
4.874200e+002	8.933823e+001
4.879021e+002	8.932268e+001
4.883842e+002	8.927789e+001
4.888663e+002	8.921426e+001
4.893484e+002	8.914846e+001
4.898306e+002	8.909815e+001
4.903127e+002	8.907591e+001
4.907948e+002	8.908478e+001
4.912769e+002	8.911536e+001
4.917590e+002	8.914975e+001
4.922411e+002	8.916801e+001
4.927233e+002	8.915798e+001
4.932054e+002	8.911970e+001
4.936875e+002	8.906531e+001
4.941696e+002	8.901257e+001
4.946517e+002	8.897734e+001
4.951339e+002	8.896763e+001
4.956160e+002	8.898063e+001
4.960981e+002	8.900517e+001
4.965802e+002	8.902709e+001
4.970623e+002	8.903617e+001
4.975444e+002	8.902982e+001
4.980266e+002	8.901417e+001
4.985087e+002	8.900004e+001
4.989908e+002	8.899938e+001
4.994729e+002	8.902000e+001
4.999550e+002	8.906338e+001
5.004371e+002	8.912498e+001
5.009193e+002	8.919559e+001
5.014014e+002	8.926431e+001
5.018835e+002	8.932053e+001
5.023656e+002	8.935693e+001
5.028477e+002	8.937109e+001
5.033298e+002	8.936504e+001
5.038120e+002	8.934391e+001
5.042941e+002	8.931381e+001
5.047762e+002	8.928159e+001
5.052583e+002	8.925381e+001
5.057404e+002	8.923598e+001
5.062225e+002	8.923222e+001
5.067047e+002	8.924434e+001
5.071868e+002	8.927133e+001
5.076689e+002	8.931017e+001
5.081510e+002	8.935698e+001
5.086331e+002	8.940726e+001
5.091152e+002	8.945593e+001
5.095974e+002	8.949656e+001
5.100795e+002	8.952127e+001
5.105616e+002	8.952133e+001
5.110437e+002	8.949033e+001
5.115258e+002	8.942663e+001
5.120079e+002	8.933585e+001
5.124901e+002	8.923026e+001
5.129722e+002	8.912694e+001
5.134543e+002	8.904432e+001
5.139364e+002	8.899585e+001
5.144185e+002	8.898744e+001
5.149006e+002	8.901537e+001
5.153828e+002	8.906828e+001
5.158649e+002	8.912978e+001
5.163470e+002	8.918339e+001
5.168291e+002	8.921800e+001
5.173112e+002	8.922913e+001
5.177933e+002	8.921992e+001
5.182755e+002	8.919823e+001
5.187576e+002	8.917342e+001
5.192397e+002	8.915292e+001
5.197218e+002	8.914050e+001
5.202039e+002	8.913708e+001
5.206860e+002	8.914178e+001
5.211682e+002	8.915304e+001
5.216503e+002	8.916998e+001
5.221324e+002	8.919294e+001
5.226145e+002	8.922319e+001
5.230966e+002	8.926279e+001
5.235787e+002	8.931322e+001
5.240609e+002	8.937369e+001
5.245430e+002	8.943949e+001
5.250251e+002	8.950145e+001
5.255072e+002	8.954758e+001
5.259893e+002	8.956607e+001
5.264714e+002	8.955132e+001
5.269536e+002	8.950617e+001
5.274357e+002	8.944203e+001
5.279178e+002	8.937467e+001
5.283999e+002	8.931989e+001
5.288820e+002	8.928968e+001
5.293641e+002	8.928890e+001
5.298463e+002	8.931497e+001
5.303284e+002	8.935904e+001
5.308105e+002	8.941017e+001
5.312926e+002	8.945836e+001
5.317747e+002	8.949694e+001
5.322568e+002	8.952357e+001
5.327390e+002	8.953852e+001
5.332211e+002	8.954291e+001
5.337032e+002	8.953754e+001
5.341853e+002	8.952298e+001
5.346674e+002	8.950069e+001
5.351495e+002	8.947410e+001
5.356317e+002	8.944933e+001
5.361138e+002	8.943396e+001
5.365959e+002	8.943431e+001
5.370780e+002	8.945383e+001
5.375601e+002	8.949132e+001
5.380422e+002	8.954243e+001
5.385244e+002	8.960097e+001
5.390065e+002	8.966187e+001
5.394886e+002	8.972239e+001
5.399707e+002	8.978123e+001
5.404528e+002	8.983693e+001
5.409349e+002	8.988629e+001
5.414171e+002	8.992361e+001
5.418992e+002	8.994232e+001
5.423813e+002	8.993792e+001
5.428634e+002	8.991033e+001
5.433455e+002	8.986559e+001
5.438276e+002	8.981469e+001
5.443098e+002	8.977179e+001
5.447919e+002	8.974908e+001
5.452740e+002	8.975336e+001
5.457561e+002	8.978428e+001
5.462382e+002	8.983524e+001
5.467203e+002	8.989606e+001
5.472025e+002	8.995645e+001
5.476846e+002	9.000900e+001
5.481667e+002	9.004947e+001
5.486488e+002	9.007613e+001
5.491309e+002	9.008894e+001
5.496130e+002	9.008903e+001
5.500952e+002	9.007851e+001
5.505773e+002	9.006087e+001
5.510594e+002	9.004140e+001
5.515415e+002	9.002670e+001
5.520236e+002	9.002240e+001
5.525057e+002	9.003235e+001
5.529879e+002	9.005692e+001
5.534700e+002	9.009304e+001
5.539521e+002	9.013541e+001
5.544342e+002	9.017853e+001
5.549163e+002	9.021881e+001
5.553984e+002	9.025499e+001
5.558806e+002	9.028766e+001
5.563627e+002	9.031796e+001
5.568448e+002	9.034612e+001
5.573269e+002	9.037055e+001
5.578090e+002	9.038849e+001
5.582911e+002	9.039678e+001
5.587733e+002	9.039377e+001
5.592554e+002	9.037985e+001
5.597375e+002	9.035801e+001
5.602196e+002	9.033278e+001
5.607017e+002	9.030902e+001
5.611838e+002	9.029120e+001
5.616660e+002	9.028236e+001
5.621481e+002	9.028373e+001
5.626302e+002	9.029512e+001
5.631123e+002	9.031449e+001
5.635944e+002	9.033807e+001
5.640765e+002	9.036063e+001
5.645587e+002	9.037675e+001
5.650408e+002	9.038206e+001
5.655229e+002	9.037495e+001
5.660050e+002	9.035738e+001
5.664871e+002	9.033498e+001
5.669692e+002	9.031564e+001
5.674514e+002	9.030628e+001
5.679335e+002	9.031114e+001
5.684156e+002	9.032951e+001
5.688977e+002	9.035616e+001
5.693798e+002	9.038338e+001
5.698619e+002	9.040365e+001
5.703441e+002	9.041260e+001
5.708262e+002	9.040981e+001
5.713083e+002	9.039856e+001
5.717904e+002	9.038382e+001
5.722725e+002	9.037092e+001
5.727546e+002	9.036359e+001
5.732368e+002	9.036356e+001
5.737189e+002	9.037127e+001
5.742010e+002	9.038650e+001
5.746831e+002	9.040908e+001
5.751652e+002	9.043846e+001
5.756473e+002	9.047354e+001
5.761295e+002	9.051198e+001
5.766116e+002	9.055000e+001
5.770937e+002	9.058324e+001
5.775758e+002	9.060767e+001
5.780579e+002	9.062014e+001
5.785400e+002	9.061914e+001
5.790222e+002	9.060476e+001
5.795043e+002	9.057881e+001
5.799864e+002	9.054447e+001
5.804685e+002	9.050574e+001
5.809506e+002	9.046747e+001
5.814327e+002	9.043388e+001
5.819149e+002	9.040868e+001
5.823970e+002	9.039432e+001
5.828791e+002	9.039172e+001
5.833612e+002	9.040038e+001
5.838433e+002	9.041875e+001
5.843254e+002	9.044482e+001
5.848076e+002	9.047669e+001
5.852897e+002	9.051284e+001
5.857718e+002	9.055215e+001
5.862539e+002	9.059303e+001
5.867360e+002	9.063313e+001
5.872181e+002	9.066922e+001
5.877003e+002	9.069772e+001
5.881824e+002	9.071575e+001
5.886645e+002	9.072264e+001
5.891466e+002	9.072025e+001
5.896287e+002	9.071302e+001
5.901108e+002	9.070621e+001
5.905930e+002	9.070486e+001
5.910751e+002	9.071133e+001
5.915572e+002	9.072496e+001
5.920393e+002	9.074223e+001
5.925214e+002	9.075879e+001
5.930035e+002	9.077139e+001
5.934857e+002	9.077908e+001
5.939678e+002	9.078327e+001
5.944499e+002	9.078667e+001
5.949320e+002	9.079199e+001
5.954141e+002	9.080072e+001
5.958962e+002	9.081281e+001
5.963784e+002	9.082719e+001
5.968605e+002	9.084274e+001
5.973426e+002	9.085918e+001
5.978247e+002	9.087730e+001
5.983068e+002	9.089845e+001
5.987889e+002	9.092399e+001
5.992711e+002	9.095419e+001
5.997532e+002	9.098799e+001
6.002353e+002	9.102319e+001
6.007174e+002	9.105698e+001
6.011995e+002	9.108696e+001
6.016816e+002	9.111134e+001
6.021638e+002	9.112904e+001
6.026459e+002	9.113972e+001
6.031280e+002	9.114356e+001
6.036101e+002	9.114138e+001
6.040922e+002	9.113469e+001
6.045743e+002	9.112596e+001
6.050565e+002	9.111832e+001
6.055386e+002	9.111481e+001
6.060207e+002	9.111790e+001
6.065028e+002	9.112877e+001
6.069849e+002	9.114700e+001
6.074670e+002	9.117112e+001
6.079492e+002	9.119890e+001
6.084313e+002	9.122831e+001
6.089134e+002	9.125742e+001
6.093955e+002	9.128450e+001
6.098776e+002	9.130779e+001
6.103597e+002	9.132521e+001
6.108419e+002	9.133463e+001
6.113240e+002	9.133453e+001
6.118061e+002	9.132446e+001
6.122882e+002	9.130570e+001
6.127703e+002	9.128092e+001
6.132524e+002	9.125372e+001
6.137346e+002	9.122755e+001
6.142167e+002	9.120496e+001
6.146988e+002	9.118729e+001
6.151809e+002	9.117501e+001
6.156630e+002	9.116820e+001
6.161451e+002	9.116696e+001
6.166273e+002	9.117139e+001
6.171094e+002	9.118112e+001
6.175915e+002	9.119437e+001
6.180736e+002	9.120810e+001
6.185557e+002	9.121824e+001
6.190378e+002	9.122101e+001
6.195200e+002	9.121446e+001
6.200021e+002	9.119946e+001
6.204842e+002	9.117957e+001
6.209663e+002	9.115982e+001
6.214484e+002	9.114548e+001
6.219305e+002	9.113998e+001
6.224127e+002	9.114391e+001
6.228948e+002	9.115533e+001
6.233769e+002	9.117065e+001
6.238590e+002	9.118653e+001
6.243411e+002	9.120050e+001
6.248232e+002	9.121179e+001
6.253054e+002	9.122092e+001
6.257875e+002	9.122874e+001
6.262696e+002	9.123583e+001
6.267517e+002	9.124222e+001
6.272338e+002	9.124754e+001
6.277159e+002	9.125179e+001
6.281981e+002	9.125545e+001
6.286802e+002	9.125970e+001
6.291623e+002	9.126570e+001
6.296444e+002	9.127425e+001
6.301265e+002	9.128529e+001
6.306086e+002	9.129805e+001
6.310908e+002	9.131155e+001
6.315729e+002	9.132504e+001
6.320550e+002	9.133828e+001
6.325371e+002	9.135123e+001
6.330192e+002	9.136373e+001
6.335013e+002	9.137509e+001
6.339835e+002	9.138392e+001
6.344656e+002	9.138884e+001
6.349477e+002	9.138932e+001
6.354298e+002	9.138632e+001
6.359119e+002	9.138254e+001
6.363940e+002	9.138136e+001
6.368762e+002	9.138604e+001
6.373583e+002	9.139835e+001
6.378404e+002	9.141792e+001
6.383225e+002	9.144270e+001
6.388046e+002	9.146978e+001
6.392867e+002	9.149673e+001
6.397689e+002	9.152215e+001
6.402510e+002	9.154583e+001
6.407331e+002	9.156813e+001
6.412152e+002	9.158929e+001
6.416973e+002	9.160878e+001
6.421794e+002	9.162537e+001
6.426616e+002	9.163778e+001
6.431437e+002	9.164548e+001
6.436258e+002	9.164923e+001
6.441079e+002	9.165092e+001
6.445900e+002	9.165289e+001
6.450721e+002	9.165678e+001
6.455543e+002	9.166303e+001
6.460364e+002	9.167081e+001
6.465185e+002	9.167857e+001
6.470006e+002	9.168526e+001
6.474827e+002	9.169086e+001
6.479648e+002	9.169665e+001
6.484470e+002	9.170462e+001
6.489291e+002	9.171636e+001
6.494112e+002	9.173224e+001
6.498933e+002	9.175110e+001
6.503754e+002	9.177088e+001
6.508575e+002	9.178934e+001
6.513397e+002	9.180502e+001
6.518218e+002	9.181754e+001
6.523039e+002	9.182742e+001
6.527860e+002	9.183535e+001
6.532681e+002	9.184163e+001
6.537502e+002	9.184579e+001
6.542324e+002	9.184702e+001
6.547145e+002	9.184485e+001
6.551966e+002	9.183978e+001
6.556787e+002	9.183350e+001
6.561608e+002	9.182836e+001
6.566429e+002	9.182703e+001
6.571251e+002	9.183103e+001
6.576072e+002	9.184059e+001
6.580893e+002	9.185454e+001
6.585714e+002	9.187097e+001
6.590535e+002	9.188803e+001
6.595356e+002	9.190434e+001
6.600178e+002	9.191943e+001
6.604999e+002	9.193342e+001
6.609820e+002	9.194665e+001
6.614641e+002	9.195922e+001
6.619462e+002	9.197065e+001
6.624283e+002	9.197990e+001
6.629105e+002	9.198570e+001
6.633926e+002	9.198666e+001
6.638747e+002	9.198147e+001
6.643568e+002	9.196921e+001
6.648389e+002	9.194906e+001
6.653210e+002	9.192076e+001
6.658032e+002	9.188483e+001
6.662853e+002	9.184396e+001
6.667674e+002	9.180489e+001
6.672495e+002	9.177859e+001
6.677316e+002	9.177748e+001
6.682137e+002	9.180628e+001
6.686959e+002	9.185622e+001
6.691780e+002	9.191040e+001
6.696601e+002	9.195516e+001
6.701422e+002	9.198572e+001
6.706243e+002	9.200314e+001
6.711064e+002	9.201169e+001
6.715886e+002	9.201620e+001
6.720707e+002	9.202103e+001
6.725528e+002	9.202912e+001
6.730349e+002	9.204149e+001
6.735170e+002	9.205746e+001
6.739991e+002	9.207549e+001
6.744813e+002	9.209400e+001
6.749634e+002	9.211237e+001
6.754455e+002	9.213070e+001
6.759276e+002	9.214966e+001
6.764097e+002	9.216951e+001
6.768918e+002	9.218975e+001
6.773740e+002	9.220900e+001
6.778561e+002	9.222545e+001
6.783382e+002	9.223756e+001
6.788203e+002	9.224470e+001
6.793024e+002	9.224722e+001
6.797845e+002	9.224627e+001
6.802667e+002	9.224332e+001
6.807488e+002	9.223978e+001
6.812309e+002	9.223657e+001
6.817130e+002	9.223411e+001
6.821951e+002	9.223259e+001
6.826772e+002	9.223219e+001
6.831594e+002	9.223317e+001
6.836415e+002	9.223586e+001
6.841236e+002	9.224052e+001
6.846057e+002	9.224722e+001
6.850878e+002	9.225568e+001
6.855699e+002	9.226543e+001
6.860521e+002	9.227585e+001
6.865342e+002	9.228615e+001
6.870163e+002	9.229564e+001
6.874984e+002	9.230363e+001
6.879805e+002	9.230966e+001
6.884626e+002	9.231371e+001
6.889448e+002	9.231653e+001
6.894269e+002	9.231956e+001
6.899090e+002	9.232465e+001
6.903911e+002	9.233381e+001
6.908732e+002	9.234831e+001
6.913553e+002	9.236840e+001
6.918375e+002	9.239271e+001
6.923196e+002	9.241870e+001
6.928017e+002	9.244344e+001
6.932838e+002	9.246401e+001
6.937659e+002	9.247856e+001
6.942480e+002	9.248660e+001
6.947302e+002	9.248895e+001
6.952123e+002	9.248734e+001
6.956944e+002	9.248378e+001
6.961765e+002	9.248011e+001
6.966586e+002	9.247749e+001
6.971407e+002	9.247639e+001
6.976229e+002	9.247668e+001
6.981050e+002	9.247780e+001
6.985871e+002	9.247906e+001
6.990692e+002	9.247977e+001
6.995513e+002	9.247956e+001
7.000334e+002	9.247842e+001
7.005156e+002	9.247690e+001
7.009977e+002	9.247582e+001
7.014798e+002	9.247633e+001
7.019619e+002	9.247950e+001
7.024440e+002	9.248592e+001
7.029261e+002	9.249543e+001
7.034083e+002	9.250716e+001
7.038904e+002	9.251960e+001
7.043725e+002	9.253104e+001
7.048546e+002	9.254002e+001
7.053367e+002	9.254572e+001
7.058188e+002	9.254824e+001
7.063010e+002	9.254839e+001
7.067831e+002	9.254759e+001
7.072652e+002	9.254764e+001
7.077473e+002	9.255029e+001
7.082294e+002	9.255685e+001
7.087115e+002	9.256810e+001
7.091937e+002	9.258389e+001
7.096758e+002	9.260318e+001
7.101579e+002	9.262402e+001
7.106400e+002	9.264391e+001
7.111221e+002	9.266059e+001
7.116042e+002	9.267242e+001
7.120864e+002	9.267914e+001
7.125685e+002	9.268179e+001
7.130506e+002	9.268264e+001
7.135327e+002	9.268430e+001
7.140148e+002	9.268889e+001
7.144969e+002	9.269753e+001
7.149791e+002	9.271006e+001
7.154612e+002	9.272527e+001
7.159433e+002	9.274150e+001
7.164254e+002	9.275740e+001
7.169075e+002	9.277244e+001
7.173896e+002	9.278684e+001
7.178718e+002	9.280159e+001
7.183539e+002	9.281791e+001
7.188360e+002	9.283688e+001
7.193181e+002	9.285911e+001
7.198002e+002	9.288467e+001
7.202823e+002	9.291312e+001
7.207645e+002	9.294359e+001
7.212466e+002	9.297469e+001
7.217287e+002	9.300488e+001
7.222108e+002	9.303252e+001
7.226929e+002	9.305614e+001
7.231750e+002	9.307478e+001
7.236572e+002	9.308835e+001
7.241393e+002	9.309760e+001
7.246214e+002	9.310405e+001
7.251035e+002	9.310937e+001
7.255856e+002	9.311509e+001
7.260677e+002	9.312211e+001
7.265499e+002	9.313048e+001
7.270320e+002	9.313972e+001
7.275141e+002	9.314919e+001
7.279962e+002	9.315845e+001
7.284783e+002	9.316753e+001
7.289604e+002	9.317680e+001
7.294426e+002	9.318690e+001
7.299247e+002	9.319831e+001
7.304068e+002	9.321116e+001
7.308889e+002	9.322539e+001
7.313710e+002	9.324074e+001
7.318531e+002	9.325710e+001
7.323353e+002	9.327446e+001
7.328174e+002	9.329292e+001
7.332995e+002	9.331255e+001
7.337816e+002	9.333321e+001
7.342637e+002	9.335451e+001
7.347458e+002	9.337601e+001
7.352280e+002	9.339721e+001
7.357101e+002	9.341774e+001
7.361922e+002	9.343738e+001
7.366743e+002	9.345600e+001
7.371564e+002	9.347323e+001
7.376385e+002	9.348856e+001
7.381207e+002	9.350127e+001
7.386028e+002	9.351068e+001
7.390849e+002	9.351647e+001
7.395670e+002	9.351868e+001
7.400491e+002	9.351776e+001
7.405313e+002	9.351451e+001
7.410134e+002	9.350980e+001
7.414955e+002	9.350449e+001
7.419776e+002	9.349934e+001
7.424597e+002	9.349514e+001
7.429418e+002	9.349278e+001
7.434240e+002	9.349309e+001
7.439061e+002	9.349674e+001
7.443882e+002	9.350397e+001
7.448703e+002	9.351431e+001
7.453524e+002	9.352657e+001
7.458345e+002	9.353905e+001
7.463167e+002	9.355009e+001
7.467988e+002	9.355834e+001
7.472809e+002	9.356307e+001
7.477630e+002	9.356429e+001
7.482451e+002	9.356228e+001
7.487272e+002	9.355740e+001
7.492094e+002	9.354988e+001
7.496915e+002	9.353972e+001
7.501736e+002	9.352713e+001
7.506557e+002	9.351263e+001
7.511378e+002	9.349725e+001
7.516199e+002	9.348236e+001
7.521021e+002	9.346939e+001
7.525842e+002	9.345923e+001
7.530663e+002	9.345203e+001
7.535484e+002	9.344690e+001
7.540305e+002	9.344235e+001
7.545126e+002	9.343683e+001
7.549948e+002	9.342899e+001
7.554769e+002	9.341818e+001
7.559590e+002	9.340446e+001
7.564411e+002	9.338837e+001
7.569232e+002	9.337067e+001
7.574053e+002	9.335208e+001
7.578875e+002	9.333325e+001
7.583696e+002	9.331474e+001
7.588517e+002	9.329692e+001
7.593338e+002	9.328017e+001
7.598159e+002	9.326465e+001
7.602980e+002	9.325021e+001
7.607802e+002	9.323646e+001
7.612623e+002	9.322287e+001
7.617444e+002	9.320898e+001
7.622265e+002	9.319480e+001
7.627086e+002	9.318069e+001
7.631907e+002	9.316732e+001
7.636729e+002	9.315535e+001
7.641550e+002	9.314498e+001
7.646371e+002	9.313596e+001
7.651192e+002	9.312746e+001
7.656013e+002	9.311878e+001
7.660834e+002	9.310958e+001
7.665656e+002	9.310019e+001
7.670477e+002	9.309161e+001
7.675298e+002	9.308501e+001
7.680119e+002	9.308115e+001
7.684940e+002	9.307997e+001
7.689761e+002	9.308045e+001
7.694583e+002	9.308096e+001
7.699404e+002	9.307987e+001
7.704225e+002	9.307603e+001
7.709046e+002	9.306915e+001
7.713867e+002	9.305953e+001
7.718688e+002	9.304784e+001
7.723510e+002	9.303467e+001
7.728331e+002	9.302016e+001
7.733152e+002	9.300442e+001
7.737973e+002	9.298758e+001
7.742794e+002	9.297019e+001
7.747615e+002	9.295334e+001
7.752437e+002	9.293831e+001
7.757258e+002	9.292609e+001
7.762079e+002	9.291711e+001
7.766900e+002	9.291082e+001
7.771721e+002	9.290617e+001
7.776542e+002	9.290199e+001
7.781364e+002	9.289764e+001
7.786185e+002	9.289320e+001
7.791006e+002	9.288956e+001
7.795827e+002	9.288770e+001
7.800648e+002	9.288828e+001
7.805469e+002	9.289122e+001
7.810291e+002	9.289587e+001
7.815112e+002	9.290125e+001
7.819933e+002	9.290668e+001
7.824754e+002	9.291208e+001
7.829575e+002	9.291799e+001
7.834396e+002	9.292518e+001
7.839218e+002	9.293410e+001
7.844039e+002	9.294466e+001
7.848860e+002	9.295607e+001
7.853681e+002	9.296740e+001
7.858502e+002	9.297791e+001
7.863323e+002	9.298763e+001
7.868145e+002	9.299728e+001
7.872966e+002	9.300793e+001
7.877787e+002	9.302074e+001
7.882608e+002	9.303617e+001
7.887429e+002	9.305402e+001
7.892250e+002	9.307348e+001
7.897072e+002	9.309355e+001
7.901893e+002	9.311318e+001
7.906714e+002	9.313156e+001
7.911535e+002	9.314809e+001
7.916356e+002	9.316221e+001
7.921177e+002	9.317348e+001
7.925999e+002	9.318166e+001
7.930820e+002	9.318715e+001
7.935641e+002	9.319109e+001
7.940462e+002	9.319533e+001
7.945283e+002	9.320206e+001
7.950104e+002	9.321306e+001
7.954926e+002	9.322893e+001
7.959747e+002	9.324879e+001
7.964568e+002	9.327036e+001
7.969389e+002	9.329093e+001
7.974210e+002	9.330800e+001
7.979031e+002	9.332034e+001
7.983853e+002	9.332830e+001
7.988674e+002	9.333355e+001
7.993495e+002	9.333835e+001
7.998316e+002	9.334466e+001
8.003137e+002	9.335361e+001
8.007958e+002	9.336524e+001
8.012780e+002	9.337868e+001
8.017601e+002	9.339275e+001
8.022422e+002	9.340646e+001
8.027243e+002	9.341930e+001
8.032064e+002	9.343118e+001
8.036885e+002	9.344238e+001
8.041707e+002	9.345313e+001
8.046528e+002	9.346358e+001
8.051349e+002	9.347370e+001
8.056170e+002	9.348331e+001
8.060991e+002	9.349227e+001
8.065812e+002	9.350043e+001
8.070634e+002	9.350767e+001
8.075455e+002	9.351390e+001
8.080276e+002	9.351916e+001
8.085097e+002	9.352344e+001
8.089918e+002	9.352696e+001
8.094739e+002	9.353004e+001
8.099561e+002	9.353304e+001
8.104382e+002	9.353634e+001
8.109203e+002	9.354007e+001
8.114024e+002	9.354418e+001
8.118845e+002	9.354833e+001
8.123666e+002	9.355211e+001
8.128488e+002	9.355502e+001
8.133309e+002	9.355656e+001
8.138130e+002	9.355641e+001
8.142951e+002	9.355431e+001
8.147772e+002	9.355018e+001
8.152593e+002	9.354430e+001
8.157415e+002	9.353729e+001
8.162236e+002	9.353024e+001
8.167057e+002	9.352457e+001
8.171878e+002	9.352183e+001
8.176699e+002	9.352320e+001
8.181520e+002	9.352922e+001
8.186342e+002	9.353948e+001
8.191163e+002	9.355276e+001
8.195984e+002	9.356740e+001
8.200805e+002	9.358162e+001
8.205626e+002	9.359424e+001
8.210447e+002	9.360475e+001
8.215269e+002	9.361326e+001
8.220090e+002	9.362032e+001
8.224911e+002	9.362649e+001
8.229732e+002	9.363216e+001
8.234553e+002	9.363741e+001
8.239374e+002	9.364222e+001
8.244196e+002	9.364633e+001
8.249017e+002	9.364960e+001
8.253838e+002	9.365185e+001
8.258659e+002	9.365283e+001
8.263480e+002	9.365241e+001
8.268301e+002	9.365051e+001
8.273123e+002	9.364743e+001
8.277944e+002	9.364384e+001
8.282765e+002	9.364085e+001
8.287586e+002	9.363963e+001
8.292407e+002	9.364106e+001
8.297228e+002	9.364542e+001
8.302050e+002	9.365214e+001
8.306871e+002	9.366018e+001
8.311692e+002	9.366837e+001
8.316513e+002	9.367605e+001
8.321334e+002	9.368346e+001
8.326155e+002	9.369169e+001
8.330977e+002	9.370215e+001
8.335798e+002	9.371603e+001
8.340619e+002	9.373367e+001
8.345440e+002	9.375436e+001
8.350261e+002	9.377658e+001
8.355082e+002	9.379865e+001
8.359904e+002	9.381941e+001
8.364725e+002	9.383866e+001
8.369546e+002	9.385706e+001
8.374367e+002	9.387584e+001
8.379188e+002	9.389619e+001
8.384009e+002	9.391890e+001
8.388831e+002	9.394408e+001
8.393652e+002	9.397137e+001
8.398473e+002	9.400031e+001
8.403294e+002	9.403041e+001
8.408115e+002	9.406136e+001
8.412936e+002	9.409285e+001
8.417758e+002	9.412428e+001
8.422579e+002	9.415484e+001
8.427400e+002	9.418347e+001
8.432221e+002	9.420928e+001
8.437042e+002	9.423192e+001
8.441863e+002	9.425163e+001
8.446685e+002	9.426925e+001
8.451506e+002	9.428589e+001
8.456327e+002	9.430247e+001
8.461148e+002	9.431937e+001
8.465969e+002	9.433630e+001
8.470790e+002	9.435251e+001
8.475612e+002	9.436707e+001
8.480433e+002	9.437920e+001
8.485254e+002	9.438856e+001
8.490075e+002	9.439527e+001
8.494896e+002	9.439988e+001
8.499717e+002	9.440305e+001
8.504539e+002	9.440555e+001
8.509360e+002	9.440805e+001
8.514181e+002	9.441109e+001
8.519002e+002	9.441500e+001
8.523823e+002	9.441993e+001
8.528644e+002	9.442577e+001
8.533466e+002	9.443217e+001
8.538287e+002	9.443877e+001
8.543108e+002	9.444526e+001
8.547929e+002	9.445163e+001
8.552750e+002	9.445813e+001
8.557571e+002	9.446525e+001
8.562393e+002	9.447338e+001
8.567214e+002	9.448263e+001
8.572035e+002	9.449263e+001
8.576856e+002	9.450266e+001
8.581677e+002	9.451181e+001
8.586498e+002	9.451941e+001
8.591320e+002	9.452511e+001
8.596141e+002	9.452905e+001
8.600962e+002	9.453149e+001
8.605783e+002	9.453262e+001
8.610604e+002	9.453225e+001
8.615425e+002	9.453002e+001
8.620247e+002	9.452541e+001
8.625068e+002	9.451829e+001
8.629889e+002	9.450906e+001
8.634710e+002	9.449899e+001
8.639531e+002	9.448956e+001
8.644352e+002	9.448219e+001
8.649174e+002	9.447769e+001
8.653995e+002	9.447601e+001
8.658816e+002	9.447620e+001
8.663637e+002	9.447688e+001
8.668458e+002	9.447681e+001
8.673279e+002	9.447530e+001
8.678101e+002	9.447235e+001
8.682922e+002	9.446860e+001
8.687743e+002	9.446484e+001
8.692564e+002	9.446193e+001
8.697385e+002	9.446039e+001
8.702206e+002	9.446045e+001
8.707028e+002	9.446221e+001
8.711849e+002	9.446571e+001
8.716670e+002	9.447097e+001
8.721491e+002	9.447778e+001
8.726312e+002	9.448560e+001
8.731133e+002	9.449358e+001
8.735955e+002	9.450060e+001
8.740776e+002	9.450571e+001
8.745597e+002	9.450841e+001
8.750418e+002	9.450887e+001
8.755239e+002	9.450781e+001
8.760060e+002	9.450628e+001
8.764882e+002	9.450501e+001
8.769703e+002	9.450425e+001
8.774524e+002	9.450347e+001
8.779345e+002	9.450167e+001
8.784166e+002	9.449783e+001
8.788987e+002	9.449126e+001
8.793809e+002	9.448206e+001
8.798630e+002	9.447087e+001
8.803451e+002	9.445891e+001
8.808272e+002	9.444739e+001
8.813093e+002	9.443715e+001
8.817914e+002	9.442864e+001
8.822736e+002	9.442181e+001
8.827557e+002	9.441631e+001
8.832378e+002	9.441180e+001
8.837199e+002	9.440794e+001
8.842020e+002	9.440453e+001
8.846841e+002	9.440148e+001
8.851663e+002	9.439869e+001
8.856484e+002	9.439619e+001
8.861305e+002	9.439418e+001
8.866126e+002	9.439291e+001
8.870947e+002	9.439285e+001
8.875768e+002	9.439437e+001
8.880590e+002	9.439765e+001
8.885411e+002	9.440255e+001
8.890232e+002	9.440843e+001
8.895053e+002	9.441459e+001
8.899874e+002	9.442027e+001
8.904695e+002	9.442497e+001
8.909517e+002	9.442865e+001
8.914338e+002	9.443152e+001
8.919159e+002	9.443401e+001
8.923980e+002	9.443655e+001
8.928801e+002	9.443930e+001
8.933622e+002	9.444229e+001
8.938443e+002	9.444531e+001
8.943264e+002	9.444821e+001
8.948085e+002	9.445097e+001
8.952906e+002	9.445365e+001
8.957728e+002	9.445644e+001
8.962549e+002	9.445944e+001
8.967370e+002	9.446255e+001
8.972191e+002	9.446552e+001
8.977012e+002	9.446794e+001
8.981833e+002	9.446941e+001
8.986655e+002	9.446960e+001
8.991476e+002	9.446831e+001
8.996297e+002	9.446552e+001
9.001118e+002	9.446126e+001
9.005939e+002	9.445567e+001
9.010760e+002	9.444879e+001
9.015582e+002	9.444081e+001
9.020403e+002	9.443200e+001
9.025224e+002	9.442270e+001
9.030045e+002	9.441337e+001
9.034866e+002	9.440457e+001
9.039688e+002	9.439666e+001
9.044509e+002	9.438975e+001
9.049330e+002	9.438369e+001
9.054151e+002	9.437799e+001
9.058972e+002	9.437196e+001
9.063793e+002	9.436489e+001
9.068615e+002	9.435611e+001
9.073436e+002	9.434521e+001
9.078257e+002	9.433204e+001
9.083078e+002	9.431674e+001
9.087899e+002	9.429976e+001
9.092720e+002	9.428153e+001
9.097542e+002	9.426260e+001
9.102363e+002	9.424350e+001
9.107184e+002	9.422452e+001
9.112005e+002	9.420598e+001
9.116826e+002	9.418812e+001
9.121647e+002	9.417116e+001
9.126469e+002	9.415520e+001
9.131290e+002	9.414034e+001
9.136111e+002	9.412648e+001
9.140932e+002	9.411342e+001
9.145753e+002	9.410072e+001
9.150574e+002	9.408810e+001
9.155396e+002	9.407520e+001
9.160217e+002	9.406213e+001
9.165038e+002	9.404922e+001
9.169859e+002	9.403716e+001
9.174680e+002	9.402655e+001
9.179501e+002	9.401776e+001
9.184323e+002	9.401072e+001
9.189144e+002	9.400477e+001
9.193965e+002	9.399909e+001
9.198786e+002	9.399277e+001
9.203607e+002	9.398542e+001
9.208428e+002	9.397727e+001
9.213250e+002	9.396906e+001
9.218071e+002	9.396170e+001
9.222892e+002	9.395587e+001
9.227713e+002	9.395158e+001
9.232534e+002	9.394827e+001
9.237355e+002	9.394483e+001
9.242177e+002	9.394018e+001
9.246998e+002	9.393372e+001
9.251819e+002	9.392553e+001
9.256640e+002	9.391637e+001
9.261461e+002	9.390722e+001
9.266282e+002	9.389897e+001
9.271104e+002	9.389198e+001
9.275925e+002	9.388597e+001
9.280746e+002	9.388018e+001
9.285567e+002	9.387377e+001
9.290388e+002	9.386619e+001
9.295209e+002	9.385724e+001
9.300031e+002	9.384717e+001
9.304852e+002	9.383631e+001
9.309673e+002	9.382500e+001
9.314494e+002	9.381329e+001
9.319315e+002	9.380106e+001
9.324136e+002	9.378810e+001
9.328958e+002	9.377435e+001
9.333779e+002	9.376000e+001
9.338600e+002	9.374545e+001
9.343421e+002	9.373111e+001
9.348242e+002	9.371725e+001
9.353063e+002	9.370388e+001
9.357885e+002	9.369068e+001
9.362706e+002	9.367720e+001
9.367527e+002	9.366286e+001
9.372348e+002	9.364725e+001
9.377169e+002	9.362997e+001
9.381990e+002	9.361079e+001
9.386812e+002	9.358963e+001
9.391633e+002	9.356652e+001
9.396454e+002	9.354173e+001
9.401275e+002	9.351581e+001
9.406096e+002	9.348947e+001
9.410917e+002	9.346364e+001
9.415739e+002	9.343896e+001
9.420560e+002	9.341578e+001
9.425381e+002	9.339384e+001
9.430202e+002	9.337248e+001
9.435023e+002	9.335078e+001
9.439844e+002	9.332792e+001
9.444666e+002	9.330346e+001
9.449487e+002	9.327745e+001
9.454308e+002	9.325031e+001
9.459129e+002	9.322259e+001
9.463950e+002	9.319470e+001
9.468771e+002	9.316695e+001
9.473593e+002	9.313939e+001
9.478414e+002	9.311209e+001
9.483235e+002	9.308533e+001
9.488056e+002	9.305952e+001
9.492877e+002	9.303530e+001
9.497698e+002	9.301312e+001
9.502520e+002	9.299312e+001
9.507341e+002	9.297497e+001
9.512162e+002	9.295802e+001
9.516983e+002	9.294158e+001
9.521804e+002	9.292506e+001
9.526625e+002	9.290809e+001
9.531447e+002	9.289071e+001
9.536268e+002	9.287285e+001
9.541089e+002	9.285442e+001
9.545910e+002	9.283507e+001
9.550731e+002	9.281425e+001
9.555552e+002	9.279162e+001
9.560374e+002	9.276701e+001
9.565195e+002	9.274072e+001
9.570016e+002	9.271334e+001
9.574837e+002	9.268571e+001
9.579658e+002	9.265846e+001
9.584479e+002	9.263198e+001
9.589301e+002	9.260626e+001
9.594122e+002	9.258120e+001
9.598943e+002	9.255661e+001
9.603764e+002	9.253246e+001
9.608585e+002	9.250873e+001
9.613406e+002	9.248547e+001
9.618228e+002	9.246239e+001
9.623049e+002	9.243900e+001
9.627870e+002	9.241459e+001
9.632691e+002	9.238855e+001
9.637512e+002	9.236044e+001
9.642333e+002	9.233023e+001
9.647155e+002	9.229833e+001
9.651976e+002	9.226526e+001
9.656797e+002	9.223146e+001
9.661618e+002	9.219713e+001
9.666439e+002	9.216210e+001
9.671260e+002	9.212608e+001
9.676082e+002	9.208876e+001
9.680903e+002	9.205005e+001
9.685724e+002	9.201013e+001
9.690545e+002	9.196926e+001
9.695366e+002	9.192767e+001
9.700187e+002	9.188540e+001
9.705009e+002	9.184224e+001
9.709830e+002	9.179793e+001
9.714651e+002	9.175226e+001
9.719472e+002	9.170530e+001
9.724293e+002	9.165738e+001
9.729114e+002	9.160907e+001
9.733936e+002	9.156091e+001
9.738757e+002	9.151321e+001
9.743578e+002	9.146602e+001
9.748399e+002	9.141904e+001
9.753220e+002	9.137192e+001
9.758041e+002	9.132411e+001
9.762863e+002	9.127530e+001
9.767684e+002	9.122522e+001
9.772505e+002	9.117376e+001
9.777326e+002	9.112105e+001
9.782147e+002	9.106738e+001
9.786968e+002	9.101324e+001
9.791790e+002	9.095937e+001
9.796611e+002	9.090650e+001
9.801432e+002	9.085529e+001
9.806253e+002	9.080616e+001
9.811074e+002	9.075910e+001
9.815895e+002	9.071394e+001
9.820717e+002	9.067038e+001
9.825538e+002	9.062827e+001
9.830359e+002	9.058772e+001
9.835180e+002	9.054900e+001
9.840001e+002	9.051241e+001
9.844822e+002	9.047796e+001
9.849644e+002	9.044527e+001
9.854465e+002	9.041367e+001
9.859286e+002	9.038254e+001
9.864107e+002	9.035149e+001
9.868928e+002	9.032063e+001
9.873749e+002	9.029053e+001
9.878571e+002	9.026192e+001
9.883392e+002	9.023531e+001
9.888213e+002	9.021075e+001
9.893034e+002	9.018779e+001
9.897855e+002	9.016570e+001
9.902676e+002	9.014376e+001
9.907498e+002	9.012167e+001
9.912319e+002	9.009937e+001
9.917140e+002	9.007720e+001
9.921961e+002	9.005546e+001
9.926782e+002	9.003423e+001
9.931603e+002	9.001338e+001
9.936425e+002	8.999280e+001
9.941246e+002	8.997243e+001
9.946067e+002	8.995248e+001
9.950888e+002	8.993324e+001
9.955709e+002	8.991486e+001
9.960530e+002	8.989706e+001
9.965352e+002	8.987917e+001
9.970173e+002	8.986019e+001
9.974994e+002	8.983937e+001
9.979815e+002	8.981651e+001
9.984636e+002	8.979225e+001
9.989457e+002	8.976774e+001
9.994279e+002	8.974420e+001
9.999100e+002	8.972237e+001
1.000392e+003	8.970210e+001
1.000874e+003	8.968240e+001
1.001356e+003	8.966193e+001
1.001838e+003	8.963959e+001
1.002321e+003	8.961505e+001
1.002803e+003	8.958885e+001
1.003285e+003	8.956201e+001
1.003767e+003	8.953549e+001
1.004249e+003	8.950977e+001
1.004731e+003	8.948461e+001
1.005213e+003	8.945931e+001
1.005695e+003	8.943320e+001
1.006177e+003	8.940600e+001
1.006660e+003	8.937812e+001
1.007142e+003	8.935034e+001
1.007624e+003	8.932347e+001
1.008106e+003	8.929790e+001
1.008588e+003	8.927363e+001
1.009070e+003	8.925027e+001
1.009552e+003	8.922766e+001
1.010034e+003	8.920601e+001
1.010517e+003	8.918606e+001
1.010999e+003	8.916870e+001
1.011481e+003	8.915458e+001
1.011963e+003	8.914368e+001
1.012445e+003	8.913529e+001
1.012927e+003	8.912841e+001
1.013409e+003	8.912222e+001
1.013891e+003	8.911655e+001
1.014373e+003	8.911193e+001
1.014856e+003	8.910919e+001
1.015338e+003	8.910891e+001
1.015820e+003	8.911094e+001
1.016302e+003	8.911434e+001
1.016784e+003	8.911764e+001
1.017266e+003	8.911959e+001
1.017748e+003	8.911969e+001
1.018230e+003	8.911832e+001
1.018713e+003	8.911668e+001
1.019195e+003	8.911588e+001
1.019677e+003	8.911674e+001
1.020159e+003	8.911919e+001
1.020641e+003	8.912257e+001
1.021123e+003	8.912595e+001
1.021605e+003	8.912859e+001
1.022087e+003	8.913028e+001
1.022569e+003	8.913114e+001
1.023052e+003	8.913131e+001
1.023534e+003	8.913075e+001
1.024016e+003	8.912907e+001
1.024498e+003	8.912575e+001
1.024980e+003	8.912061e+001
1.025462e+003	8.911401e+001
1.025944e+003	8.910684e+001
1.026426e+003	8.910032e+001
1.026909e+003	8.909538e+001
1.027391e+003	8.909231e+001
1.027873e+003	8.909066e+001
1.028355e+003	8.908954e+001
1.028837e+003	8.908813e+001
1.029319e+003	8.908595e+001
1.029801e+003	8.908311e+001
1.030283e+003	8.908004e+001
1.030766e+003	8.907699e+001
1.031248e+003	8.907386e+001
1.031730e+003	8.907008e+001
1.032212e+003	8.906496e+001
1.032694e+003	8.905811e+001
1.033176e+003	8.904974e+001
1.033658e+003	8.904060e+001
1.034140e+003	8.903162e+001
1.034622e+003	8.902327e+001
1.035104e+003	8.901527e+001
1.035587e+003	8.900661e+001
1.036069e+003	8.899612e+001
1.036551e+003	8.898290e+001
1.037033e+003	8.896698e+001
1.037515e+003	8.894926e+001
1.037997e+003	8.893118e+001
1.038479e+003	8.891389e+001
1.038961e+003	8.889787e+001
1.039444e+003	8.888265e+001
1.039926e+003	8.886731e+001
1.040408e+003	8.885105e+001
1.040890e+003	8.883390e+001
1.041372e+003	8.881676e+001
1.041854e+003	8.880125e+001
1.042336e+003	8.878893e+001
1.042818e+003	8.878066e+001
1.043301e+003	8.877632e+001
1.043783e+003	8.877503e+001
1.044265e+003	8.877575e+001
1.044747e+003	8.877776e+001
1.045229e+003	8.878118e+001
1.045711e+003	8.878664e+001
1.046193e+003	8.879498e+001
1.046675e+003	8.880659e+001
1.047157e+003	8.882144e+001
1.047640e+003	8.883887e+001
1.048122e+003	8.885817e+001
1.048604e+003	8.887888e+001
1.049086e+003	8.890102e+001
1.049568e+003	8.892467e+001
1.050050e+003	8.894987e+001
1.050532e+003	8.897623e+001
1.051014e+003	8.900275e+001
1.051496e+003	8.902846e+001
1.051979e+003	8.905260e+001
1.052461e+003	8.907518e+001
1.052943e+003	8.909676e+001
1.053425e+003	8.911839e+001
1.053907e+003	8.914085e+001
1.054389e+003	8.916443e+001
1.054871e+003	8.918866e+001
1.055353e+003	8.921281e+001
1.055836e+003	8.923617e+001
1.056318e+003	8.925856e+001
1.056800e+003	8.928014e+001
1.057282e+003	8.930128e+001
1.057764e+003	8.932205e+001
1.058246e+003	8.934187e+001
1.058728e+003	8.935970e+001
1.059210e+003	8.937433e+001
1.059693e+003	8.938521e+001
1.060175e+003	8.939267e+001
1.060657e+003	8.939817e+001
1.061139e+003	8.940363e+001
1.061621e+003	8.941099e+001
1.062103e+003	8.942134e+001
1.062585e+003	8.943475e+001
1.063067e+003	8.945050e+001
1.063549e+003	8.946729e+001
1.064031e+003	8.948401e+001
1.064514e+003	8.949986e+001
1.064996e+003	8.951440e+001
1.065478e+003	8.952735e+001
1.065960e+003	8.953842e+001
1.066442e+003	8.954742e+001
1.066924e+003	8.955437e+001
1.067406e+003	8.955988e+001
1.067888e+003	8.956526e+001
1.068371e+003	8.957195e+001
1.068853e+003	8.958146e+001
1.069335e+003	8.959438e+001
1.069817e+003	8.961025e+001
1.070299e+003	8.962770e+001
1.070781e+003	8.964503e+001
1.071263e+003	8.966099e+001
1.071745e+003	8.967535e+001
1.072228e+003	8.968884e+001
1.072710e+003	8.970278e+001
1.073192e+003	8.971844e+001
1.073674e+003	8.973632e+001
1.074156e+003	8.975607e+001
1.074638e+003	8.977670e+001
1.075120e+003	8.979743e+001
1.075602e+003	8.981796e+001
1.076084e+003	8.983885e+001
1.076567e+003	8.986111e+001
1.077049e+003	8.988575e+001
1.077531e+003	8.991319e+001
1.078013e+003	8.994317e+001
1.078495e+003	8.997482e+001
1.078977e+003	9.000723e+001
1.079459e+003	9.003992e+001
1.079941e+003	9.007288e+001
1.080423e+003	9.010647e+001
1.080906e+003	9.014092e+001
1.081388e+003	9.017609e+001
1.081870e+003	9.021125e+001
1.082352e+003	9.024545e+001
1.082834e+003	9.027790e+001
1.083316e+003	9.030831e+001
1.083798e+003	9.033699e+001
1.084280e+003	9.036457e+001
1.084763e+003	9.039156e+001
1.085245e+003	9.041811e+001
1.085727e+003	9.044384e+001
1.086209e+003	9.046820e+001
1.086691e+003	9.049079e+001
1.087173e+003	9.051167e+001
1.087655e+003	9.053127e+001
1.088137e+003	9.055016e+001
1.088620e+003	9.056858e+001
1.089102e+003	9.058625e+001
1.089584e+003	9.060230e+001
1.090066e+003	9.061578e+001
1.090548e+003	9.062608e+001
1.091030e+003	9.063343e+001
1.091512e+003	9.063882e+001
1.091994e+003	9.064350e+001
1.092476e+003	9.064869e+001
1.092958e+003	9.065491e+001
1.093441e+003	9.066203e+001
1.093923e+003	9.066948e+001
1.094405e+003	9.067672e+001
1.094887e+003	9.068380e+001
1.095369e+003	9.069128e+001
1.095851e+003	9.070003e+001
1.096333e+003	9.071074e+001
1.096815e+003	9.072351e+001
1.097298e+003	9.073776e+001
1.097780e+003	9.075256e+001
1.098262e+003	9.076707e+001
1.098744e+003	9.078104e+001
1.099226e+003	9.079490e+001
1.099708e+003	9.080965e+001
1.100190e+003	9.082633e+001
1.100672e+003	9.084554e+001
1.101155e+003	9.086742e+001
1.101637e+003	9.089165e+001
1.102119e+003	9.091792e+001
1.102601e+003	9.094604e+001
1.103083e+003	9.097612e+001
1.103565e+003	9.100831e+001
1.104047e+003	9.104249e+001
1.104529e+003	9.107816e+001
1.105011e+003	9.111443e+001
1.105494e+003	9.115045e+001
1.105976e+003	9.118591e+001
1.106458e+003	9.122115e+001
1.106940e+003	9.125727e+001
1.107422e+003	9.129546e+001
1.107904e+003	9.133659e+001
1.108386e+003	9.138075e+001
1.108868e+003	9.142716e+001
1.109350e+003	9.147456e+001
1.109833e+003	9.152176e+001
1.110315e+003	9.156815e+001
1.110797e+003	9.161388e+001
1.111279e+003	9.165957e+001
1.111761e+003	9.170593e+001
1.112243e+003	9.175326e+001
1.112725e+003	9.180133e+001
1.113207e+003	9.184948e+001
1.113690e+003	9.189694e+001
1.114172e+003	9.194324e+001
1.114654e+003	9.198833e+001
1.115136e+003	9.203253e+001
1.115618e+003	9.207629e+001
1.116100e+003	9.211994e+001
1.116582e+003	9.216350e+001
1.117064e+003	9.220693e+001
1.117547e+003	9.225014e+001
1.118029e+003	9.229323e+001
1.118511e+003	9.233638e+001
1.118993e+003	9.237975e+001
1.119475e+003	9.242321e+001
1.119957e+003	9.246623e+001
1.120439e+003	9.250797e+001
1.120921e+003	9.254757e+001
1.121403e+003	9.258450e+001
1.121885e+003	9.261877e+001
1.122368e+003	9.265097e+001
1.122850e+003	9.268196e+001
1.123332e+003	9.271255e+001
1.123814e+003	9.274329e+001
1.124296e+003	9.277426e+001
1.124778e+003	9.280526e+001
1.125260e+003	9.283601e+001
1.125742e+003	9.286632e+001
1.126225e+003	9.289622e+001
1.126707e+003	9.292577e+001
1.127189e+003	9.295498e+001
1.127671e+003	9.298363e+001
1.128153e+003	9.301139e+001
1.128635e+003	9.303792e+001
1.129117e+003	9.306306e+001
1.129599e+003	9.308696e+001
1.130082e+003	9.310992e+001
1.130564e+003	9.313224e+001
1.131046e+003	9.315405e+001
1.131528e+003	9.317516e+001
1.132010e+003	9.319511e+001
1.132492e+003	9.321358e+001
1.132974e+003	9.323037e+001
1.133456e+003	9.324577e+001
1.133938e+003	9.326038e+001
1.134421e+003	9.327476e+001
1.134903e+003	9.328935e+001
1.135385e+003	9.330417e+001
1.135867e+003	9.331886e+001
1.136349e+003	9.333297e+001
1.136831e+003	9.334620e+001
1.137313e+003	9.335870e+001
1.137795e+003	9.337100e+001
1.138277e+003	9.338384e+001
1.138760e+003	9.339782e+001
1.139242e+003	9.341334e+001
1.139724e+003	9.343026e+001
1.140206e+003	9.344822e+001
1.140688e+003	9.346677e+001
1.141170e+003	9.348560e+001
1.141652e+003	9.350459e+001
1.142134e+003	9.352386e+001
1.142617e+003	9.354350e+001
1.143099e+003	9.356367e+001
1.143581e+003	9.358448e+001
1.144063e+003	9.360606e+001
1.144545e+003	9.362875e+001
1.145027e+003	9.365301e+001
1.145509e+003	9.367934e+001
1.145991e+003	9.370802e+001
1.146474e+003	9.373899e+001
1.146956e+003	9.377179e+001
1.147438e+003	9.380557e+001
1.147920e+003	9.383936e+001
1.148402e+003	9.387245e+001
1.148884e+003	9.390442e+001
1.149366e+003	9.393513e+001
1.149848e+003	9.396473e+001
1.150330e+003	9.399331e+001
1.150813e+003	9.402093e+001
1.151295e+003	9.404758e+001
1.151777e+003	9.407328e+001
1.152259e+003	9.409816e+001
1.152741e+003	9.412259e+001
1.153223e+003	9.414692e+001
1.153705e+003	9.417146e+001
1.154187e+003	9.419619e+001
1.154669e+003	9.422080e+001
1.155152e+003	9.424483e+001
1.155634e+003	9.426783e+001
1.156116e+003	9.428962e+001
1.156598e+003	9.431039e+001
1.157080e+003	9.433056e+001
1.157562e+003	9.435066e+001
1.158044e+003	9.437107e+001
1.158526e+003	9.439191e+001
1.159009e+003	9.441301e+001
1.159491e+003	9.443408e+001
1.159973e+003	9.445491e+001
1.160455e+003	9.447537e+001
1.160937e+003	9.449541e+001
1.161419e+003	9.451500e+001
1.161901e+003	9.453397e+001
1.162383e+003	9.455197e+001
1.162865e+003	9.456863e+001
1.163348e+003	9.458366e+001
1.163830e+003	9.459692e+001
1.164312e+003	9.460863e+001
1.164794e+003	9.461908e+001
1.165276e+003	9.462854e+001
1.165758e+003	9.463706e+001
1.166240e+003	9.464442e+001
1.166722e+003	9.465021e+001
1.167204e+003	9.465391e+001
1.167687e+003	9.465511e+001
1.168169e+003	9.465362e+001
1.168651e+003	9.464943e+001
1.169133e+003	9.464273e+001
1.169615e+003	9.463373e+001
1.170097e+003	9.462278e+001
1.170579e+003	9.461037e+001
1.171061e+003	9.459708e+001
1.171544e+003	9.458373e+001
1.172026e+003	9.457098e+001
1.172508e+003	9.455936e+001
1.172990e+003	9.454884e+001
1.173472e+003	9.453895e+001
1.173954e+003	9.452877e+001
1.174436e+003	9.451737e+001
1.174918e+003	9.450428e+001
1.175401e+003	9.448972e+001
1.175883e+003	9.447481e+001
1.176365e+003	9.446111e+001
1.176847e+003	9.445026e+001
1.177329e+003	9.444339e+001
1.177811e+003	9.444086e+001
1.178293e+003	9.444211e+001
1.178775e+003	9.444598e+001
1.179257e+003	9.445129e+001
1.179740e+003	9.445699e+001
1.180222e+003	9.446255e+001
1.180704e+003	9.446780e+001
1.181186e+003	9.447285e+001
1.181668e+003	9.447771e+001
1.182150e+003	9.448238e+001
1.182632e+003	9.448673e+001
1.183114e+003	9.449079e+001
1.183596e+003	9.449467e+001
1.184079e+003	9.449867e+001
1.184561e+003	9.450304e+001
1.185043e+003	9.450793e+001
1.185525e+003	9.451307e+001
1.186007e+003	9.451799e+001
1.186489e+003	9.452208e+001
1.186971e+003	9.452483e+001
1.187453e+003	9.452596e+001
1.187936e+003	9.452554e+001
1.188418e+003	9.452372e+001
1.188900e+003	9.452061e+001
1.189382e+003	9.451619e+001
1.189864e+003	9.451033e+001
1.190346e+003	9.450292e+001
1.190828e+003	9.449409e+001
1.191310e+003	9.448438e+001
1.191792e+003	9.447444e+001
1.192275e+003	9.446512e+001
1.192757e+003	9.445693e+001
1.193239e+003	9.445000e+001
1.193721e+003	9.444398e+001
1.194203e+003	9.443824e+001
1.194685e+003	9.443222e+001
1.195167e+003	9.442565e+001
1.195649e+003	9.441861e+001
1.196131e+003	9.441148e+001
1.196614e+003	9.440457e+001
1.197096e+003	9.439793e+001
1.197578e+003	9.439135e+001
1.198060e+003	9.438422e+001
1.198542e+003	9.437603e+001
1.199024e+003	9.436655e+001
1.199506e+003	9.435598e+001
1.199988e+003	9.434495e+001
1.200471e+003	9.433418e+001
1.200953e+003	9.432437e+001
1.201435e+003	9.431580e+001
1.201917e+003	9.430836e+001
1.202399e+003	9.430166e+001
1.202881e+003	9.429521e+001
1.203363e+003	9.428865e+001
1.203845e+003	9.428184e+001
1.204328e+003	9.427481e+001
1.204810e+003	9.426777e+001
1.205292e+003	9.426094e+001
1.205774e+003	9.425454e+001
1.206256e+003	9.424876e+001
1.206738e+003	9.424378e+001
1.207220e+003	9.423971e+001
1.207702e+003	9.423649e+001
1.208184e+003	9.423386e+001
1.208667e+003	9.423129e+001
1.209149e+003	9.422809e+001
1.209631e+003	9.422363e+001
1.210113e+003	9.421753e+001
1.210595e+003	9.420979e+001
1.211077e+003	9.420099e+001
1.211559e+003	9.419180e+001
1.212041e+003	9.418306e+001
1.212523e+003	9.417524e+001
1.213006e+003	9.416846e+001
1.213488e+003	9.416243e+001
1.213970e+003	9.415661e+001
1.214452e+003	9.415052e+001
1.214934e+003	9.414382e+001
1.215416e+003	9.413637e+001
1.215898e+003	9.412824e+001
1.216380e+003	9.411957e+001
1.216863e+003	9.411047e+001
1.217345e+003	9.410107e+001
1.217827e+003	9.409150e+001
1.218309e+003	9.408194e+001
1.218791e+003	9.407265e+001
1.219273e+003	9.406392e+001
1.219755e+003	9.405580e+001
1.220237e+003	9.404824e+001
1.220719e+003	9.404086e+001
1.221202e+003	9.403316e+001
1.221684e+003	9.402470e+001
1.222166e+003	9.401512e+001
1.222648e+003	9.400446e+001
1.223130e+003	9.399290e+001
1.223612e+003	9.398082e+001
1.224094e+003	9.396868e+001
1.224576e+003	9.395683e+001
1.225058e+003	9.394561e+001
1.225541e+003	9.393527e+001
1.226023e+003	9.392613e+001
1.226505e+003	9.391839e+001
1.226987e+003	9.391216e+001
1.227469e+003	9.390737e+001
1.227951e+003	9.390356e+001
1.228433e+003	9.390009e+001
1.228915e+003	9.389628e+001
1.229398e+003	9.389146e+001
1.229880e+003	9.388529e+001
1.230362e+003	9.387780e+001
1.230844e+003	9.386926e+001
1.231326e+003	9.386013e+001
1.231808e+003	9.385082e+001
1.232290e+003	9.384159e+001
1.232772e+003	9.383252e+001
1.233255e+003	9.382359e+001
1.233737e+003	9.381467e+001
1.234219e+003	9.380581e+001
1.234701e+003	9.379700e+001
1.235183e+003	9.378831e+001
1.235665e+003	9.377989e+001
1.236147e+003	9.377186e+001
1.236629e+003	9.376443e+001
1.237111e+003	9.375778e+001
1.237594e+003	9.375209e+001
1.238076e+003	9.374740e+001
1.238558e+003	9.374355e+001
1.239040e+003	9.374015e+001
1.239522e+003	9.373670e+001
1.240004e+003	9.373271e+001
1.240486e+003	9.372787e+001
1.240968e+003	9.372220e+001
1.241450e+003	9.371600e+001
1.241933e+003	9.370969e+001
1.242415e+003	9.370358e+001
1.242897e+003	9.369769e+001
1.243379e+003	9.369170e+001
1.243861e+003	9.368524e+001
1.244343e+003	9.367800e+001
1.244825e+003	9.367009e+001
1.245307e+003	9.366201e+001
1.245790e+003	9.365451e+001
1.246272e+003	9.364830e+001
1.246754e+003	9.364371e+001
1.247236e+003	9.364053e+001
1.247718e+003	9.363807e+001
1.248200e+003	9.363560e+001
1.248682e+003	9.363248e+001
1.249164e+003	9.362864e+001
1.249646e+003	9.362434e+001
1.250129e+003	9.362021e+001
1.250611e+003	9.361671e+001
1.251093e+003	9.361405e+001
1.251575e+003	9.361208e+001
1.252057e+003	9.361043e+001
1.252539e+003	9.360884e+001
1.253021e+003	9.360730e+001
1.253503e+003	9.360617e+001
1.253985e+003	9.360592e+001
1.254468e+003	9.360694e+001
1.254950e+003	9.360930e+001
1.255432e+003	9.361266e+001
1.255914e+003	9.361639e+001
1.256396e+003	9.361991e+001
1.256878e+003	9.362281e+001
1.257360e+003	9.362503e+001
1.257842e+003	9.362674e+001
1.258325e+003	9.362819e+001
1.258807e+003	9.362962e+001
1.259289e+003	9.363116e+001
1.259771e+003	9.363298e+001
1.260253e+003	9.363547e+001
1.260735e+003	9.363921e+001
1.261217e+003	9.364492e+001
1.261699e+003	9.365304e+001
1.262182e+003	9.366349e+001
1.262664e+003	9.367551e+001
1.263146e+003	9.368764e+001
1.263628e+003	9.369841e+001
1.264110e+003	9.370655e+001
1.264592e+003	9.371150e+001
1.265074e+003	9.371345e+001
1.265556e+003	9.371324e+001
1.266038e+003	9.371193e+001
1.266521e+003	9.371026e+001
1.267003e+003	9.370871e+001
1.267485e+003	9.370729e+001
1.267967e+003	9.370580e+001
1.268449e+003	9.370411e+001
1.268931e+003	9.370231e+001
1.269413e+003	9.370050e+001
1.269895e+003	9.369875e+001
1.270377e+003	9.369695e+001
1.270860e+003	9.369457e+001
1.271342e+003	9.369113e+001
1.271824e+003	9.368619e+001
1.272306e+003	9.367963e+001
1.272788e+003	9.367184e+001
1.273270e+003	9.366342e+001
1.273752e+003	9.365491e+001
1.274234e+003	9.364662e+001
1.274717e+003	9.363844e+001
1.275199e+003	9.363001e+001
1.275681e+003	9.362090e+001
1.276163e+003	9.361102e+001
1.276645e+003	9.360067e+001
1.277127e+003	9.359058e+001
1.277609e+003	9.358148e+001
1.278091e+003	9.357397e+001
1.278573e+003	9.356827e+001
1.279056e+003	9.356412e+001
1.279538e+003	9.356108e+001
1.280020e+003	9.355871e+001
1.280502e+003	9.355677e+001
1.280984e+003	9.355524e+001
1.281466e+003	9.355421e+001
1.281948e+003	9.355373e+001
1.282430e+003	9.355370e+001
1.282912e+003	9.355379e+001
1.283395e+003	9.355382e+001
1.283877e+003	9.355362e+001
1.284359e+003	9.355331e+001
1.284841e+003	9.355321e+001
1.285323e+003	9.355359e+001
1.285805e+003	9.355470e+001
1.286287e+003	9.355644e+001
1.286769e+003	9.355866e+001
1.287252e+003	9.356126e+001
1.287734e+003	9.356429e+001
1.288216e+003	9.356819e+001
1.288698e+003	9.357353e+001
1.289180e+003	9.358090e+001
1.289662e+003	9.359042e+001
1.290144e+003	9.360170e+001
1.290626e+003	9.361376e+001
1.291109e+003	9.362523e+001
1.291591e+003	9.363472e+001
1.292073e+003	9.364120e+001
1.292555e+003	9.364420e+001
1.293037e+003	9.364388e+001
1.293519e+003	9.364099e+001
1.294001e+003	9.363658e+001
1.294483e+003	9.363178e+001
1.294965e+003	9.362759e+001
1.295448e+003	9.362467e+001
1.295930e+003	9.362325e+001
1.296412e+003	9.362318e+001
1.296894e+003	9.362386e+001
1.297376e+003	9.362458e+001
1.297858e+003	9.362460e+001
1.298340e+003	9.362341e+001
1.298822e+003	9.362081e+001
1.299304e+003	9.361714e+001
1.299787e+003	9.361298e+001
1.300269e+003	9.360899e+001
1.300751e+003	9.360583e+001
1.301233e+003	9.360386e+001
1.301715e+003	9.360307e+001
1.302197e+003	9.360331e+001
1.302679e+003	9.360429e+001
1.303161e+003	9.360588e+001
1.303644e+003	9.360799e+001
1.304126e+003	9.361075e+001
1.304608e+003	9.361427e+001
1.305090e+003	9.361875e+001
1.305572e+003	9.362428e+001
1.306054e+003	9.363092e+001
1.306536e+003	9.363870e+001
1.307018e+003	9.364759e+001
1.307500e+003	9.365741e+001
1.307983e+003	9.366778e+001
1.308465e+003	9.367820e+001
1.308947e+003	9.368816e+001
1.309429e+003	9.369721e+001
1.309911e+003	9.370525e+001
1.310393e+003	9.371249e+001
1.310875e+003	9.371941e+001
1.311357e+003	9.372653e+001
1.311839e+003	9.373405e+001
1.312322e+003	9.374178e+001
1.312804e+003	9.374910e+001
1.313286e+003	9.375519e+001
1.313768e+003	9.375940e+001
1.314250e+003	9.376158e+001
1.314732e+003	9.376216e+001
1.315214e+003	9.376200e+001
1.315696e+003	9.376208e+001
1.316179e+003	9.376316e+001
1.316661e+003	9.376557e+001
1.317143e+003	9.376913e+001
1.317625e+003	9.377334e+001
1.318107e+003	9.377750e+001
1.318589e+003	9.378124e+001
1.319071e+003	9.378431e+001
1.319553e+003	9.378675e+001
1.320036e+003	9.378884e+001
1.320518e+003	9.379084e+001
1.321000e+003	9.379307e+001
1.321482e+003	9.379588e+001
1.321964e+003	9.379980e+001
1.322446e+003	9.380524e+001
1.322928e+003	9.381259e+001
1.323410e+003	9.382184e+001
1.323892e+003	9.383247e+001
1.324375e+003	9.384372e+001
1.324857e+003	9.385451e+001
1.325339e+003	9.386410e+001
1.325821e+003	9.387222e+001
1.326303e+003	9.387926e+001
1.326785e+003	9.388608e+001
1.327267e+003	9.389364e+001
1.327749e+003	9.390271e+001
1.328231e+003	9.391350e+001
1.328714e+003	9.392578e+001
1.329196e+003	9.393884e+001
1.329678e+003	9.395203e+001
1.330160e+003	9.396484e+001
1.330642e+003	9.397694e+001
1.331124e+003	9.398830e+001
1.331606e+003	9.399877e+001
1.332088e+003	9.400811e+001
1.332571e+003	9.401589e+001
1.333053e+003	9.402177e+001
1.333535e+003	9.402549e+001
1.334017e+003	9.402700e+001
1.334499e+003	9.402666e+001
1.334981e+003	9.402499e+001
1.335463e+003	9.402254e+001
1.335945e+003	9.401987e+001
1.336427e+003	9.401743e+001
1.336910e+003	9.401548e+001
1.337392e+003	9.401424e+001
1.337874e+003	9.401385e+001
1.338356e+003	9.401415e+001
1.338838e+003	9.401467e+001
1.339320e+003	9.401446e+001
1.339802e+003	9.401234e+001
1.340284e+003	9.400727e+001
1.340766e+003	9.399870e+001
1.341249e+003	9.398686e+001
1.341731e+003	9.397257e+001
1.342213e+003	9.395702e+001
1.342695e+003	9.394135e+001
1.343177e+003	9.392657e+001
1.343659e+003	9.391312e+001
1.344141e+003	9.390097e+001
1.344623e+003	9.388969e+001
1.345106e+003	9.387877e+001
1.345588e+003	9.386778e+001
1.346070e+003	9.385661e+001
1.346552e+003	9.384544e+001
1.347034e+003	9.383463e+001
1.347516e+003	9.382442e+001
1.347998e+003	9.381492e+001
1.348480e+003	9.380596e+001
1.348963e+003	9.379729e+001
1.349445e+003	9.378864e+001
1.349927e+003	9.377976e+001
1.350409e+003	9.377053e+001
1.350891e+003	9.376097e+001
1.351373e+003	9.375101e+001
1.351855e+003	9.374070e+001
1.352337e+003	9.373013e+001
1.352819e+003	9.371957e+001
1.353302e+003	9.370938e+001
1.353784e+003	9.369994e+001
1.354266e+003	9.369154e+001
1.354748e+003	9.368421e+001
1.355230e+003	9.367764e+001
1.355712e+003	9.367136e+001
1.356194e+003	9.366484e+001
1.356676e+003	9.365785e+001
1.357158e+003	9.365040e+001
1.357641e+003	9.364275e+001
1.358123e+003	9.363519e+001
1.358605e+003	9.362788e+001
1.359087e+003	9.362074e+001
1.359569e+003	9.361352e+001
1.360051e+003	9.360609e+001
1.360533e+003	9.359856e+001
1.361015e+003	9.359151e+001
1.361498e+003	9.358589e+001
1.361980e+003	9.358246e+001
1.362462e+003	9.358139e+001
1.362944e+003	9.358206e+001
1.363426e+003	9.358324e+001
[truncated: 5,469 more rows]
