# Supplementary material for: Biosynthesis of JC-La2CoO4 magnetic nanoparticles explored in catalytic and SMMs properties
Source: Sci Rep. 2023 Dec 13;13:22122. doi: 10.1038/s41598-023-47852-9 (PMC10719267; doi:10.1038/s41598-023-47852-9)
Supplement: Supplementary file 3 — Supplementary Information 3. [file 41598_2023_47852_MOESM3_ESM.dat]

[Header]
; MPMS3 Data File (default extension .dat)
; Copyright (c) 2007, Quantum Design, Inc. All rights reserved.
TITLE,LC45JC_AC_24.08mg
FILEOPENTIME,3890413830.69422,04-11-2023,10:30 pm
BYAPP,SQUID AC,0.9.1.0
INFO,MPMS3 Measurement Release 1.1.16 Build 347, MultiVu Release 2.3.3.2,APPNAME
INFO,0,MOMENT_UNITS
INFO,LC45JC_AC_24.08mg,SAMPLE_MATERIAL
INFO,LC45JC_AC_24.08mg,SAMPLE_COMMENT
INFO,24.08,SAMPLE_MASS
INFO,1,SAMPLE_VOLUME
INFO,1,SAMPLE_MOLECULAR_WEIGHT
INFO,1,SAMPLE_SIZE
INFO,1,SAMPLE_SHAPE
INFO,Brass,SAMPLE_HOLDER
INFO,Standard,SAMPLE_HOLDER_DETAIL
INFO,66.99,SAMPLE_OFFSET
DATATYPE,COMMENT,1
DATATYPE,TIME,2
STARTUPAXIS,X,2
STARTUPAXIS,Y1,5
FIELDGROUP, VSM,2,3,4,5,6,8,9,10,11,14,15
FIELDGROUP, DC, 2,3,4,14,56,57,58,59,60,61,62,63,64,65,66,67,68,69
FIELDGROUP, AC, 2,3,4,11,16,17,18,19,20,21,22,23,24,25,26,27,28,29,30
STARTUPGROUP, All
[Data]
Comment,Time Stamp (sec),Temperature (K),Magnetic Field (Oe),Moment (emu),M. Std. Err. (emu),Transport Action,Averaging Time (sec),Frequency (Hz),Peak Amplitude (mm),Center Position (mm),Lockin Signal' (V),Lockin Signal (V),Range,M. Quad. Signal (emu),AC Moment (emu),AC M. Std Err. (emu),AC Phase (deg),AC Phase Std. Err. (deg),AC Susceptibility (emu/Oe),AC Suscept. Std Err. (emu/Oe),AC X' (emu/Oe),AC X' Std Err. (emu/Oe),AC X'' (emu/Oe),AC X'' Std Err. (emu/Oe),AC Drive (Oe),AC Frequency (Hz),AC Averaging Time (sec),AC Cycles,AC Range,AC Measure Type,AC Signal' (V),AC Signal'' (V),AC Trim Coil Ratio,AC Trim Coil Phase,Min. Temperature (K),Max. Temperature (K),Min. Field (Oe),Max. Field (Oe),Mass (grams),Motor Lag (deg),Pressure (Torr),Measure Count,Measurement Number,SQUID Status (code),Motor Status (code),Measure Status (code),Motor Current (amps),Motor Temp. (C),Temp. Status (code),Field Status (code),Chamber Status (code),Chamber Temp (K),Redirection State,Evercool Status,Average Temp (K),Rotation Angle (deg),Rotator state,DC Moment Fixed Ctr (emu),DC Moment Err Fixed Ctr (emu),DC Moment Free Ctr (emu),DC Moment Err Free Ctr (emu),DC Fixed Fit,DC Free Fit,DC Calculated Center (mm),DC Calculated Center Err (mm),DC Scan Length (mm),DC Scan Time (s),DC Number of Points,DC Squid Drift,DC Min V (V),DC Max V (V),DC Scans per Measure,Map 01,Map 02,Map 03,Map 04,Map 05,Map 06,Map 07,Map 08,Map 09,Map 10,Map 11,Map 12,Map 13,Map 14,Map 15,Map 16
,3890415232.05192,9.9993953704834,0.490238279104233,,,5,,,,30.689999461174,,,,,4.24344213025283E-7,4.62547698368615E-9,-31.1043614161128,0.00834290585731598,1.21249498429535E-7,1.32165526724384E-9,1.03817186811167E-7,8.97814412561418E-10,-6.26373099041552E-8,9.69897894641686E-10,3.49976056413868,50.0288200378418,2,100,1,3,0.00141408298538382,-0.000579837019446298,0.0119046894833446,41.9854431152344,9.99884510040283,10.0012989044189,0.490238279104233,0.490238279104233,,,5.16542625427246,0,1,,,,,,1,1,1,9.99941730499268,0,0,9.99987345030813,,,,,,,,,,,,,,,,,,,,,,,,,,,,,,,,,
,3890415267.22135,9.99930810928345,0.490238279104233,,,5,,,,30.689999461174,,,,,8.85113269707843E-7,5.0231104040451E-9,-67.6655129894862,0.0818514033364028,2.52913405636548E-7,1.43531003618865E-9,9.61103783440407E-8,1.05455875870272E-9,-2.33940133207712E-7,9.73663558128392E-10,3.49966925430519,249.760238647461,2,499,1,3,0.00147090523450279,-0.00282995791587664,0.0142577830702066,3.93643188476562,9.99904632568359,10.0015678405762,0.490238279104233,0.490238279104233,,,5.17770147323608,0,1,,,,,,1,1,1,9.99932765960693,0,0,10.0000257492065,,,,,,,,,,,,,,,,,,,,,,,,,,,,,,,,,
,3890415302.60126,9.99939489364624,0.490238279104233,,,5,,,,30.689999461174,,,,,1.84301931911233E-6,8.76124604539025E-9,-79.3607790584469,0.341310844822874,5.26401166121793E-7,2.5023775318832E-9,9.71863734783085E-8,1.67375348776949E-9,-5.17351907800211E-7,1.86022648466613E-9,3.50116876201204,550.176086425781,2,1100,1,3,0.00204589355103313,-0.0063488483601219,0.014453754760325,352.393096923828,9.9991865158081,10.0013790130615,0.490238279104233,0.490238279104233,,,5.18887710571289,0,1,,,,,,1,1,1,9.99964237213135,0,0,10.0001107945162,,,,,,,,,,,,,,,,,,,,,,,,,,,,,,,,,
,3890415415.22951,10.9993152618408,0.490238279104233,,,5,,,,30.689999461174,,,,,3.62092373274669E-7,4.53627000314627E-9,-25.1761031819143,0.00838429499658818,1.03459443019344E-7,1.29613325921909E-9,9.36312673975586E-8,9.86801018146636E-10,-4.4011840627265E-8,8.40348247001597E-10,3.49984846919162,50.0288200378418,2,100,1,3,0.00125128151209013,-0.000367511516495394,0.0119028333574533,41.9956970214844,10.9987831115723,11.0010643005371,0.490238279104233,0.490238279104233,,,5.35204172134399,0,1,,,,,,1,1,1,10.9990892410278,0,0,10.9998519492872,,,,,,,,,,,,,,,,,,,,,,,,,,,,,,,,,
,3890415449.73619,10.9992752075195,0.490238279104233,,,5,,,,30.689999461174,,,,,8.68765465458872E-7,4.60435251413183E-9,-68.8117636209604,0.0734926813255799,2.48223455858809E-7,1.31555447182322E-9,8.97161839189698E-8,7.8830328822453E-10,-2.31443060776312E-7,1.05321483758465E-9,3.49993300372481,249.760238647461,2,499,1,3,0.00138779004917909,-0.00280606416489617,0.0142316231504083,3.95101928710937,10.9987382888794,11.0017585754395,0.490238279104233,0.490238279104233,,,5.36268758773804,0,1,,,,,,1,1,1,10.9992122650146,0,0,11.0000603704742,,,,,,,,,,,,,,,,,,,,,,,,,,,,,,,,,
,3890415484.8638,10.999342918396,0.490238279104233,,,5,,,,30.689999461174,,,,,1.82894235606893E-6,1.11868290167037E-8,-79.8999707419799,0.350470816540842,5.22603816071269E-7,3.19653569969912E-9,9.16475829989984E-8,1.53583134255356E-9,-5.1450507198928E-7,2.80340196309432E-9,3.49967279194057,550.176086425781,2,1100,1,3,0.00197043013413347,-0.00631935916011849,0.0144584178924561,352.401947021484,10.9990882873535,11.0017423629761,0.490238279104233,0.490238279104233,,,5.37124586105347,0,1,,,,,,1,1,1,10.9993801116943,0,0,11.000135566249,,,,,,,,,,,,,,,,,,,,,,,,,,,,,,,,,
,3890415597.65392,11.9993095397949,0.490238279104233,,,5,,,,30.689999461174,,,,,3.79550740348898E-7,4.25510080480238E-9,-31.5871308018632,0.00928872726374567,1.0844119213453E-7,1.2157220494451E-9,9.23750444870129E-8,6.66317572969348E-10,-5.68009093904345E-8,1.01685839400539E-9,3.5000605662656,50.0288200378418,2,100,1,3,0.00126039139043625,-0.000529286015638981,0.0119015090167522,42.0110168457031,11.9985246658325,12.0013570785522,0.490238279104233,0.490238279104233,,,5.5093150138855,0,1,,,,,,1,1,1,11.9990463256836,0,0,11.9998682246489,,,,,,,,,,,,,,,,,,,,,,,,,,,,,,,,,
,3890415632.78078,11.999119758606,0.490238279104233,,,5,,,,30.689999461174,,,,,8.62516195481726E-7,5.46471894388878E-9,-69.9390172130283,0.0937061254113145,2.46414566876963E-7,1.56123022236191E-9,8.45251522410435E-8,8.41581607107796E-10,-2.31464116890264E-7,1.31498296787224E-9,3.50026464106072,249.760238647461,2,499,1,3,0.00132263528235865,-0.00281249602912923,0.0142347449436784,3.96701049804687,11.998420715332,12.0021457672119,0.490238279104233,0.490238279104233,,,5.5186505317688,0,1,,,,,,1,1,1,11.9989643096924,0,0,12.0000667861014,,,,,,,,,,,,,,,,,,,,,,,,,,,,,,,,,
,3890415667.75858,11.9990620613098,0.490238279104233,,,5,,,,30.689999461174,,,,,1.82970649760848E-6,9.77710588429874E-9,-80.5787684125988,0.682651601856021,5.22798352314751E-7,2.79359277206436E-9,8.55776654605935E-8,2.48654121670533E-9,-5.15746624184136E-7,1.27329232847599E-9,3.49983218100676,550.176086425781,2,1100,1,3,0.00189573075555732,-0.00634509153719037,0.0144678857177496,352.431762695313,11.9987936019897,12.0022001266479,0.490238279104233,0.490238279104233,,,5.52552795410156,0,1,,,,,,1,1,1,11.9991703033447,0,0,12.0001136274899,,,,,,,,,,,,,,,,,,,,,,,,,,,,,,,,,
,3890415781.06869,12.9992079734802,0.490238279104233,,,5,,,,30.689999461174,,,,,3.65489738880146E-7,5.51109204444506E-9,-17.8031179724319,0.0100608906458938,1.04420700939668E-7,1.57452325744416E-9,9.94202813274167E-8,1.17441822877846E-9,-3.19263284063326E-8,1.04874463628923E-9,3.50016553797428,50.0288200378418,2,100,1,3,0.00130018044919481,-0.000205830635009332,0.0119057446718216,42.0191650390625,12.9982500076294,13.0012245178223,0.490238279104233,0.490238279104233,,,5.64376068115234,0,1,,,,,,1,1,1,12.9989051818848,0,0,12.9998619135688,,,,,,,,,,,,,,,,,,,,,,,,,,,,,,,,,
,3890415816.16055,12.9990224838257,0.490238279104233,,,5,,,,30.689999461174,,,,,8.60552044871471E-7,1.1773351490099E-8,-71.3025893877798,0.145408413950103,2.45844458452978E-7,3.36343773570632E-9,7.88104029521948E-8,1.0735382753549E-9,-2.328699597169E-7,3.1875114075594E-9,3.50039228171607,249.760238647461,2,499,1,3,0.00125236835313289,-0.00283675003608032,0.0142683768644929,3.98123168945313,12.9979391098022,13.0023622512817,0.490238279104233,0.490238279104233,,,5.65136909484863,0,1,,,,,,1,1,1,12.9987363815308,0,0,13.0000294517068,,,,,,,,,,,,,,,,,,,,,,,,,,,,,,,,,
,3890415851.9551,12.9989266395569,0.490238279104233,,,5,,,,30.689999461174,,,,,1.83464702753417E-6,8.43909247849847E-9,-80.9407542414035,0.558306333589107,5.24135651106343E-7,2.41094290322941E-9,8.25281375128519E-8,1.87192635592915E-9,-5.17597611353965E-7,1.51938717929633E-9,3.50032863374511,550.176086425781,2,1100,1,3,0.00186009544506061,-0.00637429865469045,0.0144810248166323,352.477020263672,12.9983177185059,13.0025196075439,0.490238279104233,0.490238279104233,,,5.65773391723633,0,1,,,,,,1,1,1,12.9988441467285,0,0,13.000094946693,,,,,,,,,,,,,,,,,,,,,,,,,,,,,,,,,
,3890415966.42832,13.9967832565308,0.490238279104233,,,5,,,,30.689999461174,,,,,3.24939798915225E-7,6.04307008327324E-9,-22.9332605631648,0.0157503930969902,9.28343371442606E-8,1.726487205845E-9,8.54966518565426E-8,8.96378009356646E-10,-3.61737014187848E-8,1.47555567034534E-9,3.50021133247586,50.0288200378418,2,100,1,3,0.00113493375423684,-0.000285631724908017,0.0119043085724115,42.0238647460937,13.9944009780884,13.9977197647095,0.490238279104233,0.490238279104233,,,5.75557947158814,0,1,,,,,,1,1,1,13.9963531494141,0,0,13.9966280677102,,,,,,,,,,,,,,,,,,,,,,,,,,,,,,,,,
,3890416001.00555,13.9979496002197,0.490238279104233,,,5,,,,30.689999461174,,,,,8.57756367616411E-7,6.44051930699608E-9,-71.5592218537332,0.160994276235737,2.4506183941884E-7,1.84006271217895E-9,7.75190109533176E-8,1.10233742855289E-9,-2.324781883966E-7,1.4733237859896E-9,3.50016293703893,249.760238647461,2,499,1,3,0.00123551000167892,-0.00283315061814307,0.0142455035820603,4.0013427734375,13.9974117279053,14.0010585784912,0.490238279104233,0.490238279104233,,,5.75602960586548,0,1,,,,,,1,1,1,13.9977855682373,0,0,13.9982176388011,,,,,,,,,,,,,,,,,,,,,,,,,,,,,,,,,
,3890416036.04968,13.9985179901123,0.490238279104233,,,5,,,,30.689999461174,,,,,1.830251571289E-6,7.07364063936746E-9,-80.8886355710294,0.411684360143932,5.22979921361852E-7,2.02123690718267E-9,8.28159177082703E-8,1.39805480122678E-9,-5.16381178899644E-7,1.45974018500695E-9,3.49965934929773,550.176086425781,2,1100,1,3,0.00186086988036064,-0.00635754186269675,0.0144927250221372,352.5126953125,13.9982557296753,14.0031747817993,0.490238279104233,0.490238279104233,,,5.75619077682495,0,1,,,,,,1,1,1,13.9983520507813,0,0,14.0001937080832,,,,,,,,,,,,,,,,,,,,,,,,,,,,,,,,,
,3890416150.22039,14.998601436615,0.490238279104233,,,5,,,,30.689999461174,,,,,3.04213073935568E-7,4.90576190588994E-9,-21.7741732629588,0.0136668787582223,8.6915685498549E-8,1.4016085943545E-9,8.07145234630677E-8,7.30811644099133E-10,-3.22413102682347E-8,1.19600208721286E-9,3.50009405311135,50.0288200378418,2,100,1,3,0.00106773034633866,-0.00024587321935414,0.0119120636954904,42.013427734375,14.9974460601807,15.0014839172363,0.490238279104233,0.490238279104233,,,5.83163118362427,0,1,,,,,,1,1,1,14.9981737136841,0,0,14.9995578708071,,,,,,,,,,,,,,,,,,,,,,,,,,,,,,,,,
,3890416185.18963,14.9982776641846,0.490238279104233,,,5,,,,30.689999461174,,,,,8.62306457592184E-7,5.28872984566708E-9,-72.1855787029208,0.131992191785271,2.46392543007195E-7,1.5111838540449E-9,7.53800891929065E-8,8.1859600147028E-10,-2.34578616678549E-7,1.2702665968618E-9,3.49972627851406,249.760238647461,2,499,1,3,0.00121073270602706,-0.00286164340140371,0.0142517304047942,4.02239990234375,14.9975957870483,15.0014925003052,0.490238279104233,0.490238279104233,,,5.83263778686523,0,1,,,,,,1,1,1,14.9980268478394,0,0,14.9994055804084,,,,,,,,,,,,,,,,,,,,,,,,,,,,,,,,,
,3890416220.21812,14.9984493255615,0.490238279104233,,,5,,,,30.689999461174,,,,,1.83093625257918E-6,9.23461727685093E-9,-81.6888074754131,0.560098691456112,5.23119178926748E-7,2.63843451718432E-9,7.56166149965892E-8,1.56519126820442E-9,-5.17625156747093E-7,2.12403224914461E-9,3.50003656209967,550.176086425781,2,1100,1,3,0.00177197432397864,-0.00638550895126371,0.0145082743838429,352.55078125,14.9977397918701,15.0016536712646,0.490238279104233,0.490238279104233,,,5.83324241638184,0,1,,,,,,1,1,1,14.9983596801758,0,0,14.9995736514821,,,,,,,,,,,,,,,,,,,,,,,,,,,,,,,,,
,3890416334.28422,15.9999752044678,0.490238279104233,,,5,,,,30.689999461174,,,,,3.30962062316067E-7,6.17679713796447E-9,-25.2196003609323,0.0138103688361057,9.45591073366483E-8,1.76477152540734E-9,8.55458603441711E-8,1.20020099525768E-9,-4.029057654439E-8,1.29380682788082E-9,3.50005485074832,50.0288200378418,2,100,1,3,0.00114343586559337,-0.000336830010202733,0.0119066443294287,42.0106201171875,15.9998846054077,16.0007610321045,0.490238279104233,0.490238279104233,,,5.85017728805542,0,1,,,,,,1,1,1,15.9999694824219,0,0,16.0001408352571,,,,,,,,,,,,,,,,,,,,,,,,,,,,,,,,,
,3890416369.66445,15.9998579025269,0.490238279104233,,,5,,,,30.689999461174,,,,,8.58032945675127E-7,5.61191186879093E-9,-73.1407354242191,0.17810189466484,2.45179345873985E-7,1.60358047791509E-9,7.11073691977176E-8,9.2693947915571E-10,-2.34641542973478E-7,1.30853106617035E-9,3.49961348749226,249.760238647461,2,499,1,3,0.00115696814755272,-0.00286720611956823,0.0142739685252309,4.03900146484375,15.999701499939,16.0005054473877,0.490238279104233,0.490238279104233,,,5.84172582626343,0,1,,,,,,1,1,1,15.9999361038208,0,0,15.9999839031335,,,,,,,,,,,,,,,,,,,,,,,,,,,,,,,,,
,3890416404.4955,15.9998326301575,0.490238279104233,,,5,,,,30.689999461174,,,,,1.85736782315194E-6,8.92201872793192E-9,-81.8054952973681,0.734498810282243,5.30623486471127E-7,2.54889345274754E-9,7.56318893946937E-8,1.99755805448916E-9,-5.25205770818793E-7,1.58323076410382E-9,3.50034981584443,550.176086425781,2,1100,1,3,0.00178371548039151,-0.00648156775106248,0.0144870085641742,352.568298339844,15.9997491836548,16.0004234313965,0.490238279104233,0.490238279104233,,,5.83363246917725,0,1,,,,,,1,1,1,15.9998388290405,0,0,16.0000273480135,,,,,,,,,,,,,,,,,,,,,,,,,,,,,,,,,
,3890416518.4247,17.0000219345093,0.490238279104233,,,5,,,,30.689999461174,,,,,3.58231781124319E-7,5.1715911209432E-9,-32.4410603650708,0.011688343263718,1.02346786153063E-7,1.47752309654114E-9,8.6374926881306E-8,8.90582265676756E-10,-5.49020640969878E-8,1.17895620311976E-9,3.50017616174653,50.0288200378418,2,100,1,3,0.00118199731208475,-0.000517281411368906,0.0119128925725818,42.0201416015625,16.9994373321533,17.0003890991211,0.490238279104233,0.490238279104233,,,5.8807373046875,0,1,,,,,,1,1,1,17.000150680542,0,0,17.0000089009603,,,,,,,,,,,,,,,,,,,,,,,,,,,,,,,,,
,3890416552.96614,16.9996824264526,0.490238279104233,,,5,,,,30.689999461174,,,,,8.6986349854379E-7,8.23157901014197E-9,-73.7384576852016,0.315727604744234,2.48535454936615E-7,2.35190835982565E-9,6.95954974931277E-8,1.48971170658565E-9,-2.38592412052928E-7,1.81995383575503E-9,3.49995737535972,249.760238647461,2,499,1,3,0.00114239209916459,-0.00291887793858014,0.0142649635672569,4.06179809570313,16.9995136260986,17.000373840332,0.490238279104233,0.490238279104233,,,5.87855434417725,0,1,,,,,,1,1,1,16.9997463226318,0,0,16.9998956738096,,,,,,,,,,,,,,,,,,,,,,,,,,,,,,,,,
,3890416583.93714,16.9998960494995,0.490238279104233,,,5,,,,30.689999461174,,,,,1.85416484467145E-6,8.93031182788706E-9,-82.1054264740176,0.622638659024272,5.29757561579721E-7,2.55149925406244E-9,7.27625901526474E-8,1.57340957013776E-9,-5.2473677165334E-7,2.00861414116302E-9,3.50002525521747,550.176086425781,2,1100,1,3,0.0017460577653098,-0.0064798651288409,0.0145023418590426,352.602844238281,16.9997577667236,17.0003776550293,0.490238279104233,0.490238279104233,,,5.87560033798218,0,1,,,,,,1,1,1,17.0000343322754,0,0,17.0001040491565,,,,,,,,,,,,,,,,,,,,,,,,,,,,,,,,,
,3890416699.5576,17.9997177124023,0.490238279104233,,,5,,,,30.689999461174,,,,,3.23708947377542E-7,5.43711002256474E-9,-31.7902792124448,0.0121753836669471,9.24817057598658E-8,1.55334974014294E-9,7.86077929883231E-8,1.18256689360709E-9,-4.87204349504325E-8,1.0071896332601E-9,3.50024845149452,50.0288200378418,2,100,1,3,0.00107332360022402,-0.000455280739570036,0.0119254542514682,42.030029296875,17.9991245269775,18.0002326965332,0.490238279104233,0.490238279104233,,,5.92429399490356,0,1,,,,,,1,1,1,17.9997291564941,0,0,17.999901266659,,,,,,,,,,,,,,,,,,,,,,,,,,,,,,,,,
,3890416734.42308,17.999794960022,0.490238279104233,,,5,,,,30.689999461174,,,,,8.62465988953565E-7,7.33353387470821E-9,-73.7018348093593,0.175779764624938,2.46393799165689E-7,2.09508235204961E-9,6.91469634434373E-8,8.40059145525588E-10,-2.36492286795687E-7,1.91928911159537E-9,3.50035590130089,249.760238647461,2,499,1,3,0.00113437673037764,-0.00289339552051717,0.0142580904066563,4.08358764648438,17.9997577667236,18.0004997253418,0.490238279104233,0.490238279104233,,,5.92351627349854,0,1,,,,,,1,1,1,17.9997882843018,0,0,18.0000393811394,,,,,,,,,,,,,,,,,,,,,,,,,,,,,,,,,
,3890416769.86782,18.000054359436,0.490238279104233,,,5,,,,30.689999461174,,,,,1.8566795082113E-6,1.15650377710286E-8,-82.2352916692478,0.460763627203168,5.30478579132354E-7,3.30428853081791E-9,7.16704621781542E-8,1.17605281881116E-9,-5.25614752237274E-7,3.0879155529679E-9,3.50000844755706,550.176086425781,2,1100,1,3,0.00173297866712559,-0.00649285832916398,0.0144981099292636,352.6591796875,17.9998722076416,18.0005168914795,0.490238279104233,0.490238279104233,,,5.92226982116699,0,1,,,,,,1,1,1,18.0002193450928,0,0,18.0001496707692,,,,,,,,,,,,,,,,,,,,,,,,,,,,,,,,,
,3890416885.54096,18.9998731613159,0.490238279104233,,,5,,,,30.689999461174,,,,,2.34392521311908E-7,4.88754932196254E-9,-27.4998326083744,0.0149624558295652,6.69660036988511E-8,1.39637409991132E-9,5.93996610734062E-8,1.00381852179995E-9,-3.09212858037794E-8,9.70674508882621E-10,3.50017185385559,50.0288200378418,2,100,1,3,0.000799658484315449,-0.000270604271145879,0.0119238002225757,42.0487670898438,18.9995555877686,19.0005149841309,0.490238279104233,0.490238279104233,,,5.96894788742065,0,1,,,,,,1,1,1,18.999828338623,0,0,18.999958262724,,,,,,,,,,,,,,,,,,,,,,,,,,,,,,,,,
,3890416920.68976,18.9998483657837,0.490238279104233,,,5,,,,30.689999461174,,,,,8.66633524542883E-7,5.21012807319354E-9,-74.7530384907628,0.214436614791003,2.47625272644943E-7,1.48870237315148E-9,6.51205065336348E-8,8.32838355314083E-10,-2.38909177892531E-7,1.23394287944968E-9,3.49977817403761,249.760238647461,2,499,1,3,0.00108616538290958,-0.00292786619665099,0.014270898886025,4.1290283203125,18.9996814727783,19.0004329681396,0.490238279104233,0.490238279104233,,,5.97009181976318,0,1,,,,,,1,1,1,18.9998035430908,0,0,19.0000242906458,,,,,,,,,,,,,,,,,,,,,,,,,,,,,,,,,
,3890416958.38853,18.9997968673706,0.490238279104233,,,5,,,,30.689999461174,,,,,1.85574456295715E-6,5.93158565211236E-9,-82.59972071423,0.521230999647225,5.30269758109248E-7,1.69492103155499E-9,6.82989730904554E-8,1.14624016432083E-9,-5.2585289448669E-7,1.24855548090792E-9,3.49962360586821,550.176086425781,2,1100,1,3,0.00169000606377864,-0.00650074739819904,0.0145218027755618,352.735992431641,18.9996223449707,19.0005207061768,0.490238279104233,0.490238279104233,,,5.96937704086304,0,1,,,,,,1,1,1,18.9999008178711,0,0,18.9999824100071,,,,,,,,,,,,,,,,,,,,,,,,,,,,,,,,,
,3890417073.45236,19.9997825622559,0.490238279104233,,,5,,,,30.689999461174,,,,,3.21042566808302E-7,8.02675644917716E-9,-32.5509170018216,0.0193315340394434,9.17215722407965E-8,2.29323708949814E-9,7.73133635138627E-8,1.57735185249421E-9,-4.93506903345534E-8,1.6646012982342E-9,3.50018604091815,50.0288200378418,2,100,1,3,0.0010583840067825,-0.000465646846707903,0.0119368266314268,42.0474853515625,19.9990119934082,20.000244140625,0.490238279104233,0.490238279104233,,,6.01315641403198,0,1,,,,,,1,1,1,19.9997024536133,0,0,19.9998593049891,,,,,,,,,,,,,,,,,,,,,,,,,,,,,,,,,
,3890417108.44322,19.9998340606689,0.490238279104233,,,5,,,,30.689999461174,,,,,8.51735930097922E-7,5.21192075026631E-9,-74.4681660496112,0.281637154455785,2.43342909747576E-7,1.48905771839138E-9,6.51608397964961E-8,1.12839196967267E-9,-2.34456470760421E-7,9.71609207181146E-10,3.50014689551236,249.760238647461,2,499,1,3,0.00108161718537369,-0.00287226402403249,0.0142845250666142,4.1800537109375,19.9996147155762,20.0004405975342,0.490238279104233,0.490238279104233,,,6.01424360275269,0,1,,,,,,1,1,1,19.9998359680176,0,0,20.0000082464779,,,,,,,,,,,,,,,,,,,,,,,,,,,,,,,,,
,3890417143.89109,19.9999227523804,0.490238279104233,,,5,,,,30.689999461174,,,,,1.84354815889786E-6,7.91873928390269E-9,-82.9160763882066,0.964799710718516,5.26724464343242E-7,2.26248155626214E-9,6.49572608803741E-8,1.91497391818414E-9,-5.22703755100912E-7,1.20486417703443E-9,3.50002379554656,550.176086425781,2,1100,1,3,0.0016423755547148,-0.00646748140591725,0.0145190814509988,352.822235107422,19.9998683929443,20.0005302429199,0.490238279104233,0.490238279104233,,,6.01460409164429,0,1,,,,,,1,1,1,20.0000019073486,0,0,20.0000797720516,,,,,,,,,,,,,,,,,,,,,,,,,,,,,,,,,
,3890417260.67034,20.9998846054077,0.490238279104233,,,5,,,,30.689999461174,,,,,2.2978802793379E-7,5.2051827933277E-9,-24.959818070809,0.0152023838781642,6.56529158436454E-8,1.4871768166251E-9,5.95211927847544E-8,1.12786854095607E-9,-2.77043853613988E-8,9.69333502066649E-10,3.50004299094709,50.0288200378418,2,100,1,3,0.000794930685948768,-0.000230305303786507,0.0119376983493567,42.0587158203125,20.999439239502,21.0004005432129,0.490238279104233,0.490238279104233,,,6.05560064315796,0,1,,,,,,1,1,1,20.9999561309814,0,0,20.9999893412871,,,,,,,,,,,,,,,,,,,,,,,,,,,,,,,,,
,3890417295.28321,20.9997959136963,0.490238279104233,,,5,,,,30.689999461174,,,,,8.44775722219937E-7,8.12562357801357E-9,-74.7510705852563,0.237418648429634,2.41381574941099E-7,2.32177105123862E-9,6.34865373401121E-8,9.10182006790453E-10,-2.32883070010699E-7,2.13592825930193E-9,3.49975230058912,249.760238647461,2,499,1,3,0.00105851769759785,-0.00285412984540879,0.014269401319325,4.24014282226562,20.9996280670166,21.0004539489746,0.490238279104233,0.490238279104233,,,6.05704641342163,0,1,,,,,,1,1,1,20.9997100830078,0,0,20.9999895095825,,,,,,,,,,,,,,,,,,,,,,,,,,,,,,,,,
,3890417330.6481,21.0002765655518,0.490238279104233,,,5,,,,30.689999461174,,,,,1.82144935494096E-6,6.27242084604851E-9,-83.0564165506985,0.764326546438563,5.20462639757407E-7,1.79228739044991E-9,6.2919753512984E-8,1.43958791728226E-9,-5.16645394832001E-7,1.06765196500575E-9,3.49967359000053,550.176086425781,2,1100,1,3,0.0016061420139688,-0.00639421329299176,0.0145624345168471,352.949981689453,20.9999809265137,21.0030117034912,0.490238279104233,0.490238279104233,,,6.06033325195313,0,1,,,,,,1,1,1,21.0002498626709,0,0,21.0011264015647,,,,,,,,,,,,,,,,,,,,,,,,,,,,,,,,,
,3890417447.35351,21.9998722076416,0.490238279104233,,,5,,,,30.689999461174,,,,,2.68246611223809E-7,5.8647047351903E-9,-41.0255647091315,0.020502809980029,7.66416387798463E-8,1.675624455475E-9,5.78197382819525E-8,1.12073861489996E-9,-5.0307242618404E-8,1.24565736575432E-9,3.5000114232206,50.0288200378418,2,100,1,3,0.000817323605632327,-0.000515169704991756,0.0118968300521374,42.0608520507812,21.9997482299805,22.0002326965332,0.490238279104233,0.490238279104233,,,6.10493326187134,0,1,,,,,,1,1,1,21.9999332427979,0,0,21.9999895384817,,,,,,,,,,,,,,,,,,,,,,,,,,,,,,,,,
,3890417482.23511,21.999852180481,0.490238279104233,,,5,,,,30.689999461174,,,,,8.3561302166032E-7,5.58568946822996E-9,-74.9107274002478,0.365349119036762,2.3872969452952E-7,1.59579842094581E-9,6.21470069598337E-8,1.31446649132058E-9,-2.30498625974413E-7,9.04848298605072E-10,3.50024752181381,249.760238647461,2,499,1,3,0.00103897335575395,-0.00282615887775182,0.0142852468416095,4.325927734375,21.999584197998,22.0004215240479,0.490238279104233,0.490238279104233,,,6.10852098464966,0,1,,,,,,1,1,1,21.9998512268066,0,0,22.0000608107623,,,,,,,,,,,,,,,,,,,,,,,,,,,,,,,,,
,3890417517.09042,21.9997825622559,0.490238279104233,,,5,,,,30.689999461174,,,,,1.81580507141114E-6,7.48163487822656E-9,-83.2059820140646,0.817039716195984,5.18783996150568E-7,2.13753805459386E-9,6.13723004406326E-8,1.47302283219835E-9,-5.15141024769507E-7,1.54895857615989E-9,3.50011774627708,550.176086425781,2,1100,1,3,0.00158357018452877,-0.00637887870109068,0.0145555334165692,353.102752685547,21.9997215270996,22.0004940032959,0.490238279104233,0.490238279104233,,,6.11109018325806,0,1,,,,,,1,1,1,21.9998073577881,0,0,22.0000451405843,,,,,,,,,,,,,,,,,,,,,,,,,,,,,,,,,
,3890417635.85997,22.9998092651367,0.490238279104233,,,5,,,,30.689999461174,,,,,3.13570381544045E-7,3.33579792513044E-9,-42.180577008719,0.0105541158972162,8.95979561655535E-8,9.53153403077388E-10,6.63949762836128E-8,6.68922750886174E-10,-6.01622878001074E-8,6.79002034713358E-10,3.49974926843921,50.0288200378418,2,100,1,3,0.000943078828938564,-0.000621364824447005,0.0119131933897734,42.09228515625,22.9997291564941,23.0007762908936,0.490238279104233,0.490238279104233,,,6.15028429031372,0,1,,,,,,1,1,1,22.9998512268066,0,0,23.0000106026145,,,,,,,,,,,,,,,,,,,,,,,,,,,,,,,,,
,3890417670.91489,22.9998455047607,0.490238279104233,,,5,,,,30.689999461174,,,,,8.43524375963954E-7,1.05662735907868E-8,-75.7239982173823,0.535626721662781,2.40981248164056E-7,3.01861317930605E-9,5.94243180527416E-8,1.66330656386701E-9,-2.33539530680938E-7,2.5190150457822E-9,3.50037350370804,249.760238647461,2,499,1,3,0.00100800194615078,-0.00286759797532695,0.014300056733191,4.41455078125,22.999683380127,23.0005073547363,0.490238279104233,0.490238279104233,,,6.15326738357544,0,1,,,,,,1,1,1,22.9998111724854,0,0,23.0000256370096,,,,,,,,,,,,,,,,,,,,,,,,,,,,,,,,,
,3890417708.69291,22.9999332427979,0.490238279104233,,,5,,,,30.689999461174,,,,,1.82228383763818E-6,5.433005589111E-9,-83.3069783832589,0.628041318511496,5.20684827749589E-7,1.55238361933521E-9,6.06856980913168E-8,1.10004563015688E-9,-5.17136283677513E-7,1.09535131951034E-9,3.49978286387589,550.176086425781,2,1100,1,3,0.00157691368494621,-0.00640477486376292,0.0145989768207073,353.272094726562,22.9997425079346,23.00048828125,0.490238279104233,0.490238279104233,,,6.15613222122192,0,1,,,,,,1,1,1,22.9999160766602,0,0,23.0000344353753,,,,,,,,,,,,,,,,,,,,,,,,,,,,,,,,,
,3890417826.37071,23.9998712539673,0.490238279104233,,,5,,,,30.689999461174,,,,,2.47727861869518E-7,5.18427983596377E-9,-21.5163621754906,0.0153280252071666,7.07828289940145E-8,1.48129479791588E-9,6.58501765675577E-8,1.01199094707276E-9,-2.59607998031143E-8,1.08171558247787E-9,3.49982990776571,50.0288200378418,2,100,1,3,0.00087034912449436,-0.000196402065628741,0.0119336741045117,42.1037902832031,23.999683380127,24.0002040863037,0.490238279104233,0.490238279104233,,,6.19223833084106,0,1,,,,,,1,1,1,23.9999675750732,0,0,23.9999648262473,,,,,,,,,,,,,,,,,,,,,,,,,,,,,,,,,
,3890417861.646,23.9997282028198,0.490238279104233,,,5,,,,30.689999461174,,,,,8.32657769385599E-7,7.33247279870136E-9,-75.4986116357584,0.388308162125869,2.37893186833419E-7,2.09491268272143E-9,5.9569277968211E-8,1.24284625663236E-9,-2.30314284107838E-7,1.68641404483063E-9,3.50013289774732,249.760238647461,2,499,1,3,0.00100592415362822,-0.0028268084992868,0.014307402074337,4.50836181640625,23.9996204376221,24.0004119873047,0.490238279104233,0.490238279104233,,,6.19475507736206,0,1,,,,,,1,1,1,23.9997215270996,0,0,23.9999524845796,,,,,,,,,,,,,,,,,,,,,,,,,,,,,,,,,
,3890417896.92443,23.9998483657837,0.490238279104233,,,5,,,,30.689999461174,,,,,1.80641624504933E-6,9.2946656188388E-9,-83.4006832266127,0.773007203057295,5.16012783704728E-7,2.65507260174725E-9,5.93029265292757E-8,1.32375732965151E-9,-5.12593753231314E-7,2.30153797551612E-9,3.50071994744029,550.176086425781,2,1100,1,3,0.00155171772060582,-0.00635191773006532,0.014622095040977,353.4697265625,23.999683380127,24.0005035400391,0.490238279104233,0.490238279104233,,,6.1971001625061,0,1,,,,,,1,1,1,23.9997291564941,0,0,23.9999944462496,,,,,,,,,,,,,,,,,,,,,,,,,,,,,,,,,
,3890418016.26802,24.9998559951782,0.490238279104233,,,5,,,,30.689999461174,,,,,2.56775109508675E-7,8.20528467766388E-9,-33.946247127825,0.0211686830042589,7.33632844168145E-8,2.34433405434123E-9,6.08593799346333E-8,2.21092355223481E-9,-4.09671499422936E-8,7.79563470486803E-10,3.50004926237767,50.0288200378418,2,100,1,3,0.000837164245757795,-0.000392997019804897,0.0119394659996033,42.119873046875,24.9997577667236,25.0006713867187,0.490238279104233,0.490238279104233,,,6.23086786270142,0,1,,,,,,1,1,1,24.999813079834,0,0,25.0000087853634,,,,,,,,,,,,,,,,,,,,,,,,,,,,,,,,,
,3890418051.26514,24.9998540878296,0.490238279104233,,,5,,,,30.689999461174,,,,,8.30755356770307E-7,6.86186036050568E-9,-75.6953403955223,0.39068395762361,2.37346395273687E-7,1.96043011719962E-9,5.86430293443905E-8,1.19669391827812E-9,-2.29987622403307E-7,1.55280710662319E-9,3.50018105736281,249.760238647461,2,499,1,3,0.000993702420804989,-0.00282387223836497,0.0143111441284418,4.60488891601562,24.9994316101074,25.0003280639648,0.490238279104233,0.490238279104233,,,6.23307085037231,0,1,,,,,,1,1,1,24.9998168945313,0,0,24.9999482125947,,,,,,,,,,,,,,,,,,,,,,,,,,,,,,,,,
,3890418085.80813,24.9997711181641,0.490238279104233,,,5,,,,30.689999461174,,,,,1.81095372959735E-6,6.12542212124247E-9,-83.7543110117956,0.83501876766838,5.17357989014747E-7,1.7499265821756E-9,5.62844519380694E-8,1.26631994033161E-9,-5.14287224483959E-7,1.2077569506003E-9,3.50038806406782,550.176086425781,2,1100,1,3,0.00151512912065907,-0.0063777364344119,0.0146539900451899,353.669403076172,24.999626159668,25.0006675720215,0.490238279104233,0.490238279104233,,,6.23551321029663,0,1,,,,,,1,1,1,24.9997749328613,0,0,25.0000626059139,,,,,,,,,,,,,,,,,,,,,,,,,,,,,,,,,
,3890418204.60367,26.0000267028809,0.490238279104233,,,5,,,,30.7000000029802,,,,,2.67967408653636E-7,5.31979928107762E-9,-43.6992964227702,0.0190823218178114,7.65567575284067E-8,1.51983625810133E-9,5.53486699827235E-8,8.06913296016047E-10,-5.28910375622072E-8,1.28794145214445E-9,3.50024501173793,50.0288200378418,2,100,1,3,0.000791541577317871,-0.000552212394632541,0.0119538521394134,42.138671875,25.9996547698975,26.0007057189941,0.490238279104233,0.490238279104233,,,6.26714754104614,0,1,,,,,,1,1,1,25.9999847412109,0,0,25.9999666213989,,,,,,,,,,,,,,,,,,,,,,,,,,,,,,,,,
,3890418239.96609,25.9998760223389,0.490238279104233,,,5,,,,30.7000000029802,,,,,8.28874829531524E-7,1.04615856951289E-8,-75.9374356818485,0.651330779055796,2.3681198772977E-7,2.98890594213004E-9,5.75408772515028E-8,1.89042003212836E-9,-2.29714964635856E-7,2.31513948457281E-9,3.50013881255608,249.760238647461,2,499,1,3,0.000979291542175766,-0.00282174155573716,0.0143070993945003,4.72796630859375,25.9996433258057,26.000524520874,0.490238279104233,0.490238279104233,,,6.26995515823364,0,1,,,,,,1,1,1,25.9998435974121,0,0,26.0000672620886,,,,,,,,,,,,,,,,,,,,,,,,,,,,,,,,,
,3890418277.45055,25.9998989105225,0.490238279104233,,,5,,,,30.7000000029802,,,,,1.80189449450606E-6,8.06588803660164E-9,-83.8199346218849,1.38454233142367,5.14775333757312E-7,2.30430817051189E-9,5.54173454998858E-8,2.03179252691105E-9,-5.11783706327877E-7,1.08703968293539E-9,3.5003512723777,550.176086425781,2,1100,1,3,0.00149906102771753,-0.00634795974669767,0.0146568091586232,353.884002685547,25.9996719360352,26.0005378723145,0.490238279104233,0.490238279104233,,,6.27177381515503,0,1,,,,,,1,1,1,25.9999027252197,0,0,26.0000313123067,,,,,,,,,,,,,,,,,,,,,,,,,,,,,,,,,
,3890418397.17845,26.9997997283936,0.490238279104233,,,5,,,,30.7000000029802,,,,,2.76282526956828E-7,5.01352994787048E-9,-45.0194911143893,0.0186982671596831,7.89348445661085E-8,1.43238232081367E-9,5.57963731348514E-8,8.17492147909772E-10,-5.58343481351054E-8,1.17619118390057E-9,3.50013392026685,50.0288200378418,2,100,1,3,0.000802758180713349,-0.000588014601284586,0.0119190150871873,42.1616821289063,26.9994239807129,27.0001983642578,0.490238279104233,0.490238279104233,,,6.30170631408691,0,1,,,,,,1,1,1,26.9997386932373,0,0,26.9998765272253,,,,,,,,,,,,,,,,,,,,,,,,,,,,,,,,,
,3890418432.74093,26.9996042251587,0.490238279104233,,,5,,,,30.7000000029802,,,,,8.21385846542657E-7,5.48075025134803E-9,-75.9179294711396,0.336732947709597,2.34661874274091E-7,1.56579655203827E-9,5.70959324951907E-8,9.71665085176384E-10,-2.27609862990017E-7,1.22783785762783E-9,3.50029526135658,249.760238647461,2,499,1,3,0.000971136121924407,-0.00279601846974341,0.0143406726419926,4.84609985351562,26.9994888305664,27.0006942749023,0.490238279104233,0.490238279104233,,,6.30398416519165,0,1,,,,,,1,1,1,26.999547958374,0,0,26.9999960170073,,,,,,,,,,,,,,,,,,,,,,,,,,,,,,,,,
,3890418470.95976,26.99973487854,0.490238279104233,,,5,,,,30.7000000029802,,,,,1.79624102498748E-6,6.22515586002372E-9,-84.0196554968409,0.932493134711104,5.13166930754059E-7,1.7784607308901E-9,5.3465468378546E-8,1.28595366061612E-9,-5.10374120141885E-7,1.22851363609288E-9,3.50030548996608,550.176086425781,2,1100,1,3,0.00147100511300486,-0.00633363719158195,0.0146860647946596,354.123992919922,26.999662399292,27.000394821167,0.490238279104233,0.490238279104233,,,6.30606603622436,0,1,,,,,,1,1,1,26.9997100830078,0,0,26.9999882380168,,,,,,,,,,,,,,,,,,,,,,,,,,,,,,,,,
,3890418591.53021,27.9998588562012,0.490238279104233,,,5,,,,30.7000000029802,,,,,2.80012148791968E-7,5.20934030730815E-9,-19.6235420281209,0.0161584587120714,8.00067178040025E-8,1.48844334686872E-9,7.53598909066583E-8,7.29760938982059E-10,-2.68693456620338E-8,1.2972712009344E-9,3.49985796790129,50.0288200378418,2,100,1,3,0.000990556886170077,-0.0001894551006681,0.0119430050253868,42.1816101074219,27.9994812011719,28.0001964569092,0.490238279104233,0.490238279104233,,,6.33412790298462,0,1,,,,,,1,1,1,27.9997749328613,0,0,27.9998968348784,,,,,,,,,,,,,,,,,,,,,,,,,,,,,,,,,
,3890418626.68213,27.9997072219849,0.490238279104233,,,5,,,,30.7000000029802,,,,,8.27030247721994E-7,6.49856701812903E-9,-76.2804560075622,0.514882958865378,2.36267865393956E-7,1.8565252742836E-9,5.60355396534724E-8,1.38072135444745E-9,-2.29526735944989E-7,1.24108607091797E-9,3.50039243103582,249.760238647461,2,499,1,3,0.000959702202272704,-0.0028214692625476,0.0143392868340015,4.9698486328125,27.9994792938232,28.0004367828369,0.490238279104233,0.490238279104233,,,6.33582162857056,0,1,,,,,,1,1,1,27.9997062683105,0,0,27.9999555138981,,,,,,,,,,,,,,,,,,,,,,,,,,,,,,,,,
,3890418661.39274,27.9998750686646,0.490238279104233,,,5,,,,30.7000000029802,,,,,1.79195237337314E-6,5.79008952535684E-9,-83.9302356915342,0.920558205171387,5.11902764648046E-7,1.6540410781178E-9,5.41282564506063E-8,1.29350479414468E-9,-5.09032977623189E-7,1.03087207529635E-9,3.500571782622,550.176086425781,2,1100,1,3,0.00147600532510761,-0.0063166651854521,0.0147176031023264,354.380706787109,27.9997386932373,28.0004863739014,0.490238279104233,0.490238279104233,,,6.33774614334106,0,1,,,,,,1,1,1,27.9998397827148,0,0,28.0000656590317,,,,,,,,,,,,,,,,,,,,,,,,,,,,,,,,,
,3890418781.45133,28.9998760223389,0.490238279104233,,,5,,,,30.7000000029802,,,,,2.27919816543457E-7,5.2322669276646E-9,-23.0139567523314,0.0167624208256148,6.51246912602915E-8,1.49504230664656E-9,5.9941394123004E-8,1.02796289737339E-9,-2.54608460648697E-8,1.085561504608E-9,3.49974506032594,50.0288200378418,2,100,1,3,0.000795742581628072,-0.000201638981464474,0.0119609674438834,42.1971435546875,28.9997310638428,29.0005722045898,0.490238279104233,0.490238279104233,,,6.3640398979187,0,1,,,,,,1,1,1,28.9997806549072,0,0,29.0000654669369,,,,,,,,,,,,,,,,,,,,,,,,,,,,,,,,,
,3890418816.60682,28.9997835159302,0.490238279104233,,,5,,,,30.7000000029802,,,,,8.17021536016066E-7,5.58669716450529E-9,-76.4458768986207,0.313701690020179,2.33371299198761E-7,1.59576549458911E-9,5.46937811738994E-8,8.07942804301072E-10,-2.26871667668352E-7,1.37611625188403E-9,3.5009512258841,249.760238647461,2,499,1,3,0.000939752514748558,-0.00279015879590411,0.0143632814288139,5.11209106445313,28.9994983673096,29.0004196166992,0.490238279104233,0.490238279104233,,,6.3662633895874,0,1,,,,,,1,1,1,28.9997825622559,0,0,28.9999797127464,,,,,,,,,,,,,,,,,,,,,,,,,,,,,,,,,
,3890418851.465,28.9997997283936,0.490238279104233,,,5,,,,30.7000000029802,,,,,1.78488674965891E-6,8.24159498750854E-9,-83.7639028405538,0.862401895281078,5.0999296135902E-7,2.35485833193862E-9,5.53983238272619E-8,1.28174813338495E-9,-5.06975193034997E-7,1.9754694343535E-9,3.49982624250848,550.176086425781,2,1100,1,3,0.00148704561634732,-0.00628793557644085,0.0147513840347528,354.624877929687,28.9996337890625,29.0004596710205,0.490238279104233,0.490238279104233,,,6.36796474456787,0,1,,,,,,1,1,1,28.9998531341553,0,0,28.99996101155,,,,,,,,,,,,,,,,,,,,,,,,,,,,,,,,,
,3890418972.44914,29.9998168945313,0.490238279104233,,,5,,,,30.7000000029802,,,,,2.6930101381607E-7,4.98041146476694E-9,-38.8640344643387,0.0161228357066796,7.69455018289349E-8,1.42301825767655E-9,5.99126284247183E-8,6.95307207667654E-10,-4.8281333939197E-8,1.2415832024662E-9,3.49989287762109,50.0288200378418,2,100,1,3,0.000839389456158157,-0.000486001782765292,0.0119690205901861,42.2186279296875,29.9995193481445,30.0001659393311,0.490238279104233,0.490238279104233,,,6.39263439178467,0,1,,,,,,1,1,1,29.9997215270996,0,0,29.9998376509723,,,,,,,,,,,,,,,,,,,,,,,,,,,,,,,,,
,3890419007.93412,29.9998188018799,0.490238279104233,,,5,,,,30.7000000029802,,,,,8.13667870396393E-7,5.41466724099414E-9,-76.5741943239826,0.449382859955938,2.32442755934622E-7,1.54682299960111E-9,5.39699566127782E-8,1.11139410826063E-9,-2.26090421224998E-7,1.07585525430632E-9,3.50050861823911,249.760238647461,2,499,1,3,0.000929376355875238,-0.00278090716890505,0.014370359480381,5.2259521484375,29.9994430541992,30.0005836486816,0.490238279104233,0.490238279104233,,,6.39505386352539,0,1,,,,,,1,1,1,29.999755859375,0,0,30.0000262540929,,,,,,,,,,,,,,,,,,,,,,,,,,,,,,,,,
,3890419043.39491,29.9997930526733,0.490238279104233,,,5,,,,30.7000000029802,,,,,1.78672248805246E-6,1.08892549373054E-8,-83.8924359088056,1.29367155569177,5.10433860182508E-7,3.11086051097883E-9,5.43077847198258E-8,1.83641070006633E-9,-5.07536589951543E-7,2.51098563505436E-9,3.50039961575748,550.176086425781,2,1100,1,3,0.00147299915929307,-0.00629821332298893,0.0147754354402423,354.880920410156,29.9997043609619,30.0005359649658,0.490238279104233,0.490238279104233,,,6.39633321762085,0,1,,,,,,1,1,1,29.9998016357422,0,0,30.0000613717472,,,,,,,,,,,,,,,,,,,,,,,,,,,,,,,,,
,3890419164.45386,30.9997491836548,0.490238279104233,,,5,,,,30.7000000029802,,,,,2.35942861273664E-7,4.78569434866392E-9,-47.0413551067851,0.0241139698546342,6.74075179841964E-8,1.36724534123651E-9,4.59362217694036E-8,8.61504990947034E-10,-4.93319066157181E-8,1.06168214344327E-9,3.50024549678539,50.0288200378418,2,100,1,3,0.000667361368969915,-0.000526089845753685,0.0119455428794026,42.2586364746094,30.9996223449707,31.0001125335693,0.490238279104233,0.490238279104233,,,6.42019462585449,0,1,,,,,,1,1,1,30.9996776580811,0,0,30.9998984056361,,,,,,,,,,,,,,,,,,,,,,,,,,,,,,,,,
,3890419199.36004,30.9996910095215,0.490238279104233,,,5,,,,30.7000000029802,,,,,8.11056264486606E-7,9.04777300722102E-9,-76.19371340526,0.294455809067462,2.31756206218061E-7,2.58536631635912E-9,5.53063035366249E-8,8.12706940473615E-10,-2.25060329489014E-7,2.45430772697116E-9,3.49960968779182,249.760238647461,2,499,1,3,0.000944481005698913,-0.00276588551959337,0.0143767343834043,5.34982299804687,30.999568939209,31.0004749298096,0.490238279104233,0.490238279104233,,,6.42116451263428,0,1,,,,,,1,1,1,30.9997749328613,0,0,30.9999455844655,,,,,,,,,,,,,,,,,,,,,,,,,,,,,,,,,
,3890419234.15289,30.9997215270996,0.490238279104233,,,5,,,,30.7000000029802,,,,,1.77533430379433E-6,5.60934077054901E-9,-83.8736097910994,0.831272361976744,5.07262634525408E-7,1.60274544976579E-9,5.41361073132459E-8,1.16549151624431E-9,-5.04365603774312E-7,1.10019202974185E-9,3.49983259747748,550.176086425781,2,1100,1,3,0.00146418533972256,-0.00625808783256008,0.0148098804056644,355.133728027344,30.9996318817139,31.000415802002,0.490238279104233,0.490238279104233,,,6.4239330291748,0,1,,,,,,1,1,1,30.9997100830078,0,0,30.9999863119686,,,,,,,,,,,,,,,,,,,,,,,,,,,,,,,,,
,3890419354.20818,31.9998693466186,0.490238279104233,,,5,,,,30.7000000029802,,,,,2.57182473027258E-7,5.44673739899871E-9,-33.5731612090148,0.0175041722963319,7.34824285438201E-8,1.55624715404481E-9,6.12241171426771E-8,8.89483799283024E-10,-4.06358805096847E-8,1.27699795429969E-9,3.49991798207773,50.0288200378418,2,100,1,3,0.000840983153422575,-0.000388273070593956,0.0119547061622143,42.2866821289063,31.9997634887695,32.0002136230469,0.490238279104233,0.490238279104233,,,6.4463357925415,0,1,,,,,,1,1,1,31.999885559082,0,0,31.9999811577074,,,,,,,,,,,,,,,,,,,,,,,,,,,,,,,,,
,3890419389.08798,31.9996776580811,0.490238279104233,,,5,,,,30.7000000029802,,,,,8.06581935257481E-7,9.52076108396153E-9,-76.7078604094817,0.384998393722223,2.3046781717943E-7,2.72040437430206E-9,5.2988290415107E-8,9.38788713383336E-10,-2.24293682109718E-7,2.55328723635745E-9,3.49975951145283,249.760238647461,2,499,1,3,0.000914246049391068,-0.00275906067120676,0.0143710756674409,5.47784423828125,31.9995059967041,32.0004234313965,0.490238279104233,0.490238279104233,,,6.4479284286499,0,1,,,,,,1,1,1,31.9996871948242,0,0,31.9999748576771,,,,,,,,,,,,,,,,,,,,,,,,,,,,,,,,,
,3890419424.05503,31.9995250701904,0.490238279104233,,,5,,,,30.7000000029802,,,,,1.77634870097649E-6,6.65962600989576E-9,-84.1180825172616,1.15142604324583,5.07523229744715E-7,1.90273165374355E-9,5.20102720808182E-8,1.48953472937571E-9,-5.04851225935509E-7,1.18392315466051E-9,3.50003427797777,550.176086425781,2,1100,1,3,0.00143678063550906,-0.00626836093981122,0.0148267401382327,355.40185546875,31.9993839263916,32.0005645751953,0.490238279104233,0.490238279104233,,,6.4500036239624,0,1,,,,,,1,1,1,31.9995498657227,0,0,31.9999953183261,,,,,,,,,,,,,,,,,,,,,,,,,,,,,,,,,
,3890419545.39635,33.0000076293945,0.490238279104233,,,5,,,,30.7000000029802,,,,,2.7953220639773E-7,5.96933245215595E-9,-29.1748246514479,0.013981705945089,7.98698150757944E-8,1.70559766698677E-9,6.97372392082859E-8,1.38433470368053E-9,-3.89346224824115E-8,9.96333694008422E-10,3.49984792292885,50.0288200378418,2,100,1,3,0.000943731152420706,-0.000350693586122652,0.011968145146966,42.2920837402344,32.9991035461426,33.0001068115234,0.490238279104233,0.490238279104233,,,6.47078466415405,0,1,,,,,,1,1,1,33.0000343322754,0,0,32.9998244083289,,,,,,,,,,,,,,,,,,,,,,,,,,,,,,,,,
,3890419580.2044,32.9997444152832,0.490238279104233,,,5,,,,30.7000000029802,,,,,8.09763845217458E-7,4.52552018991338E-9,-76.7057916969222,0.361610199587536,2.3136059060435E-7,1.29300292932824E-9,5.32016831595179E-8,8.62726292339171E-10,-2.25160617768267E-7,9.63099122498875E-10,3.50000768541535,249.760238647461,2,499,1,3,0.000917644999642474,-0.00277002921135173,0.0143892280757427,5.59930419921875,32.9995231628418,33.0005035400391,0.490238279104233,0.490238279104233,,,6.47234535217285,0,1,,,,,,1,1,1,32.9995460510254,0,0,32.9999986536363,,,,,,,,,,,,,,,,,,,,,,,,,,,,,,,,,
,3890419614.85327,32.9997406005859,0.490238279104233,,,5,,,,30.7000000029802,,,,,1.77122237046614E-6,7.29469820578999E-9,-84.0884308286303,0.898456723262542,5.0601892356521E-7,2.08401575961096E-9,5.2116601920643E-8,1.17793779502927E-9,-5.03327935654617E-7,1.71918126948511E-9,3.50030856155893,550.176086425781,2,1100,1,3,0.00143435079910526,-0.00625003701070953,0.0148557825013995,355.659301757812,32.9993133544922,33.0005073547363,0.490238279104233,0.490238279104233,,,6.47437000274658,0,1,,,,,,1,1,1,32.9997367858887,0,0,32.9999729503285,,,,,,,,,,,,,,,,,,,,,,,,,,,,,,,,,
,3890419735.07735,33.9998264312744,0.490238279104233,,,5,,,,30.7000000029802,,,,,2.42858282007366E-7,4.61527089400313E-9,-49.7505176873838,0.0305118462330451,6.93930102925977E-8,1.31874251107883E-9,4.48360094286333E-8,9.9655820471766E-10,-5.2963403742434E-8,8.63686028100735E-10,3.49975135800201,50.0288200378418,2,100,1,3,0.000660520383584594,-0.000573417285177891,0.0119869336485863,42.3040161132812,33.9993095397949,34.0002517700195,0.490238279104233,0.490238279104233,,,6.49419021606445,0,1,,,,,,1,1,1,33.9997444152832,0,0,33.9998024449204,,,,,,,,,,,,,,,,,,,,,,,,,,,,,,,,,
,3890419770.36965,33.9999294281006,0.490238279104233,,,5,,,,30.7000000029802,,,,,8.04002599285623E-7,6.76466155831887E-9,-76.6209330035472,0.636447675215945,2.29694412313911E-7,1.9325869873072E-9,5.31495607478142E-8,1.52937596630985E-9,-2.2346061675505E-7,1.1814828044381E-9,3.50031413993143,249.760238647461,2,499,1,3,0.000914883850158341,-0.00274908567734353,0.014414289034903,5.724609375,33.9995079040527,34.0004196166992,0.490238279104233,0.490238279104233,,,6.49604225158691,0,1,,,,,,1,1,1,33.9999465942383,0,0,33.9999827216653,,,,,,,,,,,,,,,,,,,,,,,,,,,,,,,,,
,3890419805.32477,33.9999160766602,0.490238279104233,,,5,,,,30.7000000029802,,,,,1.76089360666901E-6,6.96839434921421E-9,-84.3212930906767,1.37227310818626,5.03146932378585E-7,1.99110623556851E-9,4.97863617256636E-8,1.63561741567722E-9,-5.00677694478296E-7,1.13545572826648E-9,3.49976019598199,550.176086425781,2,1100,1,3,0.00139921419888737,-0.00621983345610173,0.0148408487439156,355.904998779297,33.9996528625488,34.0004615783691,0.490238279104233,0.490238279104233,,,6.49680328369141,0,1,,,,,,1,1,1,33.9998054504395,0,0,34.0000458885642,,,,,,,,,,,,,,,,,,,,,,,,,,,,,,,,,
,3890419928.47606,34.9997787475586,0.490238279104233,,,5,,,,30.7000000029802,,,,,2.91626310929875E-7,5.48175742746321E-9,-36.8063917206078,0.0155018489131428,8.33178411989058E-8,1.56614193477943E-9,6.67096410763578E-8,1.1570196697936E-9,-4.99167952648165E-8,1.05551221858649E-9,3.50016643174505,50.0288200378418,2,100,1,3,0.00092723172638956,-0.000493419894007406,0.0119583569467068,42.3481140136719,34.9993934631348,35.0005416870117,0.490238279104233,0.490238279104233,,,6.51696014404297,0,1,,,,,,1,1,1,34.9997215270996,0,0,34.9998115090763,,,,,,,,,,,,,,,,,,,,,,,,,,,,,,,,,
,3890419963.51005,34.9997634887695,0.490238279104233,,,5,,,,30.7000000029802,,,,,8.0853110451706E-7,6.67696019675137E-9,-76.9232703749871,0.387623024300122,2.3098676864815E-7,1.90752025694934E-9,5.22620761760031E-8,8.86368659303175E-10,-2.24996805942413E-7,1.68907789354937E-9,3.5003351458137,249.760238647461,2,499,1,3,0.000905133030302447,-0.00276950061824702,0.0143967578187585,5.8359375,34.9996376037598,35.0003204345703,0.490238279104233,0.490238279104233,,,6.51814222335815,0,1,,,,,,1,1,1,34.9996604919434,0,0,35.0000041614879,,,,,,,,,,,,,,,,,,,,,,,,,,,,,,,,,
,3890419998.82934,34.9998226165771,0.490238279104233,,,5,,,,30.7000000029802,,,,,1.75200193069079E-6,1.07247740941594E-8,-84.3164679434953,1.35237277097984,5.00619307444593E-7,3.06451088064776E-9,4.95782058054482E-8,1.62489181102503E-9,-4.9815830063888E-7,2.5982597137454E-9,3.49966911910343,550.176086425781,2,1100,1,3,0.00139118925754814,-0.00618880037792776,0.01488246768713,356.151184082031,34.9995918273926,35.0007095336914,0.490238279104233,0.490238279104233,,,6.51974058151245,0,1,,,,,,1,1,1,34.9996948242188,0,0,35.0000922463157,,,,,,,,,,,,,,,,,,,,,,,,,,,,,,,,,
,3890420120.58466,35.999605178833,0.490238279104233,,,5,,,,30.7000000029802,,,,,2.76568170918246E-7,6.03175429348176E-9,-27.5465998444545,0.0179706461093173,7.90137767496955E-8,1.72323404234057E-9,7.00563791687548E-8,9.51698757047454E-10,-3.654149222479E-8,1.43659494657184E-9,3.5002525166513,50.0288200378418,2,100,1,3,0.000943185463287482,-0.000320366964375686,0.0119725912809372,42.3599853515625,35.9983673095703,36.0003280639648,0.490238279104233,0.490238279104233,,,6.53824520111084,0,1,,,,,,1,1,1,35.9995498657227,0,0,35.9995480161725,,,,,,,,,,,,,,,,,,,,,,,,,,,,,,,,,
,3890420155.6329,36.0000915527344,0.490238279104233,,,5,,,,30.7000000029802,,,,,8.1598049331201E-7,5.56735089351763E-9,-77.2596031926014,0.537641492948001,2.3311109296698E-7,1.59049298648165E-9,5.14089118459739E-8,1.13805264736982E-9,-2.27371734054769E-7,1.11108240552258E-9,3.50039323708887,249.760238647461,2,499,1,3,0.00089674968515385,-0.00280044283498205,0.0144196590408683,5.95315551757812,35.9996185302734,36.0006256103516,0.490238279104233,0.490238279104233,,,6.54034185409546,0,1,,,,,,1,1,1,36.0000534057617,0,0,36.0001698662253,,,,,,,,,,,,,,,,,,,,,,,,,,,,,,,,,
,3890420186.66131,35.9999217987061,0.490238279104233,,,5,,,,30.7000000029802,,,,,1.76547100780631E-6,8.96362613898774E-9,-84.0049492657246,1.72279299364862,5.04410876990465E-7,2.56098825853813E-9,5.26819608128086E-8,2.24862880611796E-9,-5.01652214020039E-7,1.22569545673741E-9,3.50006530061343,550.176086425781,2,1100,1,3,0.00143431359881122,-0.00622915789063852,0.0148919690400362,356.390167236328,35.9994583129883,36.0004959106445,0.490238279104233,0.490238279104233,,,6.54125261306763,0,1,,,,,,1,1,1,35.9999237060547,0,0,36.0000630696615,,,,,,,,,,,,,,,,,,,,,,,,,,,,,,,,,
,3890420308.18751,36.9996566772461,0.490238279104233,,,5,,,,30.7000000029802,,,,,2.45925626098136E-7,7.08585577785741E-9,-31.9373075713138,0.0192744198008498,7.02596647659529E-8,2.024391924628E-9,5.96242780660335E-8,1.72043481295394E-9,-3.71667318731202E-8,1.0668958331886E-9,3.50023910471757,50.0288200378418,2,100,1,3,0.000814407039333997,-0.000348260370805671,0.0119841210544109,42.3697814941406,36.9989242553711,36.9999809265137,0.490238279104233,0.490238279104233,,,6.55822706222534,0,1,,,,,,1,1,1,36.9996795654297,0,0,36.9996498570298,,,,,,,,,,,,,,,,,,,,,,,,,,,,,,,,,
,3890420343.69961,36.9996585845947,0.490238279104233,,,5,,,,30.7000000029802,,,,,8.02637875249557E-7,6.65728107549015E-9,-76.9410280257102,0.428755319998639,2.29300831924084E-7,1.90187896190138E-9,5.18113966988017E-8,9.64017914640893E-10,-2.23370657637024E-7,1.6394551064224E-9,3.50037053295685,249.760238647461,2,499,1,3,0.000897103751377725,-0.00274981173179259,0.0144356014207006,6.06320190429688,36.9992942810059,37.0004692077637,0.490238279104233,0.490238279104233,,,6.56039190292358,0,1,,,,,,1,1,1,36.9995193481445,0,0,36.999923359264,,,,,,,,,,,,,,,,,,,,,,,,,,,,,,,,,
,3890420378.56604,36.9997749328613,0.490238279104233,,,5,,,,30.7000000029802,,,,,1.75313824644801E-6,8.85126191390798E-9,-84.2277560601542,1.25141192191879,5.00959013532506E-7,2.5292468782157E-9,5.03836174785821E-8,1.52440286888682E-9,-4.9841892452959E-7,2.01823825756363E-9,3.49956423397951,550.176086425781,2,1100,1,3,0.00139882531870327,-0.00619160565876293,0.0149246687069535,356.631225585937,36.9994201660156,37.000373840332,0.490238279104233,0.490238279104233,,,6.56176710128784,0,1,,,,,,1,1,1,36.9995765686035,0,0,36.999922318892,,,,,,,,,,,,,,,,,,,,,,,,,,,,,,,,,
,3890420501.5794,37.9996795654297,0.490238279104233,,,5,,,,30.7000000029802,,,,,2.59840546621026E-7,5.031726827878E-9,-19.7626767754919,0.0117938536327829,7.42407143083103E-8,1.4376470445576E-9,6.98680273771464E-8,1.14696487650637E-9,-2.51026375393996E-8,8.66775978431538E-10,3.49997368750991,50.0288200378418,2,100,1,3,0.00091873231545452,-0.00017823851524896,0.0119965663179755,42.3924255371094,37.9980545043945,37.999885559082,0.490238279104233,0.490238279104233,,,6.57805109024048,0,1,,,,,,1,1,1,37.999641418457,0,0,37.9994307125316,,,,,,,,,,,,,,,,,,,,,,,,,,,,,,,,,
,3890420537.12857,37.9998188018799,0.490238279104233,,,5,,,,30.7000000029802,,,,,7.9782514871696E-7,5.6630855103474E-9,-76.6763695708118,0.382456753872796,2.27930280829787E-7,1.61788416022282E-9,5.25267804302128E-8,9.02027915352624E-10,-2.21795289077072E-7,1.34309150686931E-9,3.50030345161886,249.760238647461,2,499,1,3,0.000904068310464442,-0.00272927978499728,0.014418144710362,6.16250610351562,37.9995918273926,38.0004234313965,0.490238279104233,0.490238279104233,,,6.57998275756836,0,1,,,,,,1,1,1,37.9997367858887,0,0,38.0000374737908,,,,,,,,,,,,,,,,,,,,,,,,,,,,,,,,,
,3890420574.52208,37.9998302459717,0.490238279104233,,,5,,,,30.7000000029802,,,,,1.74088656458344E-6,7.40482440656396E-9,-84.1622762155321,1.22065711886653,4.97366574185504E-7,2.11553826795094E-9,5.05878052705297E-8,1.49230975366894E-9,-4.94787209894248E-7,1.49950450558491E-9,3.50020820646089,550.176086425781,2,1100,1,3,0.00139473443043827,-0.00614719558911946,0.0149297332391143,356.835418701172,37.9996604919434,38.000602722168,0.490238279104233,0.490238279104233,,,6.58073091506958,0,1,,,,,,1,1,1,37.9998817443848,0,0,38.0000453525119,,,,,,,,,,,,,,,,,,,,,,,,,,,,,,,,,
,3890420697.27852,38.9996109008789,0.490238279104233,,,5,,,,30.7000000029802,,,,,1.93726290106825E-7,5.3249617340522E-9,-34.6841241696125,0.0197984643704592,5.53543736892393E-8,1.52152772628376E-9,4.55179982760006E-8,1.34691992295597E-9,-3.14995003051471E-8,7.07709928568562E-10,3.49974676245834,50.0288200378418,2,100,1,3,0.000627647726051219,-0.000304794090043778,0.0120086381211877,42.4151000976562,38.9983787536621,38.9999847412109,0.490238279104233,0.490238279104233,,,6.59723472595215,0,1,,,,,,1,1,1,38.9995498657227,0,0,38.9992347486091,,,,,,,,,,,,,,,,,,,,,,,,,,,,,,,,,
,3890420731.88357,38.9998741149902,0.490238279104233,,,5,,,,30.7000000029802,,,,,7.99662184071758E-7,5.15184028026715E-9,-76.3311612089049,0.401762533409982,2.2846631097668E-7,1.47189896811237E-9,5.39888097085278E-8,1.01714230092362E-9,-2.21995638870563E-7,1.06391170310419E-9,3.50013172906434,249.760238647461,2,499,1,3,0.000922355226603391,-0.00273015646470875,0.0144355706870556,6.26284790039063,38.999324798584,39.0003929138184,0.490238279104233,0.490238279104233,,,6.59830808639526,0,1,,,,,,1,1,1,38.9998626708984,0,0,38.9999830582563,,,,,,,,,,,,,,,,,,,,,,,,,,,,,,,,,
,3890420769.83745,38.9998207092285,0.490238279104233,,,5,,,,30.7000000029802,,,,,1.74305163969405E-6,5.68226250436632E-9,-83.9995971106128,1.00152505406722,4.98027470134217E-7,1.62354502600096E-9,5.20615289354165E-8,1.28068264921225E-9,-4.95298857472128E-7,9.97872939536457E-10,3.49991063590187,550.176086425781,2,1100,1,3,0.00141265849583728,-0.00615128575389368,0.0149145219475031,357.041412353516,38.9993362426758,39.0004005432129,0.490238279104233,0.490238279104233,,,6.59983825683594,0,1,,,,,,1,1,1,38.9998092651367,0,0,38.9999217471561,,,,,,,,,,,,,,,,,,,,,,,,,,,,,,,,,
,3890420894.54467,39.999532699585,0.490238279104233,,,5,,,,30.7000000029802,,,,,2.84398533653613E-7,4.78216418779709E-9,-22.2644623338184,0.0130005360284892,8.12606047490787E-8,1.3663978815836E-9,7.5202212058264E-8,8.6548121422403E-10,-3.07881988061966E-8,1.05734830525302E-9,3.49983284682406,50.0288200378418,2,100,1,3,0.000996080687336707,-0.000238829280839337,0.012019619345665,42.4331359863281,39.9984741210937,39.9998321533203,0.490238279104233,0.490238279104233,,,6.61516427993774,0,1,,,,,,1,1,1,39.9994735717773,0,0,39.9993339987362,,,,,,,,,,,,,,,,,,,,,,,,,,,,,,,,,
,3890420929.25779,39.9996490478516,0.490238279104233,,,5,,,,30.7000000029802,,,,,7.96832195806771E-7,5.78695299034895E-9,-76.6410658201028,0.396659339186702,2.27691562967209E-7,1.6535983085576E-9,5.26082774082946E-8,9.39069842373142E-10,-2.21530623153059E-7,1.36107868883832E-9,3.49961230632655,249.760238647461,2,499,1,3,0.000904116570373541,-0.00272552058699214,0.0144524667412043,6.34274291992188,39.9995193481445,40.0002822875977,0.490238279104233,0.490238279104233,,,6.61651945114136,0,1,,,,,,1,1,1,39.9995422363281,0,0,39.9999197757605,,,,,,,,,,,,,,,,,,,,,,,,,,,,,,,,,
,3890420964.43115,39.9998626708984,0.490238279104233,,,5,,,,30.7000000029802,,,,,1.74354250927303E-6,8.28833400448604E-9,-84.211183162702,1.79331081214039,4.98205956077104E-7,2.36833764879817E-9,5.02501046658874E-8,2.1343684119845E-9,-4.95665312132864E-7,1.0263988993747E-9,3.49964204162021,550.176086425781,2,1100,1,3,0.0013891073943465,-0.00615860283837553,0.0149468779563904,357.228759765625,39.9994201660156,40.000617980957,0.490238279104233,0.490238279104233,,,6.61736011505127,0,1,,,,,,1,1,1,39.9998512268066,0,0,40.0000801086426,,,,,,,,,,,,,,,,,,,,,,,,,,,,,,,,,
,3890421088.52393,40.9994010925293,0.490238279104233,,,5,,,,30.7000000029802,,,,,1.79051404799774E-7,5.64345841086869E-9,-35.1929625822781,0.0268339928358305,5.11562983620733E-8,1.6123774207926E-9,4.18057298229162E-8,8.07256156221322E-10,-2.94830089387564E-8,1.39574297251484E-9,3.50008523940662,50.0288200378418,2,100,1,3,0.00057756831468051,-0.000286867165557715,0.0119799245148897,42.4513854980469,40.998104095459,40.9996070861816,0.490238279104233,0.490238279104233,,,6.63228702545166,0,1,,,,,,1,1,1,40.9994010925293,0,0,40.9991536981919,,,,,,,,,,,,,,,,,,,,,,,,,,,,,,,,,
,3890421123.75735,40.9998588562012,0.490238279104233,,,5,,,,30.7000000029802,,,,,7.93334897382895E-7,6.17576291563506E-9,-76.7721218582109,0.361630810713511,2.26688375381687E-7,1.7646692042744E-9,5.18718661294332E-8,8.32069616670448E-10,-2.206738068676E-7,1.5561868633067E-9,3.49967172355933,249.760238647461,2,499,1,3,0.000893707223832803,-0.0027156986670719,0.0144258113577962,6.4384765625,40.9991149902344,41.0003204345703,0.490238279104233,0.490238279104233,,,6.63315582275391,0,1,,,,,,1,1,1,40.9998168945313,0,0,40.9999428951379,,,,,,,,,,,,,,,,,,,,,,,,,,,,,,,,,
,3890421158.76172,40.9998378753662,0.490238279104233,,,5,,,,30.7000000029802,,,,,1.73746681454251E-6,5.77128740904075E-9,-84.204024193274,1.09361377573675,4.96373615181881E-7,1.6487882079253E-9,5.01269949092855E-8,1.29894169504838E-9,-4.93836056024764E-7,1.01550629119587E-9,3.50032064840083,550.176086425781,2,1100,1,3,0.00138388829644579,-0.00613735354755993,0.014953650534153,357.413208007812,40.9992828369141,41.0005989074707,0.490238279104233,0.490238279104233,,,6.63432025909424,0,1,,,,,,1,1,1,40.9998779296875,0,0,41.0000323671283,,,,,,,,,,,,,,,,,,,,,,,,,,,,,,,,,
,3890421282.07201,41.999080657959,0.490238279104233,,,5,,,,30.7000000029802,,,,,2.44454263820013E-7,4.89892035923564E-9,-37.2721957363621,0.0167734385962858,6.98414392098929E-8,1.39963870180468E-9,5.55775445971606E-8,1.02665955758176E-9,-4.22961365547704E-8,9.51293145363471E-10,3.50013210760677,50.0288200378418,2,100,1,3,0.000773803476457721,-0.000420016566779132,0.0119878426194191,42.4549255371094,41.9963645935059,41.9996070861816,0.490238279104233,0.490238279104233,,,6.64791345596313,0,1,,,,,,1,1,1,41.999080657959,0,0,41.998483022054,,,,,,,,,,,,,,,,,,,,,,,,,,,,,,,,,
,3890421316.80269,41.9998302459717,0.490238279104233,,,5,,,,30.7000000029802,,,,,7.91538093947054E-7,8.26883050875588E-9,-76.5115429965535,0.355702455079024,2.2613397003297E-7,2.36231646306563E-9,5.27456269114505E-8,8.72572902492231E-10,-2.19896501210434E-7,2.19525752509977E-9,3.50030600812274,249.760238647461,2,499,1,3,0.000903779494256744,-0.00270554863781044,0.0144402869045734,6.51571655273437,41.9994430541992,42.0005264282227,0.490238279104233,0.490238279104233,,,6.64950942993164,0,1,,,,,,1,1,1,41.9997711181641,0,0,42.0000433488326,,,,,,,,,,,,,,,,,,,,,,,,,,,,,,,,,
,3890421351.68262,41.999942779541,0.490238279104233,,,5,,,,30.7000000029802,,,,,1.73500918073143E-6,7.56486628183446E-9,-84.1418281622159,1.37614894053252,4.95744114188221E-7,2.1615089853642E-9,5.0598786052499E-8,1.66022143209562E-9,-4.93155137459073E-7,1.38411917486195E-9,3.49980792726606,550.176086425781,2,1100,1,3,0.0013875073637059,-0.0061275306561254,0.0149660669267178,357.584991455078,41.999584197998,42.000545501709,0.490238279104233,0.490238279104233,,,6.6510443687439,0,1,,,,,,1,1,1,41.9998321533203,0,0,42.000144033721,,,,,,,,,,,,,,,,,,,,,,,,,,,,,,,,,
,3890421477.50601,42.9990291595459,0.490238279104233,,,5,,,,30.7000000029802,,,,,3.12000648563471E-7,5.30692611058407E-9,-37.6829955500467,0.0145509291967909,8.91368105571079E-8,1.51615860267505E-9,7.05433166087116E-8,9.50504506621362E-10,-5.44886362293719E-8,1.18121890069455E-9,3.50024469816069,50.0288200378418,2,100,1,3,0.000983739921883658,-0.000543155789446281,0.012003562413156,42.4673767089844,42.9967956542969,42.9998626708984,0.490238279104233,0.490238279104233,,,6.6637396812439,0,1,,,,,,1,1,1,42.9988594055176,0,0,42.9986050923665,,,,,,,,,,,,,,,,,,,,,,,,,,,,,,,,,
,3890421512.56562,42.9999084472656,0.490238279104233,,,5,,,,30.7000000029802,,,,,7.86254150349665E-7,4.60493050640396E-9,-76.8550621929976,0.412304898897512,2.246393560174E-7,1.31566697994971E-9,5.10863904540696E-8,9.1279258695891E-10,-2.18753333648396E-7,9.47517438004622E-10,3.50007302499907,249.760238647461,2,499,1,3,0.000881414404043983,-0.00269289882777267,0.0144452527165413,6.58914184570312,42.9995307922363,43.0004577636719,0.490238279104233,0.490238279104233,,,6.66455841064453,0,1,,,,,,1,1,1,42.999870300293,0,0,43.0000140246223,,,,,,,,,,,,,,,,,,,,,,,,,,,,,,,,,
,3890421547.12434,43.0000228881836,0.490238279104233,,,5,,,,30.7000000029802,,,,,1.72929451512157E-6,8.23079172111858E-9,-84.2319626374481,1.6995528767685,4.94056699483063E-7,2.35152413675613E-9,4.9653332686387E-8,1.97641061231727E-9,-4.91555255141507E-7,1.27415338843734E-9,3.50019444515366,550.176086425781,2,1100,1,3,0.00137232174787959,-0.00610985273086321,0.0149509962648153,357.749359130859,42.9994850158691,43.0006446838379,0.490238279104233,0.490238279104233,,,6.66600370407105,0,1,,,,,,1,1,1,42.9999198913574,0,0,43.0001075969023,,,,,,,,,,,,,,,,,,,,,,,,,,,,,,,,,
,3890421669.40736,43.9987964630127,0.490238279104233,,,5,,,,30.7100005447865,,,,,2.33916759270734E-7,3.89172509317216E-9,-43.0793980922146,0.0180137214898734,6.68284652168512E-8,1.11184002306389E-9,4.88120399371301E-8,8.75834604814832E-10,-4.56445891690999E-8,6.84910199877004E-10,3.50025634303734,50.0288200378418,2,100,1,3,0.000695967922273918,-0.000474788903540069,0.0120031507685781,42.4746398925781,43.9962768554687,43.9994468688965,0.490238279104233,0.490238279104233,,,6.67838859558105,0,1,,,,,,1,1,1,43.9987983703613,0,0,43.998250579834,,,,,,,,,,,,,,,,,,,,,,,,,,,,,,,,,
,3890421704.7571,43.9997272491455,0.490238279104233,,,5,,,,30.7100005447865,,,,,7.86192236680495E-7,5.23185801382775E-9,-76.9401767364662,0.493906096215887,2.24646800893337E-7,1.49495264732843E-9,5.07630520843883E-8,1.07173433432078E-9,-2.18836234875964E-7,1.04224226281239E-9,3.49968142681802,249.760238647461,2,499,1,3,0.000877154031919069,-0.00269406481693009,0.0144686317071319,6.65701293945313,43.9992332458496,44.0003395080566,0.490238279104233,0.490238279104233,,,6.67950344085693,0,1,,,,,,1,1,1,43.9996452331543,0,0,43.9998440462,,,,,,,,,,,,,,,,,,,,,,,,,,,,,,,,,
,3890421742.50968,43.9999580383301,0.490238279104233,,,5,,,,30.7100005447865,,,,,1.71568669156986E-6,7.17524681930163E-9,-84.2901655067392,1.11827649941539,4.9025286143119E-7,2.05030749607259E-9,4.87755238245881E-8,1.27435252342603E-9,-4.87820475602558E-7,1.60617137145734E-9,3.49959546704384,550.176086425781,2,1100,1,3,0.00135442997460845,-0.00606346525740095,0.0149722471833229,357.896148681641,43.9994201660156,44.0003395080566,0.490238279104233,0.490238279104233,,,6.68057727813721,0,1,,,,,,1,1,1,43.9999084472656,0,0,43.9999912050035,,,,,,,,,,,,,,,,,,,,,,,,,,,,,,,,,
,3890421867.08776,44.9987087249756,0.490238279104233,,,5,,,,30.7100005447865,,,,,3.11152324822446E-7,3.73575710433878E-9,-30.958321855852,0.00939273621184898,8.88982015157825E-8,1.06732960476845E-9,7.62339169276904E-8,6.89538348281511E-10,-4.57305165354894E-8,8.14695864396264E-10,3.50009695941043,50.0288200378418,2,100,1,3,0.00103773401294401,-0.000423100097907871,0.0120174903422594,42.4935607910156,44.9950485229492,44.9994964599609,0.490238279104233,0.490238279104233,,,6.69252490997314,0,1,,,,,,1,1,1,44.9987144470215,0,0,44.9980446786591,,,,,,,,,,,,,,,,,,,,,,,,,,,,,,,,,
,3890421902.33125,44.9998569488525,0.490238279104233,,,5,,,,30.7100005447865,,,,,7.90591952520294E-7,4.77202846453206E-9,-76.2534224907501,0.407584749097974,2.25857764072633E-7,1.36328187461851E-9,5.36700994029485E-8,1.02975517082981E-9,-2.19388354344452E-7,8.93387798110444E-10,3.500397499136,249.760238647461,2,499,1,3,0.000914293003420134,-0.00269844410269087,0.0144791714847088,6.72396850585938,44.9993019104004,45.0001792907715,0.490238279104233,0.490238279104233,,,6.69399547576904,0,1,,,,,,1,1,1,44.9997291564941,0,0,44.9998802858241,,,,,,,,,,,,,,,,,,,,,,,,,,,,,,,,,
,3890421937.18785,44.9998645782471,0.490238279104233,,,5,,,,30.7100005447865,,,,,1.71862301471633E-6,1.06027287757359E-8,-84.0760853146526,1.27262791012558,4.91024591595984E-7,3.02928595877555E-9,5.06775220952449E-8,1.56298547031979E-9,-4.88402434787429E-7,2.59492771375311E-9,3.50007523885976,550.176086425781,2,1100,1,3,0.00137855898625307,-0.00606902468792801,0.0149750197306275,358.035522460937,44.999195098877,45.0007858276367,0.490238279104233,0.490238279104233,,,6.69458866119385,0,1,,,,,,1,1,1,44.9997749328613,0,0,45.0000241223504,,,,,,,,,,,,,,,,,,,,,,,,,,,,,,,,,
,3890422064.25248,45.9987106323242,0.490238279104233,,,5,,,,30.7100005447865,,,,,2.59251131530938E-7,4.63576504839906E-9,-33.1112352443017,0.014257856443275,7.40731114209107E-8,1.32452861024542E-9,6.20444984324902E-8,8.53665474103862E-10,-4.04636386133944E-8,1.01273456427719E-9,3.49993576019479,50.0288200378418,2,100,1,3,0.000850778465149573,-0.000384768965116313,0.0120230680331588,42.5046997070313,45.9951820373535,45.9994010925293,0.490238279104233,0.490238279104233,,,6.70679664611816,0,1,,,,,,1,1,1,45.9986686706543,0,0,45.9979433001894,,,,,,,,,,,,,,,,,,,,,,,,,,,,,,,,,
,3890422099.19797,45.9995498657227,0.490238279104233,,,5,,,,30.7100005447865,,,,,7.99801527347475E-7,6.88050002230575E-9,-76.9813830911044,0.387996178395142,2.28538748477779E-7,1.96606384238114E-9,5.14823847418249E-8,8.5821387379295E-10,-2.22664598930957E-7,1.76886290569614E-9,3.49963204347048,249.760238647461,2,499,1,3,0.000890017187447287,-0.00274147268554001,0.014483505859971,6.78457641601562,45.9990119934082,46.0001335144043,0.490238279104233,0.490238279104233,,,6.70765590667725,0,1,,,,,,1,1,1,45.9994583129883,0,0,45.9997003728693,,,,,,,,,,,,,,,,,,,,,,,,,,,,,,,,,
,3890422133.71972,45.9998798370361,0.490238279104233,,,5,,,,30.7100005447865,,,,,1.71293587385435E-6,7.15385750483321E-9,-83.8625507768442,1.3813215757399,4.89354164141327E-7,2.04372505304976E-9,5.23187915547226E-8,1.7694367052976E-9,-4.86549321253982E-7,1.02269537908843E-9,3.50040113965321,550.176086425781,2,1100,1,3,0.00139571870436412,-0.00604405465185209,0.01499168202281,358.172210693359,45.9991340637207,46.0003051757812,0.490238279104233,0.490238279104233,,,6.70884847640991,0,1,,,,,,1,1,1,45.999683380127,0,0,45.9999222032952,,,,,,,,,,,,,,,,,,,,,,,,,,,,,,,,,
,3890422260.21303,46.9981727600098,0.490238279104233,,,5,,,,30.7100005447865,,,,,2.45454998086544E-7,4.52698391717388E-9,-48.2067090559612,0.0215153585658758,7.01316571881924E-8,1.29345455032763E-9,4.67389044833967E-8,7.1414364517029E-10,-5.22869405076837E-8,1.07843568553073E-9,3.49991726885743,50.0288200378418,2,100,1,3,0.000682829887835387,-0.000561506790369071,0.012035870924592,42.5060119628906,46.9949989318848,46.9994087219238,0.490238279104233,0.490238279104233,,,6.72049760818481,0,1,,,,,,1,1,1,46.9980850219727,0,0,46.9972683299671,,,,,,,,,,,,,,,,,,,,,,,,,,,,,,,,,
,3890422295.39489,46.9997158050537,0.490238279104233,,,5,,,,30.7100005447865,,,,,7.83769924852917E-7,4.27920175471965E-9,-76.554059367968,0.328987281116873,2.23912226767743E-7,1.2225087532767E-9,5.20658209510513E-8,7.7377641963917E-10,-2.17774735873522E-7,9.46465902316893E-10,3.50034447054067,249.760238647461,2,499,1,3,0.000892035439414901,-0.00268000093958488,0.0144524145871401,6.84176635742188,46.9990615844727,47.0002937316895,0.490238279104233,0.490238279104233,,,6.72116851806641,0,1,,,,,,1,1,1,46.9995727539063,0,0,46.999849543852,,,,,,,,,,,,,,,,,,,,,,,,,,,,,,,,,
,3890422330.17088,46.9999084472656,0.490238279104233,,,5,,,,30.7100005447865,,,,,1.70591038626982E-6,8.75523609732959E-9,-84.2122216062788,1.88482159427931,4.87350518530171E-7,2.50122684417068E-9,4.9146414482831E-8,2.15235202061895E-9,-4.84866123641473E-7,1.27417287105696E-9,3.50037667224563,550.176086425781,2,1100,1,3,0.00135247630622507,-0.00602788739530485,0.0149828800931573,358.285705566406,46.999397277832,47.0005760192871,0.490238279104233,0.490238279104233,,,6.72225761413574,0,1,,,,,,1,1,1,46.9996223449707,0,0,47.0001180244215,,,,,,,,,,,,,,,,,,,,,,,,,,,,,,,,,
,3890422458.05862,47.9982089996338,0.490238279104233,,,5,,,,30.7100005447865,,,,,2.25243309811872E-7,3.93466171171398E-9,-23.4548069262382,0.0133380846924191,6.43598170382478E-8,1.12426916513E-9,5.90420427186137E-8,7.26903541522324E-10,-2.56168546236679E-8,8.57666833324226E-10,3.49975062356088,50.0288200378418,2,100,1,3,0.000784772881337441,-0.000205588164263635,0.0120364399626851,42.5233459472656,47.9946746826172,47.9992485046387,0.490238279104233,0.490238279104233,,,6.73336791992188,0,1,,,,,,1,1,1,47.9982490539551,0,0,47.9973926544189,,,,,,,,,,,,,,,,,,,,,,,,,,,,,,,,,
,3890422492.71942,47.9995441436768,0.490238279104233,,,5,,,,30.7100005447865,,,,,7.86579107317502E-7,7.14343069554196E-9,-76.1394333710218,0.39274272669012,2.24761455574988E-7,2.04120331444422E-9,5.38438312880829E-8,1.01814414978471E-9,-2.18216758624098E-7,1.76915049138202E-9,3.49961742908838,249.760238647461,2,499,1,3,0.000914528718836563,-0.0026831141923247,0.0144617026671767,6.89215087890625,47.9989738464355,47.9997520446777,0.490238279104233,0.490238279104233,,,6.73454999923706,0,1,,,,,,1,1,1,47.9994354248047,0,0,47.9995177773868,,,,,,,,,,,,,,,,,,,,,,,,,,,,,,,,,
,3890422527.9311,47.9997730255127,0.490238279104233,,,5,,,,30.7100005447865,,,,,1.71956380799505E-6,5.75168089007248E-9,-83.8072330369534,0.904391366392414,4.91259838646192E-7,1.64318986760713E-9,5.29940915796957E-8,1.18286402079339E-9,-4.88393136033182E-7,1.1405725094527E-9,3.50031423845637,550.176086425781,2,1100,1,3,0.00140550360603451,-0.00606658482143851,0.0149952210485935,358.400665283203,47.9992370605469,48.000316619873,0.490238279104233,0.490238279104233,,,6.73466444015503,0,1,,,,,,1,1,1,47.9996490478516,0,0,47.9999762142406,,,,,,,,,,,,,,,,,,,,,,,,,,,,,,,,,
,3890422655.27865,48.9978199005127,0.490238279104233,,,5,,,,30.7100005447865,,,,,2.72221786475479E-7,5.30991583361539E-9,-31.2564115199676,0.0144639475494662,7.77827105499127E-8,1.51721745595005E-9,6.64928467368737E-8,1.09841170716667E-9,-4.0359031124621E-8,1.04663294912722E-9,3.49977243722814,50.0288200378418,2,100,1,3,0.000905940818390196,-0.000374922584359805,0.0120429303497076,42.5362548828125,48.993480682373,48.9989356994629,0.490238279104233,0.490238279104233,,,6.74305486679077,0,1,,,,,,1,1,1,48.9977722167969,0,0,48.9968525381649,,,,,,,,,,,,,,,,,,,,,,,,,,,,,,,,,
,3890422690.43108,48.9995613098145,0.490238279104233,,,5,,,,30.7100005447865,,,,,7.93027376730913E-7,6.36300628970857E-9,-76.6126156646147,0.500058617104128,2.26553505067439E-7,1.81779522371872E-9,5.24547729376463E-8,1.17309705449222E-9,-2.20397339944025E-7,1.38860461475406E-9,3.50039773825105,249.760238647461,2,499,1,3,0.000899518266346418,-0.00271268424974974,0.0144683429971337,6.94235229492188,48.999095916748,49.0000915527344,0.490238279104233,0.490238279104233,,,6.7435245513916,0,1,,,,,,1,1,1,48.9995193481445,0,0,48.9996275060317,,,,,,,,,,,,,,,,,,,,,,,,,,,,,,,,,
,3890422725.14095,49.0000171661377,0.490238279104233,,,5,,,,30.7100005447865,,,,,1.70455983608998E-6,7.24289574180263E-9,-84.0398743489578,1.03274023545481,4.86967419023119E-7,2.06918769934749E-9,5.05649007380818E-8,1.25119383011928E-9,-4.84335067905873E-7,1.64804482178198E-9,3.50035704546603,550.176086425781,2,1100,1,3,0.00136815083029689,-0.00601947805126911,0.014993954449892,358.507049560547,48.999210357666,49.0004692077637,0.490238279104233,0.490238279104233,,,6.74340772628784,0,1,,,,,,1,1,1,48.9999198913574,0,0,49.0000753691702,,,,,,,,,,,,,,,,,,,,,,,,,,,,,,,,,
,3890422853.40686,49.9974250793457,0.490238279104233,,,5,,,,30.7100005447865,,,,,2.33995841641186E-7,3.56121655233874E-9,-42.3539877171465,0.0149371949579878,6.68603984782254E-8,1.01755807319745E-9,4.94096079293342E-8,6.70761353737632E-10,-4.5044461689941E-8,7.65182095099826E-10,3.49976738049792,50.0288200378418,2,100,1,3,0.000702129120093489,-0.000466145305784567,0.0120444893836975,42.5354919433594,49.9917945861816,49.9986915588379,0.490238279104233,0.490238279104233,,,6.75240516662598,0,1,,,,,,1,1,1,49.9975700378418,0,0,49.9962438695571,,,,,,,,,,,,,,,,,,,,,,,,,,,,,,,,,
,3890422888.26298,49.9995403289795,0.490238279104233,,,5,,,,30.7100005447865,,,,,7.82131034714701E-7,7.01652409920256E-9,-75.8522696995839,0.510441955364029,2.23486233405645E-7,2.00490259679149E-9,5.46251487896816E-8,1.38534639257161E-9,-2.1670761325239E-7,1.44929286040126E-9,3.49968328158752,249.760238647461,2,499,1,3,0.000922458890903568,-0.00266345264671901,0.0144753735512495,6.98587036132813,49.9989051818848,49.9998474121094,0.490238279104233,0.490238279104233,,,6.75328016281128,0,1,,,,,,1,1,1,49.9993743896484,0,0,49.9995140306877,,,,,,,,,,,,,,,,,,,,,,,,,,,,,,,,,
,3890422922.95515,49.9997825622559,0.490238279104233,,,5,,,,30.7100005447865,,,,,1.70060729945667E-6,6.7966943260032E-9,-84.0166106102287,1.16768090521916,4.85834561266167E-7,1.94169988979172E-9,5.06434613210308E-8,1.41026388765855E-9,-4.83187811048783E-7,1.33467382876243E-9,3.50038353596047,550.176086425781,2,1100,1,3,0.00136680107767262,-0.00600516937127854,0.0150021091103554,358.60205078125,49.9989471435547,50.0003128051758,0.490238279104233,0.490238279104233,,,6.75447368621826,0,1,,,,,,1,1,1,49.9995574951172,0,0,49.9999052105528,,,,,,,,,,,,,,,,,,,,,,,,,,,,,,,,,
,3890423052.40163,50.99729347229,0.490238279104233,,,5,,,,30.7100005447865,,,,,3.03018674886907E-7,6.63864227327906E-9,-24.656629580364,0.0144947433055977,8.65821498287419E-8,1.89687292434696E-9,7.86879551705809E-8,1.45456651315232E-9,-3.61202765775592E-8,1.21752336730614E-9,3.49978229330494,50.0288200378418,2,100,1,3,0.0010497094303196,-0.000298689571942934,0.0120098078623414,42.5375366210937,50.9923629760742,50.9980735778809,0.490238279104233,0.490238279104233,,,6.76343870162964,0,1,,,,,,1,1,1,50.9972534179687,0,0,50.9960184964267,,,,,,,,,,,,,,,,,,,,,,,,,,,,,,,,,
,3890423087.55217,50.9992847442627,0.490238279104233,,,5,,,,30.7100005447865,,,,,7.81835780194756E-7,5.87910042736707E-9,-75.9162198024893,0.402984108097821,2.23375036926858E-7,1.67969324035374E-9,5.43561802109441E-8,1.07947744754762E-9,-2.16660593544259E-7,1.28689464290055E-9,3.50010364162026,249.760238647461,2,499,1,3,0.000919021552536212,-0.00266352082816425,0.0144831165671349,7.0291748046875,50.9987030029297,50.9997138977051,0.490238279104233,0.490238279104233,,,6.76404476165772,0,1,,,,,,1,1,1,50.9991683959961,0,0,50.9992784442324,,,,,,,,,,,,,,,,,,,,,,,,,,,,,,,,,
,3890423118.51603,50.9999923706055,0.490238279104233,,,5,,,,30.7100005447865,,,,,1.69509249603853E-6,1.19524616302435E-8,-84.0064669696643,2.34269593522578,4.84288356850378E-7,3.41482132494569E-9,5.05675552546966E-8,2.8156600237735E-9,-4.8164108518315E-7,1.93211369019208E-9,3.50017189565066,550.176086425781,2,1100,1,3,0.0013628535294253,-0.00598564397171972,0.0150148337706923,358.697845458984,50.9988899230957,51.0010070800781,0.490238279104233,0.490238279104233,,,6.764075756073,0,1,,,,,,1,1,1,50.9998779296875,0,0,51.0000137329102,,,,,,,,,,,,,,,,,,,,,,,,,,,,,,,,,
,3890423246.19926,51.9972171783447,0.490238279104233,,,5,,,,30.7100005447865,,,,,2.73447747898402E-7,4.50670500663714E-9,-10.6198573022198,0.0136516699565662,7.81312796500901E-8,1.28768524107521E-9,7.67930109270828E-8,7.30887581438462E-10,-1.43989698420936E-8,1.0601587727232E-9,3.49984985684395,50.0288200378418,2,100,1,3,0.000984360880950913,-3.17455753170556E-5,0.012017335742712,42.5442810058594,51.9913864135742,51.998363494873,0.490238279104233,0.490238279104233,,,6.77274227142334,0,1,,,,,,1,1,1,51.9972953796387,0,0,51.99590474909,,,,,,,,,,,,,,,,,,,,,,,,,,,,,,,,,
,3890423280.88413,51.9992179870605,0.490238279104233,,,5,,,,30.7100005447865,,,,,7.80309431971086E-7,5.69184071583463E-9,-76.2522072914604,0.314988110885659,2.22935608783243E-7,1.62616767540093E-9,5.29803067101208E-8,7.89726263248247E-10,-2.16548776871301E-7,1.4215321796058E-9,3.50015610440129,249.760238647461,2,499,1,3,0.000901513460716675,-0.00266369629585407,0.0144873932003975,7.07235717773437,51.9986724853516,51.9998397827148,0.490238279104233,0.490238279104233,,,6.77313947677612,0,1,,,,,,1,1,1,51.9991302490234,0,0,51.9993369158577,,,,,,,,,,,,,,,,,,,,,,,,,,,,,,,,,
,3890423315.92936,51.9997463226318,0.490238279104233,,,5,,,,30.7100005447865,,,,,1.69130744155263E-6,9.24129539999973E-9,-83.9026693386804,1.79576751096986,4.83278998768214E-7,2.64063403170108E-9,5.13328060640461E-8,2.21960777775491E-9,-4.80545038130661E-7,1.430485722511E-9,3.49965019349786,550.176086425781,2,1100,1,3,0.00137009039320382,-0.00596998248074713,0.0150242289528251,358.781829833984,51.9989242553711,52.0004043579102,0.490238279104233,0.490238279104233,,,6.77283143997192,0,1,,,,,,1,1,1,51.999626159668,0,0,51.9998267678654,,,,,,,,,,,,,,,,,,,,,,,,,,,,,,,,,
,3890423443.27117,52.9969291687012,0.490238279104233,,,5,,,,30.7100005447865,,,,,2.64769330877079E-7,4.28074543490032E-9,-35.8783558088029,0.0132699787789574,7.5650227920088E-8,1.22309999706284E-9,6.12965875904234E-8,8.19761685174921E-10,-4.43360500510681E-8,9.07724838447361E-10,3.49991451654005,50.0288200378418,2,100,1,3,0.000848874777648325,-0.00043450509042454,0.0120152160525322,42.5492248535156,52.9907493591309,52.9982032775879,0.490238279104233,0.490238279104233,,,6.78193235397339,0,1,,,,,,1,1,1,52.9971046447754,0,0,52.9955381913619,,,,,,,,,,,,,,,,,,,,,,,,,,,,,,,,,
,3890423478.55209,52.9995861053467,0.490238279104233,,,5,,,,30.7100005447865,,,,,7.73188973382575E-7,4.82519263005229E-9,-76.3068676911936,0.331464637293459,2.2093605485219E-7,1.37878197993665E-9,5.23003564572043E-8,8.09529621613503E-10,-2.14656500130089E-7,1.11611000350697E-9,3.49960523147684,249.760238647461,2,499,1,3,0.000890666583627506,-0.00264027985672219,0.0144934197887778,7.10885620117187,52.9986000061035,52.9998092651367,0.490238279104233,0.490238279104233,,,6.78217887878418,0,1,,,,,,1,1,1,52.9994125366211,0,0,52.9994335174561,,,,,,,,,,,,,,,,,,,,,,,,,,,,,,,,,
,3890423513.77183,52.9998359680176,0.490238279104233,,,5,,,,30.7100005447865,,,,,1.68679813675172E-6,5.472706820093E-9,-83.9874972369073,1.01149872364984,4.8195006558393E-7,1.56365563454121E-9,5.04820908387896E-8,1.21477643078123E-9,-4.7929888819076E-7,9.84549220024513E-10,3.49994378506412,550.176086425781,2,1100,1,3,0.00135711757910209,-0.00595624647258831,0.0150243444368243,358.857147216797,52.9989051818848,53.0003776550293,0.490238279104233,0.490238279104233,,,6.78307199478149,0,1,,,,,,1,1,1,52.9995880126953,0,0,52.9999054417466,,,,,,,,,,,,,,,,,,,,,,,,,,,,,,,,,
,3890423642.53874,53.996919631958,0.490238279104233,,,5,,,,30.7100005447865,,,,,2.39501785228167E-7,4.75407430932669E-9,-47.9065670846164,0.0266127424281052,6.8420473727586E-8,1.35813608266175E-9,4.58650878693968E-8,9.51544235223315E-10,-5.07715957976484E-8,9.69070269609524E-10,3.50044032407224,50.0288200378418,2,100,1,3,0.000669095602870671,-0.000544432954347328,0.0120134996250272,42.6061096191406,53.9905433654785,53.9981422424316,0.490238279104233,0.490238279104233,,,6.79157543182373,0,1,,,,,,1,1,1,53.9969215393066,0,0,53.9955589988015,,,,,,,,,,,,,,,,,,,,,,,,,,,,,,,,,
,3890423677.43329,53.9992408752441,0.490238279104233,,,5,,,,30.7100005447865,,,,,7.74364569068949E-7,6.43554423241222E-9,-75.6740241862353,0.320689175662898,2.21233764535999E-7,1.83861676301427E-9,5.47417074100247E-8,8.99291147286329E-10,-2.14354202292853E-7,1.60367921781431E-9,3.50020970213588,249.760238647461,2,499,1,3,0.000921076989722593,-0.002634318523205,0.0145029425621033,7.1439208984375,53.9985275268555,53.999568939209,0.490238279104233,0.490238279104233,,,6.79166984558105,0,1,,,,,,1,1,1,53.9991226196289,0,0,53.9991809620577,,,,,,,,,,,,,,,,,,,,,,,,,,,,,,,,,
,3890423708.13278,53.9995861053467,0.490238279104233,,,5,,,,30.7100005447865,,,,,1.68318343653984E-6,6.47410825252201E-9,-84.1518261916429,1.17254683113971,4.80856258801884E-7,1.84954022586262E-9,4.89957659277209E-8,1.33526736080918E-9,-4.78353589460872E-7,1.27978909287494E-9,3.50038791370568,550.176086425781,2,1100,1,3,0.00133668494053149,-0.00594749407637856,0.0149887697771192,358.931640625,53.9988975524902,54.000244140625,0.490238279104233,0.490238279104233,,,6.79204368591309,0,1,,,,,,1,1,1,53.9993743896484,0,0,53.9996795654297,,,,,,,,,,,,,,,,,,,,,,,,,,,,,,,,,
,3890423835.05971,54.9967212677002,0.490238279104233,,,5,,,,30.7100005447865,,,,,1.8409651763382E-7,5.88691354779839E-9,-32.5770507651258,0.0233960791897444,5.25957599279877E-8,1.68187152943702E-9,4.43207705864381E-8,1.29487559131885E-9,-2.83193089080019E-8,1.07330752561299E-9,3.50021594679645,50.0288200378418,2,100,1,3,0.000606644934102986,-0.000267633231511717,0.0120303239673376,42.5724487304687,54.9896392822266,54.9977111816406,0.490238279104233,0.490238279104233,,,6.80002546310425,0,1,,,,,,1,1,1,54.996768951416,0,0,54.9951164939187,,,,,,,,,,,,,,,,,,,,,,,,,,,,,,,,,
,3890423870.19238,54.9993419647217,0.490238279104233,,,5,,,,30.7100005447865,,,,,7.67893516174603E-7,6.20566580816898E-9,-75.7487880140035,0.460424174430796,2.19378000004083E-7,1.7728845536707E-9,5.40051148568917E-8,1.24988380498554E-9,-2.1262679618309E-7,1.25734248106036E-9,3.50032143679088,249.760238647461,2,499,1,3,0.000909881116253033,-0.00261352939039147,0.01450215280056,7.17266845703125,54.9982452392578,54.9997673034668,0.490238279104233,0.490238279104233,,,6.79989576339722,0,1,,,,,,1,1,1,54.9992370605469,0,0,54.9992383321126,,,,,,,,,,,,,,,,,,,,,,,,,,,,,,,,,
,3890423905.26393,54.9996452331543,0.490238279104233,,,5,,,,30.7100005447865,,,,,1.68383264006621E-6,7.66601213650559E-9,-84.0189749327975,1.27330195622887,4.8114598404809E-7,2.19052111556558E-9,5.01349769188475E-8,1.51236701496965E-9,-4.78526845699331E-7,1.58465414831453E-9,3.49962941787314,550.176086425781,2,1100,1,3,0.00135054776062071,-0.00594681471686249,0.0149919455870986,358.999084472656,54.9989242553711,55.0003890991211,0.490238279104233,0.490238279104233,,,6.80020809173584,0,1,,,,,,1,1,1,54.9995536804199,0,0,54.9998744515812,,,,,,,,,,,,,,,,,,,,,,,,,,,,,,,,,
,3890424034.18134,55.9964332580566,0.490238279104233,,,5,,,,30.7100005447865,,,,,2.59828862264189E-7,3.57834191533721E-9,-19.9327415239973,0.00912200548168845,7.42315518297643E-8,1.02231088201005E-9,6.97845967338811E-8,7.69653967892249E-10,-2.53067845793292E-8,6.72868716157835E-10,3.50024828876077,50.0288200378418,2,100,1,3,0.000918120727887041,-0.000181154658315721,0.0120270131155848,42.5873107910156,55.9888458251953,55.9974822998047,0.490238279104233,0.490238279104233,,,6.80751085281372,0,1,,,,,,1,1,1,55.9964332580566,0,0,55.994562553637,,,,,,,,,,,,,,,,,,,,,,,,,,,,,,,,,
,3890424069.09283,55.9991645812988,0.490238279104233,,,5,,,,30.7100005447865,,,,,7.68120545211244E-7,4.42625661202254E-9,-75.7327586536325,0.323402506391857,2.19481594836795E-7,1.2647518236821E-9,5.40901287253025E-8,8.8106760322438E-10,-2.12712078751027E-7,9.07368202030275E-10,3.49970368031276,249.760238647461,2,499,1,3,0.000910797302072637,-0.00261408045848284,0.0144631881266832,7.20379638671875,55.9979400634766,55.9994430541992,0.490238279104233,0.490238279104233,,,6.80838871002197,0,1,,,,,,1,1,1,55.9990463256836,0,0,55.9989605527936,,,,,,,,,,,,,,,,,,,,,,,,,,,,,,,,,
,3890424104.04307,55.9995422363281,0.490238279104233,,,5,,,,30.7100005447865,,,,,1.68127701898644E-6,1.24914076537259E-8,-84.0129706151743,1.27958623451375,4.8023221332825E-7,3.56798806942035E-9,5.00898145972733E-8,1.55398069454643E-9,-4.776128025836E-7,3.21180367776472E-9,3.50096676633653,550.176086425781,2,1100,1,3,0.00134870156036328,-0.00593778156956271,0.0150086404755712,359.070007324219,55.9988975524902,56.0002708435059,0.490238279104233,0.490238279104233,,,6.809410572052,0,1,,,,,,1,1,1,55.9993667602539,0,0,55.9997673034668,,,,,,,,,,,,,,,,,,,,,,,,,,,,,,,,,
,3890424232.56224,56.9960193634033,0.490238279104233,,,5,,,,30.7100005447865,,,,,2.4093015942058E-7,4.92083487733275E-9,-25.0608427355593,0.0166566570868267,6.88321193028083E-8,1.40584928910754E-9,6.23521600151847E-8,8.0033014549777E-10,-2.91559391746661E-8,1.155804430642E-9,3.50025775554974,50.0288200378418,2,100,1,3,0.000832917577374038,-0.000243406381611022,0.012038272805512,42.5836486816406,56.9881057739258,56.9974746704102,0.490238279104233,0.490238279104233,,,6.81656074523926,0,1,,,,,,1,1,1,56.9960708618164,0,0,56.9940998192989,,,,,,,,,,,,,,,,,,,,,,,,,,,,,,,,,
,3890424267.3761,56.9988422393799,0.490238279104233,,,5,,,,30.7100005447865,,,,,7.65354669339496E-7,6.44014575457774E-9,-76.1477143200353,0.507108444994306,2.18690213315312E-7,1.84018848420401E-9,5.2358717661662E-8,1.26218649052246E-9,-2.12329870919574E-7,1.33909630741767E-9,3.49972071331785,249.760238647461,2,499,1,3,0.000888550729935693,-0.00261120225074405,0.0144672291353345,7.23028564453125,56.9977951049805,56.9993438720703,0.490238279104233,0.490238279104233,,,6.81806564331055,0,1,,,,,,1,1,1,56.9987411499023,0,0,56.9988448403098,,,,,,,,,,,,,,,,,,,,,,,,,,,,,,,,,
,3890424302.26328,56.9998188018799,0.490238279104233,,,5,,,,30.7100005447865,,,,,1.67018631801598E-6,1.09570281864296E-8,-84.0810973591197,2.51582365464337,4.77332472620775E-7,3.13147419565553E-9,4.92228572280639E-8,2.88122844566584E-9,-4.74787741780018E-7,1.22664309476819E-9,3.49899999228187,550.176086425781,2,1100,1,3,0.00133239698185393,-0.00590032567184266,0.015018729493022,359.130126953125,56.9989585876465,57.0003318786621,0.490238279104233,0.490238279104233,,,6.81800699234009,0,1,,,,,,1,1,1,56.9997482299805,0,0,56.999776391422,,,,,,,,,,,,,,,,,,,,,,,,,,,,,,,,,
,3890424430.23314,57.9956855773926,0.490238279104233,,,5,,,,30.7199992239475,,,,,2.31092891201756E-7,4.2486771792663E-9,-45.2865456584274,0.0194471377599466,6.60217462229183E-8,1.21381962488724E-9,4.64503650883262E-8,7.16122345210869E-10,-4.6917316179473E-8,9.80064726664057E-10,3.50025414992032,50.0288200378418,2,100,1,3,0.00066892969463206,-0.000495274078288683,0.0120310457423329,42.5856323242188,57.9870796203613,57.997501373291,0.490238279104233,0.490238279104233,,,6.82659673690796,0,1,,,,,,1,1,1,57.9957504272461,0,0,57.9936810661765,,,,,,,,,,,,,,,,,,,,,,,,,,,,,,,,,
,3890424465.00645,57.9990882873535,0.490238279104233,,,5,,,,30.7199992239475,,,,,7.64627252346731E-7,4.96043789905868E-9,-75.7034471702497,0.308372349527959,2.18451309159918E-7,1.41717961232758E-9,5.39445218119162E-8,8.43076877024921E-10,-2.11686001049115E-7,1.1391309990615E-9,3.50021821927825,249.760238647461,2,499,1,3,0.000907832320034023,-0.00260178822650022,0.0144701870158315,7.2540283203125,57.9977722167969,57.9993019104004,0.490238279104233,0.490238279104233,,,6.82780838012695,0,1,,,,,,1,1,1,57.9989395141602,0,0,57.998782417991,,,,,,,,,,,,,,,,,,,,,,,,,,,,,,,,,
,3890424499.74368,57.9995307922363,0.490238279104233,,,5,,,,30.7199992239475,,,,,1.67033486373909E-6,6.36837030600823E-9,-84.3077001036169,1.17515514147012,4.77195263739894E-7,1.81936940534554E-9,4.73310995357755E-8,1.25920080028672E-9,-4.74842170360344E-7,1.31320919036711E-9,3.5003173557262,550.176086425781,2,1100,1,3,0.00130879541368386,-0.00590618947778638,0.0150101585313678,359.168090820313,57.9989471435547,58.0000877380371,0.490238279104233,0.490238279104233,,,6.82865190505981,0,1,,,,,,1,1,1,57.9994125366211,0,0,57.9996667341752,,,,,,,,,,,,,,,,,,,,,,,,,,,,,,,,,
,3890424628.22568,58.9952030181885,0.490238279104233,,,5,,,,30.7199992239475,,,,,2.50650108135558E-7,4.27139413145421E-9,-39.4033404401868,0.0152888124506455,7.1611909466343E-8,1.22035730250449E-9,5.53342765529054E-8,8.80466570926365E-10,-4.54574902054908E-8,8.45015126052306E-10,3.50011764807587,50.0288200378418,2,100,1,3,0.000776779071100003,-0.000459995016042396,0.0120405601337552,42.6017150878906,58.9860916137695,58.9970359802246,0.490238279104233,0.490238279104233,,,6.83657693862915,0,1,,,,,,1,1,1,58.9953727722168,0,0,58.9931685503791,,,,,,,,,,,,,,,,,,,,,,,,,,,,,,,,,
,3890424663.03589,58.9989795684814,0.490238279104233,,,5,,,,30.7199992239475,,,,,7.63395519606537E-7,8.59964939804556E-9,-76.1828834972548,0.68463704232793,2.18088257284506E-7,2.45676389539744E-9,5.20846146386989E-8,1.68561235273459E-9,-2.11777432422181E-7,1.78728840259119E-9,3.50039717457438,249.760238647461,2,499,1,3,0.000884531418815127,-0.0026051172906737,0.0144742587581277,7.270263671875,58.9973335266113,58.9992256164551,0.490238279104233,0.490238279104233,,,6.83665704727173,0,1,,,,,,1,1,1,58.9989547729492,0,0,58.9986570021685,,,,,,,,,,,,,,,,,,,,,,,,,,,,,,,,,
,3890424693.50208,58.9998626708984,0.490238279104233,,,5,,,,30.7199992239475,,,,,1.66146021244554E-6,6.21943547109202E-9,-83.9080819431803,1.20645377239777,4.74734790691933E-7,1.77710087456436E-9,5.03806658818447E-8,1.45025030775193E-9,-4.72053927002642E-7,1.02706453703886E-9,3.4997650162187,550.176086425781,2,1100,1,3,0.00134243439988241,-0.00586569672981957,0.0150096816942096,359.227783203125,58.9990539550781,59.000301361084,0.490238279104233,0.490238279104233,,,6.83674240112305,0,1,,,,,,1,1,1,58.9996719360352,0,0,58.9998097913019,,,,,,,,,,,,,,,,,,,,,,,,,,,,,,,,,
,3890424822.18917,59.9954948425293,0.490238279104233,,,5,,,,30.7199992239475,,,,,2.00051116923478E-7,5.8810145367379E-9,-27.7829438004042,0.0187624686631512,5.71535244921695E-8,1.6801741151629E-9,5.0564853225375E-8,1.365828536591E-9,-2.66405889607061E-8,9.7851799467211E-10,3.50024112600242,50.0288200378418,2,100,1,3,0.000681212377144577,-0.000234735540884627,0.0120452009141445,42.5889587402344,59.9847106933594,59.9969940185547,0.490238279104233,0.490238279104233,,,6.84315013885498,0,1,,,,,,1,1,1,59.9955444335938,0,0,59.992732889512,,,,,,,,,,,,,,,,,,,,,,,,,,,,,,,,,
,3890424857.76734,59.9989624023437,0.490238279104233,,,5,,,,30.7199992239475,,,,,7.58006696352526E-7,5.00406994774811E-9,-76.0706319570263,0.403512464014627,2.16562260047011E-7,1.42966111319637E-9,5.21320735158532E-8,1.00938408572092E-9,-2.10193861441306E-7,1.01245971084248E-9,3.5001790994792,249.760238647461,2,499,1,3,0.000883286824317817,-0.00258502754887278,0.0144778592512012,7.29055786132813,59.9975395202637,59.9991111755371,0.490238279104233,0.490238279104233,,,6.84363651275635,0,1,,,,,,1,1,1,59.998836517334,0,0,59.9986406962077,,,,,,,,,,,,,,,,,,,,,,,,,,,,,,,,,
,3890424892.62484,59.9997081756592,0.490238279104233,,,5,,,,30.7199992239475,,,,,1.65716683898057E-6,5.89416305947116E-9,-83.911750113052,1.12916561087969,4.73428534293832E-7,1.68387691118106E-9,5.02119023589259E-8,1.35119861502166E-9,-4.70758262747563E-7,1.00484016379333E-9,3.5003526803732,550.176086425781,2,1100,1,3,0.00133825976101925,-0.00585072819620276,0.0150193646550179,359.275085449219,59.9984130859375,60.0004577636719,0.490238279104233,0.490238279104233,,,6.8439416885376,0,1,,,,,,1,1,1,59.999584197998,0,0,59.999603618275,,,,,,,,,,,,,,,,,,,,,,,,,,,,,,,,,
,3890425019.99695,60.9950046539307,0.490238279104233,,,5,,,,30.7199992239475,,,,,3.02330932210374E-7,4.39337897257656E-9,-37.2356533732481,0.0122987444862519,8.63771645470334E-8,1.25520606064768E-9,6.87694853893947E-8,8.13295905699799E-10,-5.22663604478361E-8,9.56081599267866E-10,3.50012568478965,50.0288200378418,2,100,1,3,0.000957251619452846,-0.000519013751128336,0.0120367631316185,42.6011047363281,60.9842796325684,60.9969902038574,0.490238279104233,0.490238279104233,,,6.85036659240723,0,1,,,,,,1,1,1,60.9950332641602,0,0,60.9923883325913,,,,,,,,,,,,,,,,,,,,,,,,,,,,,,,,,
,3890425054.78825,60.9988708496094,0.490238279104233,,,5,,,,30.7199992239475,,,,,7.60963243899762E-7,5.05565917748245E-9,-76.0320170282192,0.398797024636008,2.17441268727909E-7,1.44462817963976E-9,5.24858982373109E-8,1.0096494555946E-9,-2.11011695960734E-7,1.03322725197646E-9,3.4996265812447,249.760238647461,2,499,1,3,0.000888417136630555,-0.00259453631775064,0.0144809521734714,7.320068359375,60.9972686767578,60.9992980957031,0.490238279104233,0.490238279104233,,,6.85095834732056,0,1,,,,,,1,1,1,60.9986038208008,0,0,60.9986694560332,,,,,,,,,,,,,,,,,,,,,,,,,,,,,,,,,
,3890425090.45392,60.9997482299805,0.490238279104233,,,5,,,,30.7199992239475,,,,,1.67120491520499E-6,6.39300806186964E-9,-83.8657807452948,1.23814545023654,4.77539397006867E-7,1.82677371706438E-9,5.10288616262901E-8,1.51333211357957E-9,-4.74805150535256E-7,1.02319505831782E-9,3.49961683932217,550.176086425781,2,1100,1,3,0.00135401260036111,-0.00589930414701824,0.0150216845795512,359.314819335937,60.9988327026367,61.0002136230469,0.490238279104233,0.490238279104233,,,6.85083293914795,0,1,,,,,,1,1,1,60.9995956420898,0,0,60.9996860728544,,,,,,,,,,,,,,,,,,,,,,,,,,,,,,,,,
,3890425218.32941,61.995002746582,0.490238279104233,,,5,,,,30.7199992239475,,,,,2.65668255167662E-7,6.95237951143411E-9,-19.9477764482809,0.020333458632092,7.58999778217315E-8,1.98625707235171E-9,7.13462806653018E-8,1.24924316641084E-9,-2.58943018551826E-8,1.54421781774561E-9,3.50024153882687,50.0288200378418,2,100,1,3,0.000938700127887915,-0.00018550279340716,0.0120442677289248,42.5889282226562,61.9828414916992,61.9968566894531,0.490238279104233,0.490238279104233,,,6.85803365707398,0,1,,,,,,1,1,1,61.995189666748,0,0,61.9920646205093,,,,,,,,,,,,,,,,,,,,,,,,,,,,,,,,,
,3890425252.98552,61.9988594055176,0.490238279104233,,,5,,,,30.7199992239475,,,,,7.57182128357776E-7,1.12757979282131E-8,-76.4320181298397,0.593434715457636,2.1635714099146E-7,3.22194530322152E-9,5.07571523536952E-8,1.39033454709789E-9,-2.10319100280841E-7,2.90652737542541E-9,3.49968632829948,249.760238647461,2,499,1,3,0.000865897540458508,-0.00258777548756709,0.0144757982343435,7.337646484375,61.9972267150879,61.9989700317383,0.490238279104233,0.490238279104233,,,6.85810041427612,0,1,,,,,,1,1,1,61.9987716674805,0,0,61.998513655229,,,,,,,,,,,,,,,,,,,,,,,,,,,,,,,,,
,3890425288.11326,61.9995021820068,0.490238279104233,,,5,,,,30.7199992239475,,,,,1.65082455611887E-6,7.10489256054316E-9,-84.0774755811162,1.44602928047726,4.71630633166827E-7,2.02982501350068E-9,4.86645332293139E-8,1.63390295711347E-9,-4.69113224442581E-7,1.20438810695261E-9,3.5002487964664,550.176086425781,2,1100,1,3,0.0013156621775804,-0.0058323545533009,0.0150089962407947,359.359680175781,61.9984474182129,62.0001525878906,0.490238279104233,0.490238279104233,,,6.85880136489868,0,1,,,,,,1,1,1,61.9992408752441,0,0,61.9996567894431,,,,,,,,,,,,,,,,,,,,,,,,,,,,,,,,,
,3890425417.39934,62.9936866760254,0.490238279104233,,,5,,,,30.7199992239475,,,,,2.43687812559106E-7,5.63314478678338E-9,-35.3467893367122,0.0172983547744123,6.96256795036991E-8,1.60948358230834E-9,5.67912593445452E-8,1.40252835394179E-9,-4.02801205113941E-8,7.89526198494644E-10,3.49997033129364,50.0288200378418,2,100,1,3,0.000784939634326855,-0.000392688857092138,0.0120487622916698,42.6119689941406,62.982006072998,62.9963874816895,0.490238279104233,0.490238279104233,,,6.86452102661133,0,1,,,,,,1,1,1,62.9938507080078,0,0,62.9908570682301,,,,,,,,,,,,,,,,,,,,,,,,,,,,,,,,,
,3890425452.37297,62.9988174438477,0.490238279104233,,,5,,,,30.7199992239475,,,,,7.5832000842034E-7,6.01999749968163E-9,-75.8772993008562,0.334111583388077,2.16657936765817E-7,1.71996020563053E-9,5.28643757741873E-8,8.76003621349925E-10,-2.10109541281747E-7,1.48016241147195E-9,3.50007952508105,249.760238647461,2,499,1,3,0.000892191941257355,-0.00258316901459081,0.0144973751157522,7.3570556640625,62.9967384338379,62.999080657959,0.490238279104233,0.490238279104233,,,6.86548757553101,0,1,,,,,,1,1,1,62.9986953735352,0,0,62.9984716527602,,,,,,,,,,,,,,,,,,,,,,,,,,,,,,,,,
,3890425487.4159,62.9996337890625,0.490238279104233,,,5,,,,30.7199992239475,,,,,1.64843783872791E-6,7.73584238458194E-9,-84.0316235260758,1.71396317799158,4.70880413965353E-7,2.20976283050727E-9,4.89619270869002E-8,1.95604559151273E-9,-4.68327976905202E-7,1.02807461354471E-9,3.50075685851143,550.176086425781,2,1100,1,3,0.00131813628122761,-0.00582295466078044,0.015033844858408,359.41064453125,62.9986686706543,63.0000495910644,0.490238279104233,0.490238279104233,,,6.86564064025879,0,1,,,,,,1,1,1,62.9995880126953,0,0,62.9995990079992,,,,,,,,,,,,,,,,,,,,,,,,,,,,,,,,,
,3890425617.42325,63.993673324585,0.490238279104233,,,5,,,,30.7199992239475,,,,,2.68166779353654E-7,8.07628271783388E-9,-36.2131280059374,0.0242617723449206,7.6619871861707E-8,2.30753320172923E-9,6.18188256093858E-8,1.76407182219061E-9,-4.52662961195275E-8,1.48753490151856E-9,3.49996381927751,50.0288200378418,2,100,1,3,0.000857154046871241,-0.000445149981384215,0.012048352509737,42.5496215820313,63.9806785583496,63.9961814880371,0.490238279104233,0.490238279104233,,,6.87143230438232,0,1,,,,,,1,1,1,63.9937477111816,0,0,63.9906021566952,,,,,,,,,,,,,,,,,,,,,,,,,,,,,,,,,
,3890425652.84608,63.9985828399658,0.490238279104233,,,5,,,,30.7199992239475,,,,,7.57135051265922E-7,6.72738670297925E-9,-75.7439871668424,0.331219330443909,2.16301654906652E-7,1.9219092744662E-9,5.32653654103457E-8,8.93683313018793E-10,-2.09640661044223E-7,1.70148916990704E-9,3.50036642850778,249.760238647461,2,499,1,3,0.000896741656026058,-0.0025770738404044,0.0144807631149888,7.37399291992188,63.9966468811035,63.998950958252,0.490238279104233,0.490238279104233,,,6.87149429321289,0,1,,,,,,1,1,1,63.9985885620117,0,0,63.9982098972096,,,,,,,,,,,,,,,,,,,,,,,,,,,,,,,,,
,3890425688.10119,63.9997539520264,0.490238279104233,,,5,,,,30.7199992239475,,,,,1.64697552091046E-6,9.86027148356598E-9,-83.9490245356908,1.1257416261474,4.70618972861617E-7,2.8175469391113E-9,4.96094696326297E-8,1.34638817021592E-9,-4.67996921079714E-7,2.47503730258719E-9,3.49959439776931,550.176086425781,2,1100,1,3,0.00132508211903529,-0.00581596571049438,0.0150275807827711,359.429046630859,63.9983787536621,64.0004653930664,0.490238279104233,0.490238279104233,,,6.87206602096558,0,1,,,,,,1,1,1,63.9994850158691,0,0,63.99968326793,,,,,,,,,,,,,,,,,,,,,,,,,,,,,,,,,
,3890425815.46018,64.9931755065918,0.490238279104233,,,5,,,,30.7199992239475,,,,,2.10272142193959E-7,6.16512748320599E-9,-39.8978684805333,0.025594487249686,6.0075334041533E-8,1.76139401585873E-9,4.60891363199609E-8,7.19636035051415E-10,-3.85335863044414E-8,1.6076793387235E-9,3.50014104039084,50.0288200378418,2,100,1,3,0.000648279723103543,-0.000391521187580858,0.0120473047718406,42.5998840332031,64.9802780151367,64.9960174560547,0.490238279104233,0.490238279104233,,,6.87767267227173,0,1,,,,,,1,1,1,64.9934997558594,0,0,64.9900312984691,,,,,,,,,,,,,,,,,,,,,,,,,,,,,,,,,
,3890425850.30824,64.9987030029297,0.490238279104233,,,5,,,,30.7199992239475,,,,,7.5989158651521E-7,6.58213794672789E-9,-75.6520315998527,0.287982602565907,2.17089371113281E-7,1.88041585509438E-9,5.37969588134101E-8,7.97434744443123E-10,-2.10318050278116E-7,1.7029567277078E-9,3.50036292711302,249.760238647461,2,499,1,3,0.000904103976939425,-0.00258502861765228,0.014483536593616,7.38836669921875,64.9965057373047,64.9991302490234,0.490238279104233,0.490238279104233,,,6.87851428985596,0,1,,,,,,1,1,1,64.99853515625,0,0,64.9983073963838,,,,,,,,,,,,,,,,,,,,,,,,,,,,,,,,,
,3890425885.50085,64.9994659423828,0.490238279104233,,,5,,,,30.7199992239475,,,,,1.63852019058365E-6,7.67892336932267E-9,-83.9985480022266,1.64445435345,4.68119999752822E-7,2.19384394919713E-9,4.89436623591013E-8,1.88306089365999E-9,-4.65554349226232E-7,1.12562557904362E-9,3.50021402941303,550.176086425781,2,1100,1,3,0.00131302040209321,-0.00578732085755295,0.0150305144488811,359.467529296875,64.9983596801758,65.0001678466797,0.490238279104233,0.490238279104233,,,6.87896966934204,0,1,,,,,,1,1,1,64.9993286132813,0,0,64.9995588822798,,,,,,,,,,,,,,,,,,,,,,,,,,,,,,,,,
,3890426014.21551,65.9930992126465,0.490238279104233,,,5,,,,30.7199992239475,,,,,3.10427185150448E-7,6.83919065512159E-9,-33.000274142388,0.016984480540503,8.8693614917223E-8,1.95405741290616E-9,7.43844932657813E-8,1.37517400190889E-9,-4.83063607476031E-8,1.38824955876362E-9,3.49999473400838,50.0288200378418,2,100,1,3,0.00101955006098358,-0.000458889245986678,0.0120514109730721,42.6103210449219,65.9789581298828,65.9951248168945,0.490238279104233,0.490238279104233,,,6.88456916809082,0,1,,,,,,1,1,1,65.9933471679688,0,0,65.9895359386097,,,,,,,,,,,,,,,,,,,,,,,,,,,,,,,,,
,3890426048.88838,65.9984970092773,0.490238279104233,,,5,,,,30.7199992239475,,,,,7.48054216815587E-7,8.24776627597542E-9,-75.4885765909807,0.389441606730776,2.13720910690401E-7,2.35640690211843E-9,5.35526950069877E-8,1.09368299972805E-9,-2.06902722369289E-7,2.08722566687391E-9,3.50014518653829,249.760238647461,2,499,1,3,0.000897226952599381,-0.00254222935008228,0.0144852101802826,7.40185546875,65.9962692260742,65.9988098144531,0.490238279104233,0.490238279104233,,,6.88446283340454,0,1,,,,,,1,1,1,65.9983901977539,0,0,65.9981806137983,,,,,,,,,,,,,,,,,,,,,,,,,,,,,,,,,
,3890426083.80769,65.9996109008789,0.490238279104233,,,5,,,,30.7199992239475,,,,,1.64629195337371E-6,6.79755992824085E-9,-83.9173266057238,1.22208293373698,4.70342312881786E-7,1.94204925320168E-9,4.98390576578657E-8,1.44548315937664E-9,-4.67694301460648E-7,1.29697098572779E-9,3.50019955314436,550.176086425781,2,1100,1,3,0.00132724260000543,-0.00581296790459496,0.0150317093357444,359.503753662109,65.9985733032227,66.000358581543,0.490238279104233,0.490238279104233,,,6.88554334640503,0,1,,,,,,1,1,1,65.9994049072266,0,0,65.9996344826438,,,,,,,,,,,,,,,,,,,,,,,,,,,,,,,,,
,3890426212.18479,66.9920806884766,0.490238279104233,,,5,,,,30.7199992239475,,,,,2.24631347078756E-7,3.77956842560865E-9,-26.6064857732092,0.0136107937457828,6.41791359446226E-8,1.07985567888749E-9,5.73827930038162E-8,6.2619220854073E-10,-2.8743287175957E-8,8.7975656018494E-10,3.5000681104928,50.0288200378418,2,100,1,3,0.00077015584137242,-0.000247840345786345,0.0120456144213676,42.5610046386719,66.9762115478516,66.9950103759766,0.490238279104233,0.490238279104233,,,6.89118528366089,0,1,,,,,,1,1,1,66.9923095703125,0,0,66.9881191253662,,,,,,,,,,,,,,,,,,,,,,,,,,,,,,,,,
,3890426246.79928,66.9986839294434,0.490238279104233,,,5,,,,30.7199992239475,,,,,7.48324779674395E-7,5.5635828688332E-9,-75.8403167789644,0.300529743261506,2.1382425716143E-7,1.58972281340454E-9,5.23067941397967E-8,7.83666974802513E-10,-2.07327789351679E-7,1.38314304974674E-9,3.49971883269276,249.760238647461,2,499,1,3,0.000881874849964877,-0.00254862881210532,0.0144871948286891,7.42208862304687,66.9956665039063,66.9990463256836,0.490238279104233,0.490238279104233,,,6.89115905761719,0,1,,,,,,1,1,1,66.9985809326172,0,0,66.9980266795439,,,,,,,,,,,,,,,,,,,,,,,,,,,,,,,,,
,3890426281.72677,66.9995574951172,0.490238279104233,,,5,,,,30.7199992239475,,,,,1.63182162462265E-6,7.16962463139323E-9,-83.6805639358545,1.12497305024754,4.66271276188918E-7,2.04862466352489E-9,5.13231692180714E-8,1.42030168392675E-9,-4.6343805983136E-7,1.47634892171103E-9,3.49972582047171,550.176086425781,2,1100,1,3,0.00133914053556677,-0.00575645785006396,0.0150328306481242,359.525604248047,66.9984130859375,67,0.490238279104233,0.490238279104233,,,6.89157772064209,0,1,,,,,,1,1,1,66.9994354248047,0,0,66.9995137382956,,,,,,,,,,,,,,,,,,,,,,,,,,,,,,,,,
,3890426410.27056,67.9916610717773,0.490238279104233,,,5,,,,30.7199992239475,,,,,2.47936761599426E-7,4.6203019851686E-9,-36.8424369757404,0.015739278299575,7.08412453441912E-8,1.32012673063945E-9,5.66933614027714E-8,8.10633747961054E-10,-4.24775801425958E-8,1.04192490689848E-9,3.49989275872825,50.0288200378418,2,100,1,3,0.000787917316191511,-0.000420260169363977,0.0120560573413968,42.617431640625,67.9770584106445,67.9948883056641,0.490238279104233,0.490238279104233,,,6.89708518981934,0,1,,,,,,1,1,1,67.9918975830078,0,0,67.9880092845244,,,,,,,,,,,,,,,,,,,,,,,,,,,,,,,,,
,3890426445.58147,67.9985198974609,0.490238279104233,,,5,,,,30.7199992239475,,,,,7.49284391603288E-7,8.8109839351084E-9,-75.4524397005437,0.337727905316587,2.14104684596135E-7,2.51769949774531E-9,5.37795771875209E-8,9.64757552845624E-10,-2.07240375032333E-7,2.32552222633418E-9,3.49961698884198,249.760238647461,2,499,1,3,0.000900215679778632,-0.00254587825138998,0.0144884679466486,7.43109130859375,67.9952087402344,67.9987030029297,0.490238279104233,0.490238279104233,,,6.89757633209229,0,1,,,,,,1,1,1,67.9983367919922,0,0,67.9977075913373,,,,,,,,,,,,,,,,,,,,,,,,,,,,,,,,,
,3890426480.7494,67.9994583129883,0.490238279104233,,,5,,,,30.7199992239475,,,,,1.62471410521614E-6,7.74177049007995E-9,-84.2432566343929,1.84183356491363,4.64238959756987E-7,2.21210086590214E-9,4.65655643787509E-8,1.93158065732333E-9,-4.61897672618447E-7,1.07814025301877E-9,3.4997366573168,550.176086425781,2,1100,1,3,0.00127673285146568,-0.00574426615344398,0.0150218652561307,359.555236816406,67.9982147216797,68.000129699707,0.490238279104233,0.490238279104233,,,6.89853096008301,0,1,,,,,,1,1,1,67.9992904663086,0,0,67.9994850158691,,,,,,,,,,,,,,,,,,,,,,,,,,,,,,,,,
,3890426609.341,68.9913940429688,0.490238279104233,,,5,,,,30.7199992239475,,,,,2.23053634709422E-7,6.76057606006975E-9,-21.0825902030472,0.0194540195075166,6.37410649379047E-8,1.93194035248038E-9,5.94744216102244E-8,1.49426146163021E-9,-2.29285091871988E-8,1.22457184755683E-9,3.49937100873222,50.0288200378418,2,100,1,3,0.000784883811731874,-0.000171347133424449,0.0120560005307198,42.5958251953125,68.9748001098633,68.9942855834961,0.490238279104233,0.490238279104233,,,6.90464305877686,0,1,,,,,,1,1,1,68.9916458129883,0,0,68.9866945603315,,,,,,,,,,,,,,,,,,,,,,,,,,,,,,,,,
,3890426644.54612,68.9980812072754,0.490238279104233,,,5,,,,30.7199992239475,,,,,7.42421936381562E-7,7.38060778588932E-9,-75.8833419375339,0.610571476907623,2.12143237795722E-7,2.10897059457868E-9,5.17410950622303E-8,1.55159139903511E-9,-2.05736755161088E-7,1.42839808850258E-9,3.49962574388752,249.760238647461,2,499,1,3,0.000872931263628296,-0.00252921430027611,0.0144907888025045,7.44180297851562,68.994743347168,68.9987030029297,0.490238279104233,0.490238279104233,,,6.90510082244873,0,1,,,,,,1,1,1,68.9980239868164,0,0,68.9974057814654,,,,,,,,,,,,,,,,,,,,,,,,,,,,,,,,,
,3890426679.11598,68.9998435974121,0.490238279104233,,,5,,,,30.7199992239475,,,,,1.62354694383432E-6,9.41932555478094E-9,-84.2639728499683,1.99929983488817,4.63818354196094E-7,2.69093301739573E-9,4.63565171693737E-8,2.0848567086756E-9,-4.61495979402962E-7,1.70132095984292E-9,3.50039391314798,550.176086425781,2,1100,1,3,0.00127352454056183,-0.00574066059450159,0.0150228152051568,359.590393066406,68.99853515625,69.0003814697266,0.490238279104233,0.490238279104233,,,6.90537071228027,0,1,,,,,,1,1,1,68.9995727539063,0,0,68.9997560905688,,,,,,,,,,,,,,,,,,,,,,,,,,,,,,,,,
,3890426806.94697,69.9906997680664,0.490238279104233,,,5,,,,30.7299997657537,,,,,2.11525979971997E-7,5.14736451020098E-9,-27.2492094579206,0.0200161417547717,6.0436497132106E-8,1.470687811019E-9,5.37294637268996E-8,8.16434062840765E-10,-2.76715542248504E-8,1.22325715142532E-9,3.49997087868329,50.0288200378418,2,100,1,3,0.000722557639058873,-0.000241508882693292,0.0120594492182136,42.6119384765625,69.9742431640625,69.9941864013672,0.490238279104233,0.490238279104233,,,6.91079664230347,0,1,,,,,,1,1,1,69.9911117553711,0,0,69.9867270974552,,,,,,,,,,,,,,,,,,,,,,,,,,,,,,,,,
,3890426842.21646,69.9978256225586,0.490238279104233,,,5,,,,30.7299997657537,,,,,7.44389425257225E-7,5.38970936067623E-9,-76.0868013730032,0.349341123615292,2.12688283029059E-7,1.53995743498339E-9,5.11412485607836E-8,8.57153017366238E-10,-2.06448246380281E-7,1.27935827913082E-9,3.49990800929792,249.760238647461,2,499,1,3,0.000866192238519596,-0.00253902431422257,0.0144945830106735,7.45913696289063,69.9945678710937,69.9983062744141,0.490238279104233,0.490238279104233,,,6.91113233566284,0,1,,,,,,1,1,1,69.9976959228516,0,0,69.9972134758444,,,,,,,,,,,,,,,,,,,,,,,,,,,,,,,,,
,3890426873.07962,69.9999046325684,0.490238279104233,,,5,,,,30.7299997657537,,,,,1.61987312649687E-6,6.96546300181354E-9,-84.0159505386591,1.23756027572269,4.62781511434282E-7,1.98996294406707E-9,4.82457106341196E-8,1.39516966070327E-9,-4.60259794823322E-7,1.41896234503007E-9,3.50029784352545,550.176086425781,2,1100,1,3,0.00129521820241385,-0.00572217428412489,0.0150349363684654,359.608062744141,69.9983291625977,70.0001678466797,0.490238279104233,0.490238279104233,,,6.91147708892822,0,1,,,,,,1,1,1,69.9996871948242,0,0,69.9994771321615,,,,,,,,,,,,,,,,,,,,,,,,,,,,,,,,,
,3890427002.57308,70.9912033081055,0.490238279104233,,,5,,,,30.7299997657537,,,,,2.22554030004844E-7,5.5334289933364E-9,-38.6043249773432,0.0217921305759942,6.35896703841079E-8,1.58104944571199E-9,4.96936344307966E-8,1.40083737127579E-9,-3.96760491558552E-8,7.33056620612164E-10,3.49984562996671,50.0288200378418,2,100,1,3,0.0006953168661317,-0.000398809442461064,0.0120585784316063,42.6211242675781,70.9739532470703,70.9943313598633,0.490238279104233,0.490238279104233,,,6.91595602035522,0,1,,,,,,1,1,1,70.9915008544922,0,0,70.986826503978,,,,,,,,,,,,,,,,,,,,,,,,,,,,,,,,,
,3890427038.16213,70.9983367919922,0.490238279104233,,,5,,,,30.7299997657537,,,,,7.39207262013993E-7,6.52547395477319E-9,-75.9781871900838,0.632498044921075,2.11192512017771E-7,1.86433671235903E-9,5.11701029724428E-8,1.56561374033009E-9,-2.04899725949465E-7,1.01222773778399E-9,3.5001584807694,249.760238647461,2,499,1,3,0.000864900339155382,-0.00251972812215062,0.0144931627437472,7.47036743164062,70.9952087402344,70.9984283447266,0.490238279104233,0.490238279104233,,,6.91653871536255,0,1,,,,,,1,1,1,70.9982376098633,0,0,70.9975348079906,,,,,,,,,,,,,,,,,,,,,,,,,,,,,,,,,
,3890427073.04924,70.9995460510254,0.490238279104233,,,5,,,,30.7299997657537,,,,,1.6162599950829E-6,6.77217364335878E-9,-83.9129739226973,1.19971957405603,4.61811162052542E-7,1.93500141646499E-9,4.89699536577731E-8,1.39173826000731E-9,-4.59207461867809E-7,1.34435675970084E-9,3.49982877828106,550.176086425781,2,1100,1,3,0.00130239033410123,-0.00570713432427918,0.0150256222113967,359.629943847656,70.9984359741211,70.9998016357422,0.490238279104233,0.490238279104233,,,6.91689252853394,0,1,,,,,,1,1,1,70.9993591308594,0,0,70.9993369362571,,,,,,,,,,,,,,,,,,,,,,,,,,,,,,,,,
,3890427201.34578,71.9891662597656,0.490238279104233,,,5,,,,30.7299997657537,,,,,2.34296314682181E-7,3.77366920709642E-9,-41.5410345059032,0.0160330963864208,6.69449645069978E-8,1.07824210326529E-9,5.01070318858395E-8,8.38073100748688E-10,-4.43949730086038E-8,6.78409545227243E-10,3.49983477334863,50.0288200378418,2,100,1,3,0.000709529963306861,-0.000456804599066913,0.0120575996115804,42.6221008300781,71.9706802368164,71.9932632446289,0.490238279104233,0.490238279104233,,,6.92203855514526,0,1,,,,,,1,1,1,71.9894027709961,0,0,71.9846305847168,,,,,,,,,,,,,,,,,,,,,,,,,,,,,,,,,
,3890427236.2024,71.9976921081543,0.490238279104233,,,5,,,,30.7299997657537,,,,,7.32892545876105E-7,4.48294509048056E-9,-75.6940469799608,0.351837434686557,2.09380714627884E-7,1.28073651719342E-9,5.17379100806693E-8,9.17584207363188E-10,-2.0288783186423E-7,8.93490486166698E-10,3.50028677272699,249.760238647461,2,499,1,3,0.000869852333618559,-0.00249393408141845,0.0144950123503804,7.47723388671875,71.9937591552734,71.9983367919922,0.490238279104233,0.490238279104233,,,6.92235469818115,0,1,,,,,,1,1,1,71.9976119995117,0,0,71.9969722523409,,,,,,,,,,,,,,,,,,,,,,,,,,,,,,,,,
,3890427271.63251,71.9996528625488,0.490238279104233,,,5,,,,30.7299997657537,,,,,1.60988537507579E-6,7.96936310122558E-9,-83.9011828910842,1.67053794091039,4.60019014408062E-7,2.27721713361932E-9,4.88740498757791E-8,1.92888964590948E-9,-4.57415370167755E-7,1.21041422973816E-9,3.49960615681798,550.176086425781,2,1100,1,3,0.00129823312568128,-0.00568441046714604,0.0150442961603403,359.654266357422,71.9980697631836,71.9999542236328,0.490238279104233,0.490238279104233,,,6.92257022857666,0,1,,,,,,1,1,1,71.9995040893555,0,0,71.9993858337402,,,,,,,,,,,,,,,,,,,,,,,,,,,,,,,,,
,3890427399.24112,72.9890365600586,0.490238279104233,,,5,,,,30.7299997657537,,,,,2.34858163314486E-7,7.06201984846513E-9,-30.1007724475088,0.0175541415308346,6.71061751156686E-8,2.01783550519744E-9,5.80565490038504E-8,1.82216038862266E-9,-3.36552500572837E-8,8.66828497552945E-10,3.49979957745572,50.0288200378418,2,100,1,3,0.00078792251138621,-0.000307734823491734,0.0120633691549301,42.62548828125,72.9703063964844,72.9926147460937,0.490238279104233,0.490238279104233,,,6.92772769927978,0,1,,,,,,1,1,1,72.989501953125,0,0,72.9844566794003,,,,,,,,,,,,,,,,,,,,,,,,,,,,,,,,,
,3890427434.52542,72.9976921081543,0.490238279104233,,,5,,,,30.7299997657537,,,,,7.32060678147234E-7,9.48403479140958E-9,-75.6531559476617,0.53672986170184,2.09136916008338E-7,2.7094226568911E-9,5.18222833709384E-8,1.41873811587057E-9,-2.0261466033755E-7,2.30827929251441E-9,3.50038956354338,249.760238647461,2,499,1,3,0.000870606026984632,-0.00249049620433128,0.0144957918673754,7.4869384765625,72.9933853149414,72.9981689453125,0.490238279104233,0.490238279104233,,,6.92856788635254,0,1,,,,,,1,1,1,72.9975433349609,0,0,72.9967732149012,,,,,,,,,,,,,,,,,,,,,,,,,,,,,,,,,
,3890427469.78728,72.9995803833008,0.490238279104233,,,5,,,,30.7299997657537,,,,,1.60450196064947E-6,7.61365420548347E-9,-83.8409751704478,1.42733034923979,4.58434935624172E-7,2.17535731408061E-9,4.9184732162605E-8,1.67572845588631E-9,-4.55788824262763E-7,1.3871242143575E-9,3.49995568829173,550.176086425781,2,1100,1,3,0.00129966158664,-0.00566408920450729,0.0150265926495194,359.67529296875,72.9981155395508,72.9999313354492,0.490238279104233,0.490238279104233,,,6.92903280258179,0,1,,,,,,1,1,1,72.9993743896484,0,0,72.9993546429802,,,,,,,,,,,,,,,,,,,,,,,,,,,,,,,,,
,3890427597.46721,73.9885330200195,0.490238279104233,,,5,,,,30.7299997657537,,,,,2.5477900271857E-7,6.71791123316157E-9,-26.1828195421558,0.021851043029925,7.2799014808803E-8,1.9195354174746E-9,6.53291601192953E-8,1.04547469843891E-9,-3.21216032482781E-8,1.60984436324244E-9,3.49975893750367,50.0288200378418,2,100,1,3,0.000875566649212261,-0.000274655825956712,0.0120647121220827,42.6309509277344,73.9699630737305,73.9918518066406,0.490238279104233,0.490238279104233,,,6.93371868133545,0,1,,,,,,1,1,1,73.9889144897461,0,0,73.9836654663086,,,,,,,,,,,,,,,,,,,,,,,,,,,,,,,,,
,3890427632.14254,73.9975624084473,0.490238279104233,,,5,,,,30.7299997657537,,,,,7.34329574639666E-7,5.7462624564186E-9,-75.7396609938186,0.39102559006083,2.09784595349352E-7,1.64160260708889E-9,5.16758589168334E-8,1.01436328176747E-9,-2.03320392610035E-7,1.29070765559168E-9,3.50039798402163,249.760238647461,2,499,1,3,0.000869496045353247,-0.00249954377960747,0.0144950766116381,7.48968505859375,73.9931411743164,73.9978790283203,0.490238279104233,0.490238279104233,,,6.93462896347046,0,1,,,,,,1,1,1,73.9973526000977,0,0,73.9966204094164,,,,,,,,,,,,,,,,,,,,,,,,,,,,,,,,,
,3890427667.16612,73.9991912841797,0.490238279104233,,,5,,,,30.7299997657537,,,,,1.6006901791999E-6,5.83496668985392E-9,-83.788438037797,1.0293425156906,4.57287119529462E-7,1.66694038910602E-9,4.94784514767426E-8,1.22584502952104E-9,-4.54602455478428E-7,1.12959914325016E-9,3.50040513025377,550.176086425781,2,1100,1,3,0.00130157867998688,-0.0056494896451836,0.0150391180068254,359.702514648438,73.9980239868164,73.9997863769531,0.490238279104233,0.490238279104233,,,6.93438911437988,0,1,,,,,,1,1,1,73.998893737793,0,0,73.9991421419032,,,,,,,,,,,,,,,,,,,,,,,,,,,,,,,,,
,3890427796.33397,74.9879837036133,0.490238279104233,,,5,,,,30.7299997657537,,,,,1.91509096571944E-7,5.05286536480633E-9,-41.5792354419482,0.0267894999222028,5.47192963722787E-8,1.44373944828355E-9,4.09321488510792E-8,1.18807775306357E-9,-3.63147433683672E-8,8.20277298969999E-10,3.49984574489091,50.0288200378418,2,100,1,3,0.000579703256746271,-0.000373774477369838,0.0120164770632982,42.6211853027344,74.9684219360352,74.9925003051758,0.490238279104233,0.490238279104233,,,6.93948936462402,0,1,,,,,,1,1,1,74.9884185791016,0,0,74.9831148035386,,,,,,,,,,,,,,,,,,,,,,,,,,,,,,,,,
,3890427831.2099,74.9975166320801,0.490238279104233,,,5,,,,30.7299997657537,,,,,7.23416729613377E-7,6.13776027680921E-9,-75.7570139685361,0.570273047801956,2.06676741639015E-7,1.75352911129144E-9,5.08496379312198E-8,1.44577774900133E-9,-2.00323712667232E-7,9.92265611940261E-10,3.50023289450203,249.760238647461,2,499,1,3,0.000855794890312987,-0.00246266982073657,0.0145010119304061,7.50714111328125,74.9933166503906,74.9978332519531,0.490238279104233,0.490238279104233,,,6.94004440307617,0,1,,,,,,1,1,1,74.9972305297852,0,0,74.9965627333697,,,,,,,,,,,,,,,,,,,,,,,,,,,,,,,,,
,3890427866.34251,74.999195098877,0.490238279104233,,,5,,,,30.7299997657537,,,,,1.59754984545656E-6,7.67488138879918E-9,-83.8685967675904,1.5847470511953,4.56396735830091E-7,2.1926018920117E-9,4.87472980502668E-8,1.83127507543273E-9,-4.53785942278031E-7,1.20579212758756E-9,3.50035335496199,550.176086425781,2,1100,1,3,0.00129096550073681,-0.00564026328246581,0.0150290373712778,359.713745117188,74.9979934692383,74.9996643066406,0.490238279104233,0.490238279104233,,,6.94041681289673,0,1,,,,,,1,1,1,74.9990005493164,0,0,74.9991260875355,,,,,,,,,,,,,,,,,,,,,,,,,,,,,,,,,
,3890427993.3922,75.9875564575195,0.490238279104233,,,5,,,,30.7299997657537,,,,,2.61296135829924E-7,6.40382212581963E-9,-17.3584109858858,0.0216526304494897,7.46606067493036E-8,1.82977541519982E-9,7.12603492203458E-8,8.59029040402014E-10,-2.22748474555613E-8,1.61559499188864E-9,3.49978586039768,50.0288200378418,2,100,1,3,0.000930545266592524,-0.000140598546210199,0.0120649756863713,42.6270446777344,75.9665985107422,75.9916687011719,0.490238279104233,0.490238279104233,,,6.94498062133789,0,1,,,,,,1,1,1,75.9880981445313,0,0,75.9822856678682,,,,,,,,,,,,,,,,,,,,,,,,,,,,,,,,,
,3890428028.25024,75.9974136352539,0.490238279104233,,,5,,,,30.7299997657537,,,,,7.33046264626406E-7,4.70798653205142E-9,-75.5296508703118,0.319294321766192,2.09428440135671E-7,1.34505327039594E-9,5.23317585121808E-8,8.62487375428576E-10,-2.02784759261348E-7,1.0321258777054E-9,3.50022310318278,249.760238647461,2,499,1,3,0.00087704913630226,-0.00249200223059179,0.0145002314820886,7.50765991210937,75.9923477172852,75.9975662231445,0.490238279104233,0.490238279104233,,,6.94538831710815,0,1,,,,,,1,1,1,75.9972915649414,0,0,75.9963249437737,,,,,,,,,,,,,,,,,,,,,,,,,,,,,,,,,
,3890428063.86154,75.9992942810059,0.490238279104233,,,5,,,,30.7299997657537,,,,,1.61030547687806E-6,1.19130985662453E-8,-83.9524834312134,2.27413274990796,4.60114136042798E-7,3.40394113608029E-9,4.84744987584546E-8,2.585432354253E-9,-4.57553539114853E-7,2.21412619321514E-9,3.4997957044473,550.176086425781,2,1100,1,3,0.00129278205262006,-0.00568724041592622,0.0150470938533545,359.741180419922,75.9976959228516,76.0002212524414,0.490238279104233,0.490238279104233,,,6.94590187072754,0,1,,,,,,1,1,1,75.9990310668945,0,0,75.9992960761575,,,,,,,,,,,,,,,,,,,,,,,,,,,,,,,,,
,3890428190.44797,76.9868774414062,0.490238279104233,,,5,,,,30.7299997657537,,,,,2.53872214660903E-7,4.75952360702217E-9,-32.8026885655961,0.0149099085450389,7.25490806953186E-8,1.36012939698163E-9,6.09804901335114E-8,8.75670162423026E-10,-3.93032941725319E-8,1.04074672383613E-9,3.49931676911358,50.0288200378418,2,100,1,3,0.000835080600126908,-0.000372437847256153,0.0120575679466128,42.6187438964844,76.9656448364258,76.9911041259766,0.490238279104233,0.490238279104233,,,6.95066118240356,0,1,,,,,,1,1,1,76.9872589111328,0,0,76.9814987182617,,,,,,,,,,,,,,,,,,,,,,,,,,,,,,,,,
,3890428225.24897,76.9973220825195,0.490238279104233,,,5,,,,30.7299997657537,,,,,7.29498832502173E-7,4.78368963112406E-9,-75.6759190786667,0.283408280697078,2.08445863828638E-7,1.36688404836451E-9,5.15708115487254E-8,7.41975675838243E-10,-2.01965664268639E-7,1.14797391004226E-9,3.49970404354912,249.760238647461,2,499,1,3,0.000866439137196127,-0.00248217435934696,0.0145094310864806,7.52157592773437,76.9915924072266,76.9974136352539,0.490238279104233,0.490238279104233,,,6.95098209381103,0,1,,,,,,1,1,1,76.9973068237305,0,0,76.9959220886231,,,,,,,,,,,,,,,,,,,,,,,,,,,,,,,,,
,3890428262.68749,76.9992523193359,0.490238279104233,,,5,,,,30.7299997657537,,,,,1.58997121228878E-6,9.16832859864392E-9,-83.8223757965625,1.8202781432208,4.54329923450226E-7,2.61982481078523E-9,4.88909430021973E-8,2.12316481879504E-9,-4.51691659248479E-7,1.53481373183749E-9,3.49959606493532,550.176086425781,2,1100,1,3,0.00128904697804171,-0.0056125525597002,0.0150305712595582,359.757354736328,76.9977645874023,76.9997787475586,0.490238279104233,0.490238279104233,,,6.95160150527954,0,1,,,,,,1,1,1,76.9991836547852,0,0,76.9990853203668,,,,,,,,,,,,,,,,,,,,,,,,,,,,,,,,,
,3890428391.07421,77.9867706298828,0.490238279104233,,,5,,,,30.7299997657537,,,,,2.2845109084164E-7,8.78873158976001E-9,-38.849947519923,0.0341270246000451,6.52758142776157E-8,2.5112229006018E-9,5.08362446040657E-8,2.1604900720243E-9,-4.09464059981017E-8,1.2800480870621E-9,3.49978155569299,50.0288200378418,2,100,1,3,0.000711971337189161,-0.000412446616333093,0.0120628830045462,42.6275634765625,77.9663925170898,77.9910125732422,0.490238279104233,0.490238279104233,,,6.95582294464111,0,1,,,,,,1,1,1,77.9872512817383,0,0,77.9817336587345,,,,,,,,,,,,,,,,,,,,,,,,,,,,,,,,,
,3890428426.14726,77.9971389770508,0.490238279104233,,,5,,,,30.7299997657537,,,,,7.28542680796144E-7,5.89876717197306E-9,-75.8048350676897,0.509557779092872,2.08167662959428E-7,1.68546415865376E-9,5.10480349696904E-8,1.28888976948866E-9,-2.01811481407087E-7,1.0860720934698E-9,3.49978796148631,249.760238647461,2,499,1,3,0.00085969282185724,-0.00248087276187834,0.0145018454641104,7.52786254882813,77.9916915893555,77.9980697631836,0.490238279104233,0.490238279104233,,,6.95615339279175,0,1,,,,,,1,1,1,77.9970169067383,0,0,77.9960717593922,,,,,,,,,,,,,,,,,,,,,,,,,,,,,,,,,
,3890428461.67856,77.9995193481445,0.490238279104233,,,5,,,,30.7299997657537,,,,,1.58844053124492E-6,1.07047825455101E-8,-83.6791047915623,2.21428001178871,4.53879770778532E-7,3.05877629814835E-9,4.99707065305897E-8,2.69024716741762E-9,-4.51120576798273E-7,1.45556951751388E-9,3.49969448631804,550.176086425781,2,1100,1,3,0.00130166939986475,-0.00560395141262394,0.0150489592924714,359.772064208984,77.9982223510742,78.0001754760742,0.490238279104233,0.490238279104233,,,6.95658016204834,0,1,,,,,,1,1,1,77.9994430541992,0,0,77.9993308572208,,,,,,,,,,,,,,,,,,,,,,,,,,,,,,,,,
,3890428588.80687,78.9859466552734,0.490238279104233,,,5,,,,30.7299997657537,,,,,3.0304621622626E-7,5.43854465965212E-9,-32.3605094491742,0.0150246716521858,8.6591195697136E-8,1.55398767486985E-9,7.31433265443863E-8,8.20879470447649E-10,-4.6347480560231E-8,1.31948269736476E-9,3.49973474539148,50.0288200378418,2,100,1,3,0.00100023142498552,-0.000436876266039927,0.0120613668113947,42.6302185058594,78.96484375,78.9900436401367,0.490238279104233,0.490238279104233,,,6.96126890182495,0,1,,,,,,1,1,1,78.9864273071289,0,0,78.9805147507611,,,,,,,,,,,,,,,,,,,,,,,,,,,,,,,,,
,3890428624.04679,78.9971313476563,0.490238279104233,,,5,,,,30.7299997657537,,,,,7.31624397564019E-7,4.7215998213427E-9,-75.4087432520088,0.300876054653172,2.09057771529904E-7,1.34917197949174E-9,5.2666185921322E-8,8.31794340875196E-10,-2.02315161808379E-7,1.06225383253423E-9,3.49962784071562,249.760238647461,2,499,1,3,0.000880501584677727,-0.00248535000807731,0.0145031427964568,7.53915405273437,78.9910659790039,78.9972686767578,0.490238279104233,0.490238279104233,,,6.96169137954712,0,1,,,,,,1,1,1,78.9970245361328,0,0,78.9957869558623,,,,,,,,,,,,,,,,,,,,,,,,,,,,,,,,,
,3890428658.80347,78.9992141723633,0.490238279104233,,,5,,,,30.7299997657537,,,,,1.57826097780077E-6,7.29151460498476E-9,-83.6562961765914,1.27722716216937,4.50917971069909E-7,2.08322642322934E-9,4.9823030593642E-8,1.55712659682381E-9,-4.48156983942311E-7,1.38390357030567E-9,3.50010662483905,550.176086425781,2,1100,1,3,0.00129539619074379,-0.00556756103682148,0.0150324432179332,359.791473388672,78.997688293457,78.9996566772461,0.490238279104233,0.490238279104233,,,6.9619197845459,0,1,,,,,,1,1,1,78.9990234375,0,0,78.9988607518813,,,,,,,,,,,,,,,,,,,,,,,,,,,,,,,,,
,3890428786.01484,79.9849319458008,0.490238279104233,,,5,,,,30.74000030756,,,,,2.25326723235257E-7,6.73158424385471E-9,-44.8028289490329,0.0266066421331674,6.4383060979773E-8,1.92342919934125E-9,4.56820959967279E-8,6.94569708592496E-10,-4.53687628933268E-8,1.79364232911254E-9,3.49978270380849,50.0288200378418,2,100,1,3,0.000656255072001347,-0.000477444421839804,0.0120639950037003,42.6473388671875,79.9626846313477,79.9899673461914,0.490238279104233,0.490238279104233,,,6.96564960479736,0,1,,,,,,1,1,1,79.985466003418,0,0,79.9793734830968,,,,,,,,,,,,,,,,,,,,,,,,,,,,,,,,,
,3890428820.93983,79.9969253540039,0.490238279104233,,,5,,,,30.74000030756,,,,,7.22344349207909E-7,4.33063469353737E-9,-75.5718079678546,0.331397934133942,2.06405355161136E-7,1.2374516295073E-9,5.14292880304455E-8,8.72798052000909E-10,-1.99895470113447E-7,8.7721724549492E-10,3.49963957400229,249.760238647461,2,499,1,3,0.000862317202031223,-0.00245630000389165,0.014503818936646,7.53787231445313,79.9906921386719,79.9972610473633,0.490238279104233,0.490238279104233,,,6.96598815917969,0,1,,,,,,1,1,1,79.9968643188477,0,0,79.9955240137437,,,,,,,,,,,,,,,,,,,,,,,,,,,,,,,,,
,3890428855.888,79.9992027282715,0.490238279104233,,,5,,,,30.74000030756,,,,,1.58013240434436E-6,7.78411142481469E-9,-83.6192351199287,1.35510083103594,4.51427326051643E-7,2.22383934190007E-9,5.01695121967189E-8,1.67166124245705E-9,-4.48630862460531E-7,1.46663223374147E-9,3.50030295721087,550.176086425781,2,1100,1,3,0.00130039370941005,-0.00557335922933231,0.015032671391964,359.801483154297,79.9974975585938,79.999885559082,0.490238279104233,0.490238279104233,,,6.96617698669434,0,1,,,,,,1,1,1,79.9989242553711,0,0,79.9989799730705,,,,,,,,,,,,,,,,,,,,,,,,,,,,,,,,,
,3890428982.1037,80.9849853515625,0.490238279104233,,,5,,,,30.74000030756,,,,,1.74232562417765E-7,4.71022496233272E-9,-32.9104204361673,0.0196855864803329,4.97841789795801E-8,1.3458717435183E-9,4.17948668580981E-8,1.05826863837624E-9,-2.70490957517016E-8,8.31527653797689E-10,3.49975767380295,50.0288200378418,2,100,1,3,0.000572631950434642,-0.000256686839358388,0.0120190232992172,42.63134765625,80.9632949829102,80.9896926879883,0.490238279104233,0.490238279104233,,,6.9703106880188,0,1,,,,,,1,1,1,80.9854507446289,0,0,80.9795738669003,,,,,,,,,,,,,,,,,,,,,,,,,,,,,,,,,
,3890429017.53374,80.996883392334,0.490238279104233,,,5,,,,30.74000030756,,,,,7.17650490777369E-7,4.96014351079105E-9,-75.802420238692,0.362056243902956,2.05066279337943E-7,1.41734477689601E-9,5.02958753107235E-8,9.04726441159798E-10,-1.98802675656631E-7,1.09102533575565E-9,3.49960263137511,249.760238647461,2,499,1,3,0.000846856794396781,-0.0024437770786612,0.014504631049931,7.5457763671875,80.9903717041016,80.9971008300781,0.490238279104233,0.490238279104233,,,6.97048234939575,0,1,,,,,,1,1,1,80.9967193603516,0,0,80.9954129387351,,,,,,,,,,,,,,,,,,,,,,,,,,,,,,,,,
,3890429048.74184,80.9994125366211,0.490238279104233,,,5,,,,30.74000030756,,,,,1.57801234796422E-6,7.56627890136822E-9,-83.7393518063956,1.36222938937649,4.50808586435191E-7,2.16154423664722E-9,4.91614041373269E-8,1.61731977025805E-9,-4.4812000395758E-7,1.43406772772951E-9,3.50040437437649,550.176086425781,2,1100,1,3,0.00128683792209605,-0.00556862646013464,0.0150492349639535,359.816711425781,80.9975967407227,80.9998397827148,0.490238279104233,0.490238279104233,,,6.97071170806885,0,1,,,,,,1,1,1,80.9993286132813,0,0,80.998905313426,,,,,,,,,,,,,,,,,,,,,,,,,,,,,,,,,
,3890429174.13492,81.9831924438477,0.490238279104233,,,5,,,,30.74000030756,,,,,2.98506418061562E-7,4.82949499358655E-9,-34.6181097726919,0.0118575216036332,8.52924614748259E-8,1.37993520661386E-9,7.019201509293E-8,1.17918284870591E-9,-4.84549791211238E-8,7.16762850439576E-10,3.49979837490874,50.0288200378418,2,100,1,3,0.000967527691531217,-0.000468815479695205,0.0120226191356778,42.6256408691406,81.9583358764648,81.9882659912109,0.490238279104233,0.490238279104233,,,6.97460126876831,0,1,,,,,,1,1,1,81.9837188720703,0,0,81.9768710416906,,,,,,,,,,,,,,,,,,,,,,,,,,,,,,,,,
,3890429208.83616,81.9960861206055,0.490238279104233,,,5,,,,30.74000030756,,,,,7.19437913112724E-7,4.5866304093648E-9,-75.3459014082191,0.314776703962527,2.05574239290024E-7,1.31059684251298E-9,5.20067785971604E-8,8.65270983766196E-10,-1.98887060513292E-7,9.84362843801645E-10,3.49965012930312,249.760238647461,2,499,1,3,0.000868431726070409,-0.00244303144676043,0.0145056778565049,7.55410766601562,81.98876953125,81.9967880249023,0.490238279104233,0.490238279104233,,,6.97457599639893,0,1,,,,,,1,1,1,81.9960327148438,0,0,81.9944460251752,,,,,,,,,,,,,,,,,,,,,,,,,,,,,,,,,
,3890429243.82565,81.9991836547852,0.490238279104233,,,5,,,,30.74000030756,,,,,1.57542721374156E-6,9.07785979984282E-9,-83.5727451091618,1.34934230349776,4.50101342270455E-7,2.59355484354515E-9,5.03850836063812E-8,1.68880270462278E-9,-4.47272357365893E-7,1.96836789024189E-9,3.50016110992826,550.176086425781,2,1100,1,3,0.00130075498345567,-0.00555577811870642,0.0150093110278249,359.834594726562,81.9971160888672,81.9994049072266,0.490238279104233,0.490238279104233,,,6.97536277770996,0,1,,,,,,1,1,1,81.9990005493164,0,0,81.9987499352658,,,,,,,,,,,,,,,,,,,,,,,,,,,,,,,,,
,3890429371.08321,82.9822235107422,0.490238279104233,,,5,,,,30.74000030756,,,,,2.16249172371317E-7,4.26615763156609E-9,-34.5979885554315,0.0158492494869839,6.17894406463226E-8,1.21898035896702E-9,5.08623675229938E-8,8.16297604284418E-10,-3.50849618118835E-8,9.05301793208703E-10,3.4997755297561,50.0288200378418,2,100,1,3,0.000701031607068007,-0.000339382751528683,0.0120205534622073,42.62841796875,82.9585113525391,82.9873886108398,0.490238279104233,0.490238279104233,,,6.97909736633301,0,1,,,,,,1,1,1,82.983024597168,0,0,82.9759687943892,,,,,,,,,,,,,,,,,,,,,,,,,,,,,,,,,
,3890429406.21219,82.9962997436523,0.490238279104233,,,5,,,,30.74000030756,,,,,7.1583716601086E-7,5.05166340183594E-9,-75.6904798739058,0.359052038989794,2.04535512387818E-7,1.44340725987064E-9,5.05530010436617E-8,9.15729424243015E-10,-1.98189732108469E-7,1.11573479797971E-9,3.49981847970522,249.760238647461,2,499,1,3,0.000849424522713106,-0.00243596615023091,0.0145057942718267,7.56460571289063,82.9880599975586,82.9967269897461,0.490238279104233,0.490238279104233,,,6.97955083847046,0,1,,,,,,1,1,1,82.9962692260742,0,0,82.9941125757554,,,,,,,,,,,,,,,,,,,,,,,,,,,,,,,,,
,3890429440.71307,82.999095916748,0.490238279104233,,,5,,,,30.74000030756,,,,,1.56922653172946E-6,6.11083356239599E-9,-83.5417459106587,1.06112849542741,4.48352514807504E-7,1.74596053525221E-9,5.04303607718575E-8,1.32882915551465E-9,-4.4550730212493E-7,1.13251545954676E-9,3.49998378486444,550.176086425781,2,1100,1,3,0.00129849784824689,-0.00553324167803917,0.0150347175076604,359.842376708984,82.9971008300781,82.9995269775391,0.490238279104233,0.490238279104233,,,6.98006153106689,0,1,,,,,,1,1,1,82.9990692138672,0,0,82.9986040519946,,,,,,,,,,,,,,,,,,,,,,,,,,,,,,,,,
,3890429566.39527,83.9834365844727,0.490238279104233,,,5,,,,30.74000030756,,,,,2.79901425164612E-7,5.87150139871888E-9,-27.4365419501535,0.0179899381943504,7.99771472042091E-8,1.67768324651757E-9,7.09814536154712E-8,8.08318006831172E-10,-3.68507437856883E-8,1.47011668770823E-9,3.49976755797412,50.0288200378418,2,100,1,3,0.000955061703282261,-0.00032273524636756,0.0120292780920863,42.6451416015625,83.9595108032227,83.988883972168,0.490238279104233,0.490238279104233,,,6.98360109329224,0,1,,,,,,1,1,1,83.9839019775391,0,0,83.9776449764476,,,,,,,,,,,,,,,,,,,,,,,,,,,,,,,,,
,3890429601.75156,83.9961814880371,0.490238279104233,,,5,,,,30.74000030756,,,,,7.15979824713744E-7,5.24588849516533E-9,-75.1649949931084,0.334475550152532,2.04571736784099E-7,1.49886977731636E-9,5.23778097006724E-8,9.49396030189119E-10,-1.97752776318874E-7,1.159852485109E-9,3.49989610475554,249.760238647461,2,499,1,3,0.000871878020645316,-0.00242856649651063,0.0145071251317859,7.56826782226563,83.9898300170898,83.9968566894531,0.490238279104233,0.490238279104233,,,6.98419046401978,0,1,,,,,,1,1,1,83.9961242675781,0,0,83.9946587506462,,,,,,,,,,,,,,,,,,,,,,,,,,,,,,,,,
,3890429637.1528,83.9983673095703,0.490238279104233,,,5,,,,30.74000030756,,,,,1.55618082693747E-6,6.72611677481441E-9,-83.7295447785664,1.1958456224208,4.44673068530759E-7,1.92196365215411E-9,4.85679737987526E-8,1.40378763906589E-9,-4.42012771079801E-7,1.31275456373511E-9,3.49960664827135,550.176086425781,2,1100,1,3,0.00126958342512954,-0.0054914627470134,0.015010105445981,359.864685058594,83.9975051879883,83.9998931884766,0.490238279104233,0.490238279104233,,,6.98508930206299,0,1,,,,,,1,1,1,83.9984588623047,0,0,83.9985360810251,,,,,,,,,,,,,,,,,,,,,,,,,,,,,,,,,
,3890429763.21318,84.9823303222656,0.490238279104233,,,5,,,,30.74000030756,,,,,2.76039655501491E-7,5.62769718469631E-9,-28.7523240753492,0.0174764227565088,7.88740705248041E-8,1.60802759962719E-9,6.91494690520922E-8,7.67629129074603E-10,-3.7940347006393E-8,1.41297497548928E-9,3.49975161247298,50.0288200378418,2,100,1,3,0.00093432714057238,-0.000339828724861336,0.0120253348723054,42.6326599121094,84.9586639404297,84.9875183105469,0.490238279104233,0.490238279104233,,,6.98881101608276,0,1,,,,,,1,1,1,84.9827499389648,0,0,84.9764072193819,,,,,,,,,,,,,,,,,,,,,,,,,,,,,,,,,
,3890429798.13929,84.9962120056152,0.490238279104233,,,5,,,,30.74000030756,,,,,7.2082821608094E-7,6.44138777657297E-9,-75.8178206632894,0.423732184965256,2.05948178310923E-7,1.84037201761049E-9,5.04585081038357E-8,1.06164671340415E-9,-1.99671207512558E-7,1.50328820228254E-9,3.50004657478783,249.760238647461,2,499,1,3,0.000849842232935273,-0.00245486322281575,0.0145147340372205,7.57492065429688,84.9881591796875,84.996467590332,0.490238279104233,0.490238279104233,,,6.98926591873169,0,1,,,,,,1,1,1,84.9960784912109,0,0,84.9941628196023,,,,,,,,,,,,,,,,,,,,,,,,,,,,,,,,,
,3890429832.9691,84.9980506896973,0.490238279104233,,,5,,,,30.74000030756,,,,,1.55496798968401E-6,7.01609239003873E-9,-83.7068918224472,1.18706152499105,4.44326397123982E-7,2.00482265502353E-9,4.87047276992793E-8,1.40317328964428E-9,-4.41648951862129E-7,1.43192827939266E-9,3.49960749518585,550.176086425781,2,1100,1,3,0.00127063965810281,-0.00548670996189584,0.0150351449847221,359.873748779297,84.996223449707,84.9983139038086,0.490238279104233,0.490238279104233,,,6.98918724060059,0,1,,,,,,1,1,1,84.997917175293,0,0,84.9974494702888,,,,,,,,,,,,,,,,,,,,,,,,,,,,,,,,,
,3890429959.1851,85.9813499450684,0.490238279104233,,,5,,,,30.74000030756,,,,,2.29955828947536E-7,3.36612756976988E-9,-31.8743662275453,0.0108518009725192,6.57064846816953E-8,9.61821279382216E-10,5.57984739320103E-8,7.07845127131651E-10,-3.46968649316421E-8,6.51195400374128E-10,3.49974329111534,50.0288200378418,2,100,1,3,0.00076177049382617,-0.000325067838899252,0.0120654674246907,42.63525390625,85.9564361572266,85.9858245849609,0.490238279104233,0.490238279104233,,,6.99321222305298,0,1,,,,,,1,1,1,85.9818878173828,0,0,85.9744003758286,,,,,,,,,,,,,,,,,,,,,,,,,,,,,,,,,
,3890429993.74491,85.9950561523437,0.490238279104233,,,5,,,,30.74000030756,,,,,7.12759643460926E-7,1.13898013391618E-8,-75.379478955211,0.461330667779462,2.0363688321737E-7,3.25408946262694E-9,5.14011946013215E-8,1.26746813460804E-9,-1.97042882134934E-7,2.99710239373514E-9,3.50015003274284,249.760238647461,2,499,1,3,0.00085885134603423,-0.00242089342047557,0.0145089263096452,7.57962036132813,85.9874877929688,85.9959564208984,0.490238279104233,0.490238279104233,,,6.99376535415649,0,1,,,,,,1,1,1,85.994873046875,0,0,85.9934831507066,,,,,,,,,,,,,,,,,,,,,,,,,,,,,,,,,
,3890430028.62409,85.9993324279785,0.490238279104233,,,5,,,,30.74000030756,,,,,1.55230584106339E-6,6.40288658793865E-9,-83.5359162034626,1.19216567533789,4.4355643243351E-7,1.82956312931019E-9,4.9935745098196E-8,1.47585061692099E-9,-4.40736576783265E-7,1.08127989006789E-9,3.49968059880653,550.176086425781,2,1100,1,3,0.00128468284993447,-0.00547353528582236,0.0150359170511365,359.880767822266,85.9964294433594,85.9994583129883,0.490238279104233,0.490238279104233,,,6.99414443969727,0,1,,,,,,1,1,1,85.9992141723633,0,0,85.9985654426343,,,,,,,,,,,,,,,,,,,,,,,,,,,,,,,,,
,3890430156.33682,86.9817390441895,0.490238279104233,,,5,,,,30.74000030756,,,,,2.86667666583351E-7,6.086147134281E-9,-34.0589843744629,0.0179948049335117,8.19104685345258E-8,1.7390142714057E-9,6.78596663648742E-8,8.77059146796713E-10,-4.58736366161819E-8,1.50164506098243E-9,3.49976836553582,50.0288200378418,2,100,1,3,0.000933500274334334,-0.000441143340796164,0.0120343193411827,42.6294860839844,86.9571685791016,86.986083984375,0.490238279104233,0.490238279104233,,,6.9980092048645,0,1,,,,,,1,1,1,86.9824600219727,0,0,86.9750657515092,,,,,,,,,,,,,,,,,,,,,,,,,,,,,,,,,
,3890430191.435,86.9955406188965,0.490238279104233,,,5,,,,30.74000030756,,,,,7.08741921639726E-7,1.0292408160087E-8,-75.6582407959425,0.343109898188372,2.02482031453354E-7,2.94046062349459E-9,5.01558521426771E-8,8.99554159408335E-10,-1.96171770541327E-7,2.79948405828884E-9,3.50027069835577,249.760238647461,2,499,1,3,0.000842264542058907,-0.002411381893128,0.0145104555413127,7.58590698242188,86.9875640869141,86.9963150024414,0.490238279104233,0.490238279104233,,,6.99878787994385,0,1,,,,,,1,1,1,86.9953842163086,0,0,86.9938076243681,,,,,,,,,,,,,,,,,,,,,,,,,,,,,,,,,
,3890430226.42205,86.9988479614258,0.490238279104233,,,5,,,,30.74000030756,,,,,1.55143659268705E-6,6.14526796456584E-9,-83.8519322129619,1.23171657219642,4.43269898461844E-7,1.75579995954331E-9,4.74734192587751E-8,1.38389311261499E-9,-4.40720407226911E-7,1.08058935344981E-9,3.49998183515408,550.176086425781,2,1100,1,3,0.00125365404372266,-0.00547749526554995,0.0150116952136159,359.895751953125,86.9967346191406,86.9992752075195,0.490238279104233,0.490238279104233,,,6.99937152862549,0,1,,,,,,1,1,1,86.9987106323242,0,0,86.998498580035,,,,,,,,,,,,,,,,,,,,,,,,,,,,,,,,,
,3890430350.18434,87.9805297851562,0.490238279104233,,,5,,,,30.74000030756,,,,,2.3759836118792E-7,6.448466687923E-9,-32.4556988038893,0.0184926032938254,6.78890130272572E-8,1.84252129010263E-9,5.7285199612496E-8,1.56368401816782E-9,-3.64324579897045E-8,9.74565029029878E-10,3.49980579468029,50.0288200378418,2,100,1,3,0.000783638182472518,-0.000343842918607784,0.0120313921943307,42.64990234375,87.9559860229492,87.9857177734375,0.490238279104233,0.490238279104233,,,7.00258111953735,0,1,,,,,,1,1,1,87.9811096191406,0,0,87.9737957225126,,,,,,,,,,,,,,,,,,,,,,,,,,,,,,,,,
,3890430384.99464,87.995532989502,0.490238279104233,,,5,,,,30.74000030756,,,,,7.08722601525459E-7,9.02197851542573E-9,-75.4637984504801,0.643278140053627,2.02472672975971E-7,2.5774599280709E-9,5.08189532655863E-8,1.6991930820356E-9,-1.95991370450397E-7,1.9380512250128E-9,3.50033706331109,249.760238647461,2,499,1,3,0.000850396975822971,-0.0024084520199828,0.0145112788304687,7.5904541015625,87.987174987793,87.9956893920898,0.490238279104233,0.490238279104233,,,7.00302600860596,0,1,,,,,,1,1,1,87.9954528808594,0,0,87.9932766538678,,,,,,,,,,,,,,,,,,,,,,,,,,,,,,,,,
,3890430420.01076,87.9993743896484,0.490238279104233,,,5,,,,30.74000030756,,,,,1.55268927822949E-6,8.67018035881147E-9,-83.6065814682577,1.57964197933044,4.43589590333852E-7,2.47699382446392E-9,4.93958208200345E-8,1.91477232098099E-9,-4.40830781069187E-7,1.57135144548807E-9,3.50028339722967,550.176086425781,2,1100,1,3,0.00127801434007581,-0.00547652110278195,0.015011184848845,359.909973144531,87.9963455200195,87.9996337890625,0.490238279104233,0.490238279104233,,,7.00357532501221,0,1,,,,,,1,1,1,87.9991989135742,0,0,87.9986216227214,,,,,,,,,,,,,,,,,,,,,,,,,,,,,,,,,
,3890430545.24684,88.9801254272461,0.490238279104233,,,5,,,,30.7500008493662,,,,,2.61480622946832E-7,5.53256847345696E-9,-30.8848147973541,0.0154508391198914,7.47138323647988E-8,1.58084139778374E-9,6.4119484180435E-8,1.16426577770665E-9,-3.83516426645613E-8,1.06936650583791E-9,3.49976188706428,50.0288200378418,2,100,1,3,0.00087245445594585,-0.00035462208679346,0.0120341088622808,42.6305541992188,88.9537353515625,88.9862213134766,0.490238279104233,0.490238279104233,,,7.00762701034546,0,1,,,,,,1,1,1,88.9807357788086,0,0,88.9733332465677,,,,,,,,,,,,,,,,,,,,,,,,,,,,,,,,,
,3890430580.36407,88.9952392578125,0.490238279104233,,,5,,,,30.7500008493662,,,,,7.05810770789603E-7,8.38983914117468E-9,-75.8306807824805,0.403134104833373,2.01638046536994E-7,2.39683332303577E-9,4.93586208123097E-8,9.96227234470049E-10,-1.95503525192672E-7,2.17998653108565E-9,3.5003848872346,249.760238647461,2,499,1,3,0.000831504767927221,-0.00240393813756231,0.0145168304443359,7.59564208984375,88.9874496459961,88.9953765869141,0.490238279104233,0.490238279104233,,,7.00794839859009,0,1,,,,,,1,1,1,88.9951553344727,0,0,88.9933855461352,,,,,,,,,,,,,,,,,,,,,,,,,,,,,,,,,
,3890430615.658,88.9988899230957,0.490238279104233,,,5,,,,30.7500008493662,,,,,1.54777581849289E-6,6.9860301147792E-9,-83.9475754927526,1.29520601414284,4.42177800232652E-7,1.99581062813091E-9,4.6622514151199E-8,1.41203619543241E-9,-4.39713029364389E-7,1.41046582594158E-9,3.50034718540489,550.176086425781,2,1100,1,3,0.0012413455127924,-0.00546670032805952,0.015035848133266,359.914276123047,88.9963226318359,88.9992904663086,0.490238279104233,0.490238279104233,,,7.00851821899414,0,1,,,,,,1,1,1,88.9986038208008,0,0,88.9983217575971,,,,,,,,,,,,,,,,,,,,,,,,,,,,,,,,,
,3890430740.43771,89.9791488647461,0.490238279104233,,,5,,,,30.7500008493662,,,,,1.63358893035196E-7,4.22457817136255E-9,-45.40547996209,0.0307609267159492,4.66772656609258E-8,1.20710757734843E-9,3.27714056905835E-8,8.85184332863225E-10,-3.3238563426295E-8,8.20705428363608E-10,3.49975283946305,50.0288200378418,2,100,1,3,0.000472102049222376,-0.000351135597431822,0.0120271677151322,42.6424255371094,89.9535064697266,89.9848098754883,0.490238279104233,0.490238279104233,,,7.01211309432983,0,1,,,,,,1,1,1,89.9797668457031,0,0,89.9726299959071,,,,,,,,,,,,,,,,,,,,,,,,,,,,,,,,,
,3890430775.44388,89.9948463439941,0.490238279104233,,,5,,,,30.7500008493662,,,,,7.05763320387279E-7,6.95991182227549E-9,-75.4779696737021,0.302309307468614,2.01624844875616E-7,1.98833107499016E-9,5.05578814879418E-8,8.0420399183807E-10,-1.95183192643648E-7,1.8184379019596E-9,3.50037873964724,249.760238647461,2,499,1,3,0.000846208787925747,-0.00239862018909825,0.0145168174058199,7.59469604492188,89.9856262207031,89.9951324462891,0.490238279104233,0.490238279104233,,,7.01240682601929,0,1,,,,,,1,1,1,89.9948577880859,0,0,89.9925712136661,,,,,,,,,,,,,,,,,,,,,,,,,,,,,,,,,
,3890430810.45156,89.9986419677734,0.490238279104233,,,5,,,,30.7500008493662,,,,,1.54564033628095E-6,7.51906024258932E-9,-83.7166951249693,1.47387984111627,4.41560348626385E-7,2.14805397098347E-9,4.83264315962563E-8,1.71722331296491E-9,-4.389078462368E-7,1.29045726611449E-9,3.50040564350753,550.176086425781,2,1100,1,3,0.00126151169004157,-0.00545414214310858,0.0150360381230712,359.922119140625,89.995719909668,89.9992828369141,0.490238279104233,0.490238279104233,,,7.01294803619385,0,1,,,,,,1,1,1,89.9985198974609,0,0,89.9982494007457,,,,,,,,,,,,,,,,,,,,,,,,,,,,,,,,,
,3890430934.30116,90.9786720275879,0.490238279104233,,,5,,,,30.7500008493662,,,,,2.28724539624208E-7,5.47657037419571E-9,-48.2994730761022,0.0259252998231804,6.53546729747544E-8,1.56484943162131E-9,4.34763610373748E-8,7.53149597717261E-10,-4.87958944029612E-8,1.37168488622711E-9,3.49974269953981,50.0288200378418,2,100,1,3,0.000635340861882535,-0.000524384499380414,0.0120353512465954,42.6384582519531,90.9524917602539,90.9844207763672,0.490238279104233,0.490238279104233,,,7.01593208312988,0,1,,,,,,1,1,1,90.9791488647461,0,0,90.9716401941636,,,,,,,,,,,,,,,,,,,,,,,,,,,,,,,,,
,3890430969.4404,90.99462890625,0.490238279104233,,,5,,,,30.7500008493662,,,,,7.0904093343688E-7,8.0689213034549E-9,-76.0673018543289,0.491656715133481,2.02560161479341E-7,2.30514477389819E-9,4.87728371165219E-8,1.15346783457106E-9,-1.96600685090724E-7,1.99579667883282E-9,3.50039676241665,249.760238647461,2,499,1,3,0.000825286318513037,-0.002418383432648,0.014517237432301,7.59848022460937,90.9858322143555,90.9950408935547,0.490238279104233,0.490238279104233,,,7.01696062088013,0,1,,,,,,1,1,1,90.9946975708008,0,0,90.9922126321232,,,,,,,,,,,,,,,,,,,,,,,,,,,,,,,,,
,3890431004.77719,90.9985389709473,0.490238279104233,,,5,,,,30.7500008493662,,,,,1.5426549726831E-6,7.23725142959812E-9,-83.3839658617678,1.1226439898391,4.40717904391212E-7,2.06759537296744E-9,5.07773749984446E-8,1.44786349519843E-9,-4.37782970704947E-7,1.47602233234736E-9,3.50032289887123,550.176086425781,2,1100,1,3,0.00129055927531681,-0.00543622768181248,0.0150379566475749,359.935394287109,90.9960861206055,90.9987945556641,0.490238279104233,0.490238279104233,,,7.01753234863281,0,1,,,,,,1,1,1,90.9984130859375,0,0,90.9977621190688,,,,,,,,,,,,,,,,,,,,,,,,,,,,,,,,,
,3890431130.56333,91.9785881042481,0.490238279104233,,,5,,,,30.7500008493662,,,,,2.0698760205595E-7,6.87812911564099E-9,-35.3808863220211,0.0282588360696263,5.91434537567423E-8,1.96531728105076E-9,4.82208996596407E-8,1.00051857601841E-9,-3.42446048055862E-8,1.69157754603177E-9,3.49975506853712,50.0288200378418,2,100,1,3,0.000666500640513015,-0.000333997188905333,0.0120516261085868,42.6429443359375,91.9518890380859,91.9846572875977,0.490238279104233,0.490238279104233,,,7.02076244354248,0,1,,,,,,1,1,1,91.9791412353516,0,0,91.9718271143296,,,,,,,,,,,,,,,,,,,,,,,,,,,,,,,,,
,3890431165.82613,91.9948081970215,0.490238279104233,,,5,,,,30.7500008493662,,,,,6.96024136436133E-7,5.9872769716867E-9,-75.5528557114548,0.393502038133139,1.98846437139858E-7,1.71049915033897E-9,4.9609556411322E-8,1.00421341844878E-9,-1.92558555966458E-7,1.38468868469333E-9,3.50030981921284,249.760238647461,2,499,1,3,0.000831397391806815,-0.00236662340664842,0.0145177561789751,7.6121826171875,91.9861297607422,91.9957809448242,0.490238279104233,0.490238279104233,,,7.02123880386353,0,1,,,,,,1,1,1,91.9946517944336,0,0,91.9928342033835,,,,,,,,,,,,,,,,,,,,,,,,,,,,,,,,,
,3890431200.4945,91.9992713928223,0.490238279104233,,,5,,,,30.7500008493662,,,,,1.53999432761171E-6,5.77617053024841E-9,-83.491209970427,1.00325627215477,4.3996890291078E-7,1.65022387787634E-9,4.98729571058864E-8,1.24789419418456E-9,-4.37133073191711E-7,1.07981430219909E-9,3.50023448799063,550.176086425781,2,1100,1,3,0.00127806901693625,-0.00542927615766005,0.0150378402322531,359.940643310547,91.9962692260742,91.9995651245117,0.490238279104233,0.490238279104233,,,7.02188396453857,0,1,,,,,,1,1,1,91.9990081787109,0,0,91.9985786886776,,,,,,,,,,,,,,,,,,,,,,,,,,,,,,,,,
,3890431323.49298,92.9770088195801,0.490238279104233,,,5,,,,30.7500008493662,,,,,2.56196095889653E-7,4.88344466217459E-9,-23.706665359775,0.0152921210095317,7.32028143567518E-8,1.39534481111144E-9,6.70256554473067E-8,8.25480707337617E-10,-2.94315059351029E-8,1.12497499692616E-9,3.49981210614511,50.0288200378418,2,100,1,3,0.000891536938826716,-0.000237924047064192,0.0120219774544239,42.6505432128906,92.94970703125,92.98291015625,0.490238279104233,0.490238279104233,,,7.02501964569092,0,1,,,,,,1,1,1,92.9779052734375,0,0,92.9697754803826,,,,,,,,,,,,,,,,,,,,,,,,,,,,,,,,,
,3890431358.69878,92.9939956665039,0.490238279104233,,,5,,,,30.7500008493662,,,,,7.01181312914949E-7,5.59606134024265E-9,-75.5672723919294,0.507814849318041,2.00319379406085E-7,1.59872990644257E-9,4.99282242432566E-8,1.29491946473844E-9,-1.93997490163028E-7,9.37614469595776E-10,3.50031691888143,249.760238647461,2,499,1,3,0.000836937359302085,-0.0023843764298124,0.0145182348787785,7.6116943359375,92.9838256835938,92.9944763183594,0.490238279104233,0.490238279104233,,,7.0254430770874,0,1,,,,,,1,1,1,92.9939651489258,0,0,92.9915706410128,,,,,,,,,,,,,,,,,,,,,,,,,,,,,,,,,
,3890431393.60583,92.9989738464355,0.490238279104233,,,5,,,,30.7500008493662,,,,,1.52649121948778E-6,6.34068492918914E-9,-83.8427172700767,1.32837707863358,4.36131191533959E-7,1.81158622991399E-9,4.67786158371978E-8,1.46865055901018E-9,-4.33615241117268E-7,1.0606178406632E-9,3.50007348504199,550.176086425781,2,1100,1,3,0.00123372117732605,-0.00538936241003156,0.0150130307301879,359.948181152344,92.9953994750977,92.9992065429688,0.490238279104233,0.490238279104233,,,7.02579212188721,0,1,,,,,,1,1,1,92.9986877441406,0,0,92.9981157639447,,,,,,,,,,,,,,,,,,,,,,,,,,,,,,,,,
,3890431518.5788,93.976921081543,0.490238279104233,,,5,,,,30.7500008493662,,,,,2.61658418960556E-7,4.96134814214124E-9,-44.3048580322452,0.0216395732193277,7.47628322845782E-8,1.41759030926585E-9,5.35027883422792E-8,1.07995259643528E-9,-5.22200414669812E-8,9.18294437736155E-10,3.49984626003167,50.0288200378418,2,100,1,3,0.000766844562649997,-0.000547804307002371,0.0120349964126945,42.6536560058594,93.9493560791016,93.9823226928711,0.490238279104233,0.490238279104233,,,7.02859926223755,0,1,,,,,,1,1,1,93.9777908325195,0,0,93.9695109199075,,,,,,,,,,,,,,,,,,,,,,,,,,,,,,,,,
,3890431553.64722,93.9938926696777,0.490238279104233,,,5,,,,30.7500008493662,,,,,6.913368982165E-7,7.74181089105613E-9,-75.3907081003641,0.436604775963962,1.97508486869725E-7,2.21176297499631E-9,4.98168333664618E-8,1.14720147932034E-9,-1.91122697497985E-7,1.89098498762147E-9,3.50028957830304,249.760238647461,2,499,1,3,0.000832408002637272,-0.00234835299338974,0.0145125044509768,7.613525390625,93.9834899902344,93.9940643310547,0.490238279104233,0.490238279104233,,,7.02970600128174,0,1,,,,,,1,1,1,93.9937210083008,0,0,93.9913184426048,,,,,,,,,,,,,,,,,,,,,,,,,,,,,,,,,
,3890431588.48859,93.9985008239746,0.490238279104233,,,5,,,,30.7500008493662,,,,,1.52421722992825E-6,1.16734438517375E-8,-83.6263780762346,2.19033301909904,4.35508364146617E-7,3.33540543697101E-9,4.83463955154496E-8,2.58564976406703E-9,-4.32816544603284E-7,2.10697525532595E-9,3.4998575352622,550.176086425781,2,1100,1,3,0.00125209433330276,-0.00537666470057767,0.0150133408606052,359.957580566406,93.9951171875,93.9988098144531,0.490238279104233,0.490238279104233,,,7.02989435195923,0,1,,,,,,1,1,1,93.9983444213867,0,0,93.9977641250148,,,,,,,,,,,,,,,,,,,,,,,,,,,,,,,,,
,3890431709.95223,94.9759941101074,0.490238279104233,,,5,,,,30.7500008493662,,,,,2.43068688130864E-7,5.92328554236137E-9,-32.4210697181867,0.0175507626388179,6.94526733608958E-8,1.69247639077008E-9,5.86271425069871E-8,1.3298081061054E-9,-3.72361651951528E-8,1.04694160976173E-9,3.49977439842826,50.0288200378418,2,100,1,3,0.000801888366117616,-0.000351284539887508,0.0120274880900979,42.6461181640625,94.9488906860352,94.9826126098633,0.490238279104233,0.490238279104233,,,7.0326623916626,0,1,,,,,,1,1,1,94.9767684936523,0,0,94.968760546516,,,,,,,,,,,,,,,,,,,,,,,,,,,,,,,,,
,3890431745.48813,94.9935417175293,0.490238279104233,,,5,,,,30.7500008493662,,,,,6.95526977770087E-7,1.10652909024507E-8,-75.5080243994829,0.867578598607349,1.98707500153691E-7,3.1612811062322E-9,4.97254412181428E-8,2.2249250824543E-9,-1.92385163443001E-7,2.24575301627013E-9,3.50025528594607,249.760238647461,2,499,1,3,0.000832594435061546,-0.00236430229738696,0.0145191643387079,7.61557006835938,94.9840621948242,94.9943466186523,0.490238279104233,0.490238279104233,,,7.03324031829834,0,1,,,,,,1,1,1,94.9933776855469,0,0,94.9913096572414,,,,,,,,,,,,,,,,,,,,,,,,,,,,,,,,,
,3890431780.7073,94.9987258911133,0.490238279104233,,,5,,,,30.7500008493662,,,,,1.50947601912743E-6,1.29477689000309E-8,-84.0626903525694,2.70412809831253,4.31319215253831E-7,3.69970867405867E-9,4.46157638925073E-8,2.76423066232874E-9,-4.29005476724329E-7,2.45903906401395E-9,3.49967255281938,550.176086425781,2,1100,1,3,0.001199305046618,-0.00533397215132562,0.0150377750396729,359.967651367188,94.9950561523437,94.9989242553711,0.490238279104233,0.490238279104233,,,7.03364324569702,0,1,,,,,,1,1,1,94.9986114501953,0,0,94.9977932554303,,,,,,,,,,,,,,,,,,,,,,,,,,,,,,,,,
,3890431905.25008,95.9762077331543,0.490238279104233,,,5,,,,30.7500008493662,,,,,2.49091433392863E-7,5.40109130390393E-9,-32.9004518510461,0.0154655605690877,7.11709986972528E-8,1.54321269470403E-9,5.97562794128538E-8,1.25384447895367E-9,-3.86587393262805E-8,8.99655180440314E-10,3.4999007735222,50.0288200378418,2,100,1,3,0.00081871624933658,-0.000366852761664036,0.0120332390069962,42.6578979492188,95.9475250244141,95.9816360473633,0.490238279104233,0.490238279104233,,,7.03678607940674,0,1,,,,,,1,1,1,95.9768295288086,0,0,95.9684182369348,,,,,,,,,,,,,,,,,,,,,,,,,,,,,,,,,
,3890431940.1302,95.993953704834,0.490238279104233,,,5,,,,30.7500008493662,,,,,6.88523595257712E-7,7.69441103905982E-9,-75.6171238528829,0.657078311236081,1.96717185832143E-7,2.19836022565513E-9,4.88646272393248E-8,1.62996244165661E-9,-1.90551566266142E-7,1.47513054355582E-9,3.50006834606318,249.760238647461,2,499,1,3,0.00081973391278668,-0.00234206719343316,0.0145203331485391,7.62469482421875,95.9830856323242,95.9941558837891,0.490238279104233,0.490238279104233,,,7.03738451004028,0,1,,,,,,1,1,1,95.9940643310547,0,0,95.9910594715792,,,,,,,,,,,,,,,,,,,,,,,,,,,,,,,,,
,3890431975.65143,95.9976425170898,0.490238279104233,,,5,,,,30.7500008493662,,,,,1.52798636722593E-6,9.90426355500406E-9,-83.7365999613433,2.01105178384544,4.36618121516437E-7,2.83011749394108E-9,4.7634756134835E-8,2.29753788830653E-9,-4.34011882377104E-7,1.65253885924275E-9,3.49959447839456,550.176086425781,2,1100,1,3,0.00124462617240265,-0.00539240354213002,0.0150139415636659,359.977630615234,95.9952392578125,95.9985580444336,0.490238279104233,0.490238279104233,,,7.03797960281372,0,1,,,,,,1,1,1,95.9973068237305,0,0,95.997438991771,,,,,,,,,,,,,,,,,,,,,,,,,,,,,,,,,
,3890432098.7386,96.9742279052734,0.490238279104233,,,5,,,,30.7500008493662,,,,,1.91729721523183E-7,6.99178379803938E-9,-36.705996591043,0.0296114154256538,5.47838713229211E-8,1.99779659025457E-9,4.39209468837694E-8,1.59254055789189E-9,-3.27448161081947E-8,1.20623620717594E-9,3.49974758799065,50.0288200378418,2,100,1,3,0.000610047973376726,-0.000323576151125619,0.0120229488238692,42.6407775878906,96.9451599121094,96.9812927246094,0.490238279104233,0.490238279104233,,,7.04106760025024,0,1,,,,,,1,1,1,96.9750442504883,0,0,96.9669568610914,,,,,,,,,,,,,,,,,,,,,,,,,,,,,,,,,
,3890432133.94478,96.9932174682617,0.490238279104233,,,5,,,,30.7500008493662,,,,,6.99698810089859E-7,6.53297648332628E-9,-75.7539858708363,0.510742105637537,1.99913645881419E-7,1.8665619097903E-9,4.91959227446805E-8,1.25343059417739E-9,-1.93765907720891E-7,1.38309981876224E-9,3.50000524979117,249.760238647461,2,499,1,3,0.000827332322117342,-0.0023820698434359,0.0145204020664096,7.62747192382813,96.9819641113281,96.9933242797852,0.490238279104233,0.490238279104233,,,7.04157066345215,0,1,,,,,,1,1,1,96.9932174682617,0,0,96.9902310090906,,,,,,,,,,,,,,,,,,,,,,,,,,,,,,,,,
,3890432169.06726,96.9981422424316,0.490238279104233,,,5,,,,30.7500008493662,,,,,1.52124977148353E-6,8.5383109242664E-9,-83.6653270733125,1.41822815958842,4.34690611773489E-7,2.4397858055631E-9,4.7961933413895E-8,1.655756773653E-9,-4.32036550429719E-7,1.79193311357577E-9,3.49961496816553,550.176086425781,2,1100,1,3,0.00124572258967486,-0.00536710225206744,0.0150141473859549,359.984466552734,96.9943771362305,96.9986572265625,0.490238279104233,0.490238279104233,,,7.04236316680908,0,1,,,,,,1,1,1,96.9977493286133,0,0,96.9973321802476,,,,,,,,,,,,,,,,,,,,,,,,,,,,,,,,,
,3890432293.10598,97.9739074707031,0.490238279104233,,,5,,,,30.7599995285273,,,,,2.24956167738811E-7,4.69954146900794E-9,-34.3094524853786,0.0153519733843784,6.42777325271114E-8,1.34282101522858E-9,5.30937486663508E-8,1.11722924086194E-9,-3.62309363856532E-8,7.44961141471536E-10,3.4997526965334,50.0288200378418,2,100,1,3,0.000731016969553574,-0.000349390302956498,0.012034391053021,42.6423034667969,97.9446411132813,97.9803009033203,0.490238279104233,0.490238279104233,,,7.04480695724487,0,1,,,,,,1,1,1,97.9743881225586,0,0,97.9660982074159,,,,,,,,,,,,,,,,,,,,,,,,,,,,,,,,,
,3890432328.07885,97.9928321838379,0.490238279104233,,,5,,,,30.7599995285273,,,,,6.94309326306752E-7,6.16320340018346E-9,-75.6548192466484,0.394219309497965,1.98376827781717E-7,1.76093953109556E-9,4.91504490945828E-8,9.83418865019401E-10,-1.92191568895563E-7,1.46075164490717E-9,3.49995175379421,249.760238647461,2,499,1,3,0.000825031284730519,-0.00236230336802194,0.0145210344344378,7.62982177734375,97.9820861816406,97.99365234375,0.490238279104233,0.490238279104233,,,7.04543447494507,0,1,,,,,,1,1,1,97.9929733276367,0,0,97.9901087143842,,,,,,,,,,,,,,,,,,,,,,,,,,,,,,,,,
,3890432363.25509,97.9984321594238,0.490238279104233,,,5,,,,30.7599995285273,,,,,1.50753410866799E-6,9.73466309964407E-9,-83.8267111811747,1.90835821159481,4.30759920708618E-7,2.78156406599175E-9,4.63221440135793E-8,2.09452417575428E-9,-4.28262032245307E-7,1.83031886030751E-9,3.49970839020501,550.176086425781,2,1100,1,3,0.00121941394807612,-0.00532218557263085,0.0150394048541784,359.992248535156,97.9946746826172,97.9990997314453,0.490238279104233,0.490238279104233,,,7.0459942817688,0,1,,,,,,1,1,1,97.9980773925781,0,0,97.9975235882927,,,,,,,,,,,,,,,,,,,,,,,,,,,,,,,,,
,3890432486.33363,98.9720001220703,0.490238279104233,,,5,,,,30.7599995285273,,,,,2.20183622209512E-7,5.54186948595131E-9,-25.7890742313375,0.0216197088103346,6.29138683479084E-8,1.58349855335139E-9,5.66477571300268E-8,7.68874272871262E-10,-2.73712703876793E-8,1.38430488729277E-9,3.49976289793396,50.0288200378418,2,100,1,3,0.00075827869695624,-0.00023219413268005,0.0120340660214424,42.6444396972656,98.9447021484375,98.9786071777344,0.490238279104233,0.490238279104233,,,7.04868268966675,0,1,,,,,,1,1,1,98.9727325439453,0,0,98.9638124353745,,,,,,,,,,,,,,,,,,,,,,,,,,,,,,,,,
,3890432521.23512,98.9919738769531,0.490238279104233,,,5,,,,30.7599995285273,,,,,6.89337553921619E-7,8.56772454603454E-9,-75.7716741861879,0.42214549656481,1.9696534955264E-7,2.44806749680188E-9,4.84114493016965E-8,1.02999967604375E-9,-1.90923231956991E-7,2.2208410875719E-9,3.49979098093795,249.760238647461,2,499,1,3,0.000814320466364921,-0.00234705906733305,0.0145210279151797,7.6373291015625,98.9799575805664,98.9925003051758,0.490238279104233,0.490238279104233,,,7.04914903640747,0,1,,,,,,1,1,1,98.9918670654297,0,0,98.9892216850729,,,,,,,,,,,,,,,,,,,,,,,,,,,,,,,,,
,3890432559.06183,98.998592376709,0.490238279104233,,,5,,,,30.7599995285273,,,,,1.51091919275788E-6,7.09261855193346E-9,-83.9256405850528,1.60852806696718,4.31701636250293E-7,2.02651144339492E-9,4.56822708116585E-8,1.71103416206471E-9,-4.29277803845797E-7,1.08586865064705E-9,3.49991537183306,550.176086425781,2,1100,1,3,0.00121285033035957,-0.00533625512258369,0.0150398798286915,0.002532958984375,98.993034362793,98.9988632202148,0.490238279104233,0.490238279104233,,,7.04948568344116,0,1,,,,,,1,1,1,98.9983062744141,0,0,98.9972549014621,,,,,,,,,,,,,,,,,,,,,,,,,,,,,,,,,
,3890432683.20754,99.9700393676758,0.490238279104233,,,5,,,,30.7599995285273,,,,,2.00134428563023E-7,4.92693060092442E-9,-44.2727600441843,0.0290457417561128,5.71834538243341E-8,1.40774833463969E-9,4.09447652684861E-8,1.14623194562049E-9,-3.99183364932499E-8,8.17256202497038E-10,3.49986604827735,50.0288200378418,2,100,1,3,0.000586766383144822,-0.00041867538650844,0.0120381470769644,42.6552734375,99.9412078857422,99.9774322509766,0.490238279104233,0.490238279104233,,,7.05254459381103,0,1,,,,,,1,1,1,99.9710388183594,0,0,99.9615218218635,,,,,,,,,,,,,,,,,,,,,,,,,,,,,,,,,
,3890432718.22116,99.991153717041,0.490238279104233,,,5,,,,30.7599995285273,,,,,6.86819842562566E-7,5.39063640486002E-9,-75.4656976005249,0.496694549430824,1.9624591510842E-7,1.54027345852657E-9,4.92497922904397E-8,1.2658323360772E-9,-1.89965568343554E-7,8.77559584291991E-10,3.49979179022972,249.760238647461,2,499,1,3,0.000823805403794717,-0.00233412637220105,0.0145217217504978,7.63729858398438,99.9786605834961,99.9915466308594,0.490238279104233,0.490238279104233,,,7.05305433273315,0,1,,,,,,1,1,1,99.9910507202148,0,0,99.9882518543917,,,,,,,,,,,,,,,,,,,,,,,,,,,,,,,,,
,3890432753.20815,99.9978294372559,0.490238279104233,,,5,,,,30.7599995285273,,,,,1.50791117882573E-6,8.29202244536647E-9,-83.8074954867474,1.45180783681906,4.30812646268755E-7,2.36904413387939E-9,4.64714581687456E-8,1.60681562125136E-9,-4.28298890683549E-7,1.74083705945471E-9,3.50015532711415,550.176086425781,2,1100,1,3,0.00122132674038968,-0.00532314036223911,0.0150394756346941,0.01300048828125,99.9923706054687,99.9979858398438,0.490238279104233,0.490238279104233,,,7.05325269699097,0,1,,,,,,1,1,1,99.997688293457,0,0,99.9963524558327,,,,,,,,,,,,,,,,,,,,,,,,,,,,,,,,,
,3890432913.38222,101.962818145752,0.490238279104233,,,5,,,,30.7599995285273,,,,,2.10454828594532E-7,6.94185041157568E-9,-33.1634652425263,0.0215428944983064,6.01312777057708E-8,1.98342959236442E-9,5.03366921933145E-8,1.82089725461332E-9,-3.28935856598827E-8,7.86337164331276E-10,3.49992277936137,50.0288200378418,2,100,1,3,0.000690292127078559,-0.000313128440609178,0.0120244352146983,42.6594848632812,101.926383972168,101.971519470215,0.490238279104233,0.490238279104233,,,7.05849838256836,0,1,,,,,,1,1,1,101.963836669922,0,0,101.953093360452,,,,,,,,,,,,,,,,,,,,,,,,,,,,,,,,,
,3890432948.41583,101.987010955811,0.490238279104233,,,5,,,,30.7599995285273,,,,,6.87136338398931E-7,4.60318534233041E-9,-75.5080632912058,0.341986062616483,1.96343184936327E-7,1.31531985787754E-9,4.91336555155098E-8,8.669593480509E-10,-1.90096107710348E-7,9.89165212365527E-10,3.49966992040882,249.760238647461,2,499,1,3,0.000822424062854337,-0.00233582190431726,0.0145226335152984,7.64474487304687,101.973121643066,101.988288879395,0.490238279104233,0.490238279104233,,,7.05894947052002,0,1,,,,,,1,1,1,101.987205505371,0,0,101.98331451416,,,,,,,,,,,,,,,,,,,,,,,,,,,,,,,,,
,3890432983.78387,101.995376586914,0.490238279104233,,,5,,,,30.7599995285273,,,,,1.49248780035705E-6,9.34322679435204E-9,-83.7056748725454,2.02733502288479,4.26422061632362E-7,2.66947443791045E-9,4.67511509343492E-8,2.27733218879848E-9,-4.23851512363832E-7,1.39278565347279E-9,3.50002482198913,550.176086425781,2,1100,1,3,0.00121802600572156,-0.0052665678725117,0.0150177562609315,0.031402587890625,101.989166259766,101.995475769043,0.490238279104233,0.490238279104233,,,7.05900716781616,0,1,,,,,,1,1,1,101.995323181152,0,0,101.993913987104,,,,,,,,,,,,,,,,,,,,,,,,,,,,,,,,,
,3890433125.26925,103.976951599121,0.490238279104233,,,5,,,,30.7599995285273,,,,,1.79095772966087E-7,5.5802557538765E-9,-24.4074777765894,0.0187711683842184,5.117253425527E-8,1.59443086784904E-9,4.65992314636396E-8,1.30743781066055E-9,-2.11456825168857E-8,9.12587619686458E-10,3.49984177200766,50.0288200378418,2,100,1,3,0.000621151590437419,-0.000173943413459446,0.0120354071259499,42.6532592773438,103.948699951172,103.981826782227,0.490238279104233,0.490238279104233,,,7.06400775909424,0,1,,,,,,1,1,1,103.977561950684,0,0,103.969382566564,,,,,,,,,,,,,,,,,,,,,,,,,,,,,,,,,
,3890433160.30261,103.993755340576,0.490238279104233,,,5,,,,30.7599995285273,,,,,6.75165031096182E-7,5.21714930024159E-9,-75.2013743397194,0.398118387672523,1.92925742708548E-7,1.49077982006314E-9,4.9277588425317E-8,1.05398187849941E-9,-1.8652630237752E-7,1.05429913767505E-9,3.49961089493458,249.760238647461,2,499,1,3,0.000820336833514004,-0.00229077952100574,0.0145227191969752,7.65130615234375,103.982795715332,103.993850708008,0.490238279104233,0.490238279104233,,,7.0649151802063,0,1,,,,,,1,1,1,103.993690490723,0,0,103.990955699574,,,,,,,,,,,,,,,,,,,,,,,,,,,,,,,,,
,3890433195.29741,103.99870300293,0.490238279104233,,,5,,,,30.7599995285273,,,,,1.4876243780543E-6,7.12161854746632E-9,-83.5294090313091,1.14340428211656,4.24986425002299E-7,2.03451304735698E-9,4.78930861051132E-8,1.35806826721116E-9,-4.2227918932806E-7,1.51489072921444E-9,3.50040446126308,550.176086425781,2,1100,1,3,0.00123003627664842,-0.00524567575062658,0.0150400623679161,0.03125,103.994850158691,103.998924255371,0.490238279104233,0.490238279104233,,,7.06523418426514,0,1,,,,,,1,1,1,103.998435974121,0,0,103.997708713307,,,,,,,,,,,,,,,,,,,,,,,,,,,,,,,,,
,3890433338.4882,105.976535797119,0.490238279104233,,,5,,,,30.7700000703335,,,,,2.61601623528149E-7,5.59528917068764E-9,-33.7233979763149,0.0153969031717618,7.47457531037067E-8,1.59870606785841E-9,6.21680961213982E-8,1.33185317611107E-9,-4.14976557371725E-8,8.84323588224441E-10,3.49988611614076,50.0288200378418,2,100,1,3,0.000854206743920708,-0.000397599467173423,0.0120382998138666,42.6568298339844,105.948768615723,105.982872009277,0.490238279104233,0.490238279104233,,,7.07052230834961,0,1,,,,,,1,1,1,105.977119445801,0,0,105.96934150247,,,,,,,,,,,,,,,,,,,,,,,,,,,,,,,,,
,3890433373.23763,105.993644714355,0.490238279104233,,,5,,,,30.7700000703335,,,,,6.76477687326889E-7,7.0916897460089E-9,-75.6157977050288,0.407188863948475,1.93301325380297E-7,2.02642755669628E-9,4.80204599858632E-8,1.00043872118208E-9,-1.87241656200017E-7,1.76225168681935E-9,3.49960190907125,249.760238647461,2,499,1,3,0.000805277279296342,-0.00230112832887278,0.0145224062725902,7.65533447265625,105.983779907227,105.993659973145,0.490238279104233,0.490238279104233,,,7.07098531723022,0,1,,,,,,1,1,1,105.99365234375,0,0,105.991124008641,,,,,,,,,,,,,,,,,,,,,,,,,,,,,,,,,
,3890433407.97481,105.998424530029,0.490238279104233,,,5,,,,30.7700000703335,,,,,1.48594404673735E-6,1.24059190046412E-8,-83.8631631045379,3.09189894696071,4.24531302528605E-7,3.54434675092151E-9,4.53838116973129E-8,3.28579725384665E-9,-4.22098491424047E-7,1.32888310147346E-9,3.50019901450547,550.176086425781,2,1100,1,3,0.00119794502109309,-0.00524684509744368,0.0150152295827866,0.052093505859375,105.994277954102,105.998840332031,0.490238279104233,0.490238279104233,,,7.07112407684326,0,1,,,,,,1,1,1,105.998031616211,0,0,105.997477907123,,,,,,,,,,,,,,,,,,,,,,,,,,,,,,,,,
,3890433550.26461,107.975482940674,0.490238279104233,,,5,,,,30.7700000703335,,,,,2.93813403688554E-7,6.5155182465507E-9,-29.8822944164762,0.018063250116548,8.39491383951556E-8,1.86163100841936E-9,7.27881634565668E-8,1.0683968913024E-9,-4.1825125198965E-8,1.52453209023747E-9,3.49989778698561,50.0288200378418,2,100,1,3,0.000987146338683271,-0.000381287451875545,0.0120378052815795,42.65771484375,107.948547363281,107.980674743652,0.490238279104233,0.490238279104233,,,7.0756983757019,0,1,,,,,,1,1,1,107.975959777832,0,0,107.968256333295,,,,,,,,,,,,,,,,,,,,,,,,,,,,,,,,,
,3890433585.17766,107.993648529053,0.490238279104233,,,5,,,,30.7700000703335,,,,,6.66750447373303E-7,9.93030787931656E-9,-75.1549347628277,0.479116134911715,1.90520412394753E-7,2.83753293279006E-9,4.88124958281376E-8,1.27786701477957E-9,-1.84161254855886E-7,2.53350528659533E-9,3.49962735747084,249.760238647461,2,499,1,3,0.000811885139183413,-0.00226159218231518,0.0145227247849107,7.66140747070312,107.982528686523,107.993804931641,0.490238279104233,0.490238279104233,,,7.07664108276367,0,1,,,,,,1,1,1,107.993804931641,0,0,107.990569837166,,,,,,,,,,,,,,,,,,,,,,,,,,,,,,,,,
,3890433620.04696,107.99821472168,0.490238279104233,,,5,,,,30.7700000703335,,,,,1.46743029482583E-6,8.71494174812692E-9,-83.5776988210792,1.4808817667977,4.19249575705877E-7,2.48988701070623E-9,4.68954661040929E-8,1.70685345831217E-9,-4.16618556942004E-7,1.81278476326655E-9,3.50013543211145,550.176086425781,2,1100,1,3,0.00120866776094832,-0.00517554019425585,0.0150405634194613,0.055084228515625,107.993957519531,107.998504638672,0.490238279104233,0.490238279104233,,,7.07663917541504,0,1,,,,,,1,1,1,107.998008728027,0,0,107.997133142808,,,,,,,,,,,,,,,,,,,,,,,,,,,,,,,,,
,3890433762.27402,109.974681854248,0.490238279104233,,,5,,,,30.7700000703335,,,,,1.44367178865945E-7,4.82785913941131E-9,-38.0948621957449,0.0287119016329335,4.12505998203371E-8,1.37948311322021E-9,3.24638239652337E-8,1.02992643228239E-9,-2.54501889794931E-8,9.17728284268163E-10,3.49975950640045,50.0288200378418,2,100,1,3,0.000453304215560254,-0.000254714203397875,0.0120364092290401,42.6437683105469,109.946388244629,109.978881835938,0.490238279104233,0.490238279104233,,,7.08175945281982,0,1,,,,,,1,1,1,109.975425720215,0,0,109.967056505608,,,,,,,,,,,,,,,,,,,,,,,,,,,,,,,,,
,3890433797.16394,109.99356842041,0.490238279104233,,,5,,,,30.7700000703335,,,,,6.83750873818693E-7,6.42501393997981E-9,-76.0877013560739,0.384350948730172,1.95376274467483E-7,1.83589569689933E-9,4.69755686665698E-8,8.66146112648813E-10,-1.89644890712209E-7,1.61873528454681E-9,3.49966174594292,249.760238647461,2,499,1,3,0.000794690099816346,-0.0023325126447236,0.0145253641530871,7.66485595703125,109.980857849121,109.993843078613,0.490238279104233,0.490238279104233,,,7.08162975311279,0,1,,,,,,1,1,1,109.993843078613,0,0,109.990041171803,,,,,,,,,,,,,,,,,,,,,,,,,,,,,,,,,
,3890433832.70692,109.998168945312,0.490238279104233,,,5,,,,30.7700000703335,,,,,1.47044347006111E-6,6.70516884823484E-9,-83.7915919886703,1.26904260438071,4.20161535263595E-7,1.91592134946806E-9,4.54384716213251E-8,1.37076830168708E-9,-4.17697331822672E-7,1.33856224376658E-9,3.49970986548925,550.176086425781,2,1100,1,3,0.00119163166084548,-0.00519067599705212,0.0150169497355819,0.07489013671875,109.993354797363,109.998573303223,0.490238279104233,0.490238279104233,,,7.08203172683716,0,1,,,,,,1,1,1,109.997772216797,0,0,109.997068292954,,,,,,,,,,,,,,,,,,,,,,,,,,,,,,,,,
,3890433976.19302,111.973834991455,0.490238279104233,,,5,,,,30.7700000703335,,,,,2.47700869466918E-7,5.47321970588017E-9,-26.5584796964188,0.0175090217279695,7.07714071306686E-8,1.56377109597581E-9,6.33035005235217E-8,9.50042361519384E-10,-3.16426751195807E-8,1.24209482404849E-9,3.50001334592057,50.0288200378418,2,100,1,3,0.000849454455571018,-0.000272658673561459,0.0120335398241878,42.6657104492188,111.947166442871,111.978584289551,0.490238279104233,0.490238279104233,,,7.08571910858154,0,1,,,,,,1,1,1,111.974639892578,0,0,111.966159473766,,,,,,,,,,,,,,,,,,,,,,,,,,,,,,,,,
,3890434010.74039,111.991958618164,0.490238279104233,,,5,,,,30.7700000703335,,,,,6.7253325355166E-7,1.03985939318226E-8,-75.4245175136002,0.401558977830923,1.92165332690044E-7,2.97122744766087E-9,4.83594131970238E-8,1.03564951507984E-9,-1.8598086526069E-7,2.78489185205605E-9,3.49976368857557,249.760238647461,2,499,1,3,0.000808125940948622,-0.00228505360279645,0.0144850937649608,7.67144775390625,111.979797363281,111.992805480957,0.490238279104233,0.490238279104233,,,7.08699083328247,0,1,,,,,,1,1,1,111.991859436035,0,0,111.989347746878,,,,,,,,,,,,,,,,,,,,,,,,,,,,,,,,,
,3890434046.10675,111.998455047607,0.490238279104233,,,5,,,,30.7700000703335,,,,,1.47204760199799E-6,6.30579578694208E-9,-82.8662683626237,0.981926523539846,4.20627738843244E-7,1.80183889425087E-9,5.223593715534E-8,1.39488053673972E-9,-4.17371658781335E-7,1.14058392460174E-9,3.49964461698656,550.176086425781,2,1100,1,3,0.00127654810740025,-0.00517642025942442,0.0150185655802488,0.086090087890625,111.993446350098,111.998512268066,0.490238279104233,0.490238279104233,,,7.08686637878418,0,1,,,,,,1,1,1,111.998397827148,0,0,111.99731759464,,,,,,,,,,,,,,,,,,,,,,,,,,,,,,,,,
,3890434188.28805,113.972518920898,0.490238279104233,,,5,,,,30.7800006121397,,,,,2.0735419854739E-7,4.89680771984201E-9,-26.6768878989832,0.0189340077218816,5.92449300082176E-8,1.39910854305386E-9,5.29384590507836E-8,8.28537888766202E-10,-2.65985203537172E-8,1.12739952196421E-9,3.49994840940194,50.0288200378418,2,100,1,3,0.000710617571198665,-0.000229717546071777,0.0120332641527057,42.6612854003906,113.943695068359,113.978942871094,0.490238279104233,0.490238279104233,,,7.09109258651733,0,1,,,,,,1,1,1,113.973373413086,0,0,113.965273240033,,,,,,,,,,,,,,,,,,,,,,,,,,,,,,,,,
,3890434223.28448,113.992202758789,0.490238279104233,,,5,,,,30.7800006121397,,,,,6.64480244415772E-7,7.23312107807394E-9,-75.2319795870771,0.349457323920023,1.89862308460352E-7,2.06672369389068E-9,4.83970580389991E-8,9.14745310658039E-10,-1.83590361803292E-7,1.85326410517181E-9,3.49980072297779,249.760238647461,2,499,1,3,0.000806003830045338,-0.00225500495491971,0.0144905624911189,7.67306518554687,113.98014831543,113.99243927002,0.490238279104233,0.490238279104233,,,7.09166193008423,0,1,,,,,,1,1,1,113.99235534668,0,0,113.989242091323,,,,,,,,,,,,,,,,,,,,,,,,,,,,,,,,,
,3890434257.67698,113.997867584229,0.490238279104233,,,5,,,,30.7800006121397,,,,,1.45413187897558E-6,5.6087783740023E-9,-83.4722123852493,1.06727531517248,4.15514447649893E-7,1.60269400716671E-9,4.72377883392898E-8,1.25250102890255E-9,-4.12820599726573E-7,9.99934624466097E-10,3.49959402663372,550.176086425781,2,1100,1,3,0.00120672436193455,-0.00512649107083514,0.0150172840803862,0.08770751953125,113.993217468262,113.998390197754,0.490238279104233,0.490238279104233,,,7.09195852279663,0,1,,,,,,1,1,1,113.997657775879,0,0,113.997174118504,,,,,,,,,,,,,,,,,,,,,,,,,,,,,,,,,
,3890434400.77658,115.972370147705,0.490238279104233,,,5,,,,30.7800006121397,,,,,1.90808714467991E-7,8.62849471631097E-9,-37.0155122595404,0.0373474056961975,5.45186416818037E-8,2.46536859180407E-9,4.35316385942109E-8,1.8943006434237E-9,-3.28219245647161E-8,1.57786798109935E-9,3.49988019844001,50.0288200378418,2,100,1,3,0.000605360686508121,-0.000325312159609075,0.0120312115177512,42.6563720703125,115.94556427002,115.977607727051,0.490238279104233,0.490238279104233,,,7.09593486785889,0,1,,,,,,1,1,1,115.973205566406,0,0,115.965276775938,,,,,,,,,,,,,,,,,,,,,,,,,,,,,,,,,
,3890434435.56994,115.992130279541,0.490238279104233,,,5,,,,30.7800006121397,,,,,6.61723692574588E-7,6.91445421030396E-9,-75.5482094565696,0.405536200529983,1.89062839122334E-7,1.97554713341942E-9,4.7183524690855E-8,9.87047898940235E-10,-1.83080507249529E-7,1.7112927632522E-9,3.50001986454047,249.760238647461,2,499,1,3,0.000790226668130884,-0.00225005438875907,0.0144868101924658,7.68341064453125,115.979362487793,115.992553710938,0.490238279104233,0.490238279104233,,,7.09669494628906,0,1,,,,,,1,1,1,115.9921875,0,0,115.989181980942,,,,,,,,,,,,,,,,,,,,,,,,,,,,,,,,,
,3890434470.74293,115.998100280762,0.490238279104233,,,5,,,,30.7800006121397,,,,,1.46420989141407E-6,6.34176191565554E-9,-83.3687798279446,1.03496467049213,4.18384974797924E-7,1.81210215476248E-9,4.83144346083987E-8,1.26457845585982E-9,-4.15585974913892E-7,1.29790429087434E-9,3.49967130660289,550.176086425781,2,1100,1,3,0.00122426689640748,-0.00515983912745807,0.0150420591235161,0.099456787109375,115.993995666504,115.998756408691,0.490238279104233,0.490238279104233,,,7.09731101989746,0,1,,,,,,1,1,1,115.997871398926,0,0,115.997195157138,,,,,,,,,,,,,,,,,,,,,,,,,,,,,,,,,
,3890434614.10703,117.972198486328,0.490238279104233,,,5,,,,30.7800006121397,,,,,2.81824647122937E-7,4.07066383797284E-9,-26.9150714380406,0.01019739539837,8.05226879478397E-8,1.16306645750064E-9,7.18003485999504E-8,8.48972219000179E-10,-3.64501469855852E-8,7.94965254541989E-10,3.49994087760079,50.0288200378418,2,100,1,3,0.000964525302549744,-0.000316236560786491,0.0120397862046957,42.6607971191406,117.944198608398,117.977264404297,0.490238279104233,0.490238279104233,,,7.1012020111084,0,1,,,,,,1,1,1,117.972808837891,0,0,117.964708889232,,,,,,,,,,,,,,,,,,,,,,,,,,,,,,,,,
,3890434648.68214,117.991428375244,0.490238279104233,,,5,,,,30.7800006121397,,,,,6.66005813826932E-7,6.79042027579407E-9,-75.3434251388425,0.460984546947315,1.90279457677551E-7,1.94003935199356E-9,4.81454156858782E-8,1.17165619614773E-9,-1.84087726267932E-7,1.54627760939367E-9,3.50014563818838,249.760238647461,2,499,1,3,0.000803402791107139,-0.00226176592671576,0.0144869219511747,7.6890869140625,117.978691101074,117.991920471191,0.490238279104233,0.490238279104233,,,7.10209465026855,0,1,,,,,,1,1,1,117.991622924805,0,0,117.988542893354,,,,,,,,,,,,,,,,,,,,,,,,,,,,,,,,,
,3890434683.87032,117.997016906738,0.490238279104233,,,5,,,,30.7800006121397,,,,,1.44412725863204E-6,1.00255675455702E-8,-83.847477160611,2.20631864610655,4.12633148403264E-7,2.86462392848737E-9,4.42241774704676E-8,2.28987992962966E-9,-4.1025642869826E-7,1.72119730407111E-9,3.49978489178651,550.176086425781,2,1100,1,3,0.00116478255859485,-0.00509899675424134,0.015042501501739,0.10614013671875,117.992645263672,117.997535705566,0.490238279104233,0.490238279104233,,,7.10260438919067,0,1,,,,,,1,1,1,117.996887207031,0,0,117.996291189483,,,,,,,,,,,,,,,,,,,,,,,,,,,,,,,,,
,3890434825.80032,119.971118927002,0.490238279104233,,,5,,,,30.7800006121397,,,,,2.5131442396982E-7,7.9516268329655E-9,-40.5224797898964,0.0286455281295544,7.18068674910408E-8,2.27198027599692E-9,5.45840692038223E-8,1.32435251006758E-9,-4.66562493994987E-8,1.84607280560566E-9,3.49986613747182,50.0288200378418,2,100,1,3,0.000769616679658441,-0.000476442329155199,0.012035895138979,42.6552734375,119.943183898926,119.977066040039,0.490238279104233,0.490238279104233,,,7.10628604888916,0,1,,,,,,1,1,1,119.971839904785,0,0,119.963588367809,,,,,,,,,,,,,,,,,,,,,,,,,,,,,,,,,
,3890434856.68229,119.990386962891,0.490238279104233,,,5,,,,30.7800006121397,,,,,6.57629984454156E-7,5.439897463392E-9,-75.4844537672701,0.414885258782737,1.87889433619504E-7,1.55421631845643E-9,4.70931121607196E-8,1.01024948976952E-9,-1.81891940593518E-7,1.18109454870331E-9,3.50009030196944,249.760238647461,2,499,1,3,0.000787773829559231,-0.00223527514971295,0.0145204663276672,7.6876220703125,119.979034423828,119.991096496582,0.490238279104233,0.490238279104233,,,7.10649490356445,0,1,,,,,,1,1,1,119.99040222168,0,0,119.987795003255,,,,,,,,,,,,,,,,,,,,,,,,,,,,,,,,,
,3890434891.82753,119.997676849365,0.490238279104233,,,5,,,,30.7800006121397,,,,,1.44380189772789E-6,7.6122173990126E-9,-83.3823576787061,1.18540529957004,4.12518199537386E-7,2.17493703316884E-9,4.7539843531391E-8,1.42388438120844E-9,-4.09769725854141E-7,1.64405120577186E-9,3.49997139361858,550.176086425781,2,1100,1,3,0.00120573517737022,-0.00508824449741117,0.0150415692478418,0.1146240234375,119.992576599121,119.997772216797,0.490238279104233,0.490238279104233,,,7.10654783248901,0,1,,,,,,1,1,1,119.997589111328,0,0,119.996415530934,,,,,,,,,,,,,,,,,,,,,,,,,,,,,,,,,
,3890435034.82457,121.969833374023,0.490238279104233,,,5,,,,30.7899992913008,,,,,2.28857955831969E-7,6.25745483432403E-9,-22.9937367337102,0.023114891636152,6.53907790264614E-8,1.78792056781181E-9,6.01953221170258E-8,9.32403067574013E-10,-2.55436328057503E-8,1.5255439935915E-9,3.49985057892273,50.0288200378418,2,100,1,3,0.000798977746791785,-0.00020264081355316,0.0120330955833197,42.6539916992188,121.940315246582,121.976768493652,0.490238279104233,0.490238279104233,,,7.11101150512695,0,1,,,,,,1,1,1,121.970733642578,0,0,121.962382461085,,,,,,,,,,,,,,,,,,,,,,,,,,,,,,,,,
,3890435070.37018,121.991485595703,0.490238279104233,,,5,,,,30.7899992913008,,,,,6.52840489389077E-7,9.29896512315619E-9,-74.8863741682695,0.546930317689371,1.86520303678574E-7,2.65676811848886E-9,4.86322045844085E-8,1.49523376382002E-9,-1.80068687898834E-7,2.19606302891138E-9,3.50010415227556,249.760238647461,2,499,1,3,0.00080513145966223,-0.0022107195155069,0.0144867841154337,7.68716430664062,121.977500915527,121.991859436035,0.490238279104233,0.490238279104233,,,7.11081218719482,0,1,,,,,,1,1,1,121.991577148438,0,0,121.987979343959,,,,,,,,,,,,,,,,,,,,,,,,,,,,,,,,,
,3890435105.35854,121.998504638672,0.490238279104233,,,5,,,,30.7899992913008,,,,,1.43761474210363E-6,1.27221737465912E-8,-83.2369218405777,2.77845153451896,4.10715450003517E-7,3.63462697085886E-9,4.83675226605877E-8,3.4387535150007E-9,-4.0785752858476E-7,1.17706732193406E-9,3.50026944954546,550.176086425781,2,1100,1,3,0.00121329808911537,-0.00506339307492152,0.0150426756590605,0.128448486328125,121.992805480957,121.998672485352,0.490238279104233,0.490238279104233,,,7.11120748519897,0,1,,,,,,1,1,1,121.998336791992,0,0,121.997134264778,,,,,,,,,,,,,,,,,,,,,,,,,,,,,,,,,
,3890435248.1066,123.96985244751,0.490238279104233,,,5,,,,30.7899992913008,,,,,2.85261724459074E-7,4.85580668716522E-9,-36.0060612388444,0.0137808511437289,8.15066086219689E-8,1.38742881101631E-9,6.59351630005774E-8,1.01094759879356E-9,-4.79153579673793E-8,9.50233475589902E-10,3.49986006388918,50.0288200378418,2,100,1,3,0.000913446152205047,-0.000470334869689372,0.0120378183200955,42.65478515625,123.941482543945,123.976173400879,0.490238279104233,0.490238279104233,,,7.11522054672241,0,1,,,,,,1,1,1,123.970573425293,0,0,123.962402119356,,,,,,,,,,,,,,,,,,,,,,,,,,,,,,,,,
,3890435282.9477,123.991161346436,0.490238279104233,,,5,,,,30.7899992913008,,,,,6.52017985757562E-7,6.04038270148852E-9,-75.2431494711179,0.382602668209962,1.86281364928771E-7,1.72573572954136E-9,4.7449136711749E-8,9.72597425084004E-10,-1.80136965515231E-7,1.42555885775917E-9,3.5001782706868,249.760238647461,2,499,1,3,0.000790328575572279,-0.00221290599969821,0.0144882760941982,7.69064331054687,123.977073669434,123.991256713867,0.490238279104233,0.490238279104233,,,7.11585569381714,0,1,,,,,,1,1,1,123.991256713867,0,0,123.987591367779,,,,,,,,,,,,,,,,,,,,,,,,,,,,,,,,,
,3890435317.7215,123.998653411865,0.490238279104233,,,5,,,,30.7899992913008,,,,,1.41847752813482E-6,7.64133743913327E-9,-83.5954708889617,1.37463318895609,4.05234098611157E-7,2.18299580212775E-9,4.52028453973935E-8,1.51709618382766E-9,-4.02705075017905E-7,1.56967826038425E-9,3.50039034966779,550.176086425781,2,1100,1,3,0.0011657369628114,-0.00500339920032143,0.0150183960795403,0.13818359375,123.992340087891,123.998878479004,0.490238279104233,0.490238279104233,,,7.11618041992188,0,1,,,,,,1,1,1,123.998466491699,0,0,123.996994480942,,,,,,,,,,,,,,,,,,,,,,,,,,,,,,,,,
,3890435461.32816,125.969535827637,0.490238279104233,,,5,,,,30.7899992913008,,,,,2.21969090732223E-7,4.55284229590082E-9,-29.4745668592084,0.0145190175743372,6.34226961600086E-8,1.30087271450644E-9,5.52141625328873E-8,9.75382244988858E-10,-3.12063237821547E-8,8.60755072891153E-10,3.49983687499218,50.0288200378418,2,100,1,3,0.000747790639493064,-0.000282755048960186,0.0120398411527276,42.6528625488281,125.940467834473,125.975700378418,0.490238279104233,0.490238279104233,,,7.12009763717651,0,1,,,,,,1,1,1,125.970542907715,0,0,125.962111753576,,,,,,,,,,,,,,,,,,,,,,,,,,,,,,,,,
,3890435496.36203,125.99076461792,0.490238279104233,,,5,,,,30.7899992913008,,,,,6.51812740019485E-7,6.12699094464144E-9,-75.1486990762062,0.341168059147114,1.86213463479262E-7,1.75039261195424E-9,4.77286186470513E-8,8.85966141660976E-10,-1.79992869144827E-7,1.50961527940543E-9,3.5003523796875,249.760238647461,2,499,1,3,0.00079370154084039,-0.00221091123804148,0.0144893107935786,7.70147705078125,125.976913452148,125.991546630859,0.490238279104233,0.490238279104233,,,7.12028312683105,0,1,,,,,,1,1,1,125.990982055664,0,0,125.987386591294,,,,,,,,,,,,,,,,,,,,,,,,,,,,,,,,,
,3890435527.5835,125.996940612793,0.490238279104233,,,5,,,,30.7899992913008,,,,,1.41703599634825E-6,9.19773539463853E-9,-83.6490687574975,2.15967137762553,4.04820349164011E-7,2.62761882095526E-9,4.47803434147257E-8,2.32857599507603E-9,-4.02335973958247E-7,1.21742125141381E-9,3.50040703061137,550.176086425781,2,1100,1,3,0.0011597560310424,-0.00499941591822585,0.0150159522891045,0.143951416015625,125.992782592773,125.99755859375,0.490238279104233,0.490238279104233,,,7.12103080749512,0,1,,,,,,1,1,1,125.996704101562,0,0,125.996217091878,,,,,,,,,,,,,,,,,,,,,,,,,,,,,,,,,
,3890435670.11355,127.968124389648,0.490238279104233,,,5,,,,30.7899992913008,,,,,2.63446244019931E-7,6.02766396024838E-9,-44.1235507712744,0.0253837139666241,7.52696851561228E-8,1.72217436692883E-9,5.40316051053366E-8,1.26378987553842E-9,-5.24033505917591E-8,1.16992294643421E-9,3.50003116757426,50.0288200378418,2,100,1,3,0.000773801503766329,-0.000549134830242397,0.0120385494083166,42.6669311523438,127.939682006836,127.973648071289,0.490238279104233,0.490238279104233,,,7.12447452545166,0,1,,,,,,1,1,1,127.968658447266,0,0,127.960236751672,,,,,,,,,,,,,,,,,,,,,,,,,,,,,,,,,
,3890435704.89716,127.990325927734,0.490238279104233,,,5,,,,30.7899992913008,,,,,6.53936606372107E-7,6.49940641070417E-9,-74.894648079972,0.338154245758708,1.86820188542622E-7,1.85678599306299E-9,4.86843493016667E-8,9.27047777352679E-10,-1.80365232182297E-7,1.60879975215699E-9,3.50035299436022,249.760238647461,2,499,1,3,0.000806091510690449,-0.00221456991798666,0.0144899236038327,7.7015380859375,127.975997924805,127.990882873535,0.490238279104233,0.490238279104233,,,7.12516498565674,0,1,,,,,,1,1,1,127.990547180176,0,0,127.986917607925,,,,,,,,,,,,,,,,,,,,,,,,,,,,,,,,,
,3890435740.22771,127.997356414795,0.490238279104233,,,5,,,,30.7899992913008,,,,,1.44202534232918E-6,6.93682637319012E-9,-83.0191416388167,0.982282604622674,4.11963680203641E-7,1.98174084584204E-9,5.0069135562319E-8,1.30899205569839E-9,-4.0890971554974E-7,1.48789669607712E-9,3.50037008509187,550.176086425781,2,1100,1,3,0.00123595024097431,-0.00507431257334019,0.0150436209514737,0.150848388671875,127.991668701172,127.997711181641,0.490238279104233,0.490238279104233,,,7.12567949295044,0,1,,,,,,1,1,1,127.997451782227,0,0,127.996424506692,,,,,,,,,,,,,,,,,,,,,,,,,,,,,,,,,
,3890435882.21283,129.968933105469,0.490238279104233,,,5,,,,30.799999833107,,,,,2.11389941463632E-7,4.90519400651068E-9,-30.4872682278205,0.018438364495741,6.04008481156879E-8,1.40157036855137E-9,5.20499428218047E-8,8.65968229914564E-10,-3.06441822429848E-8,1.10204288608922E-9,3.49978432519273,50.0288200378418,2,100,1,3,0.000707278908860257,-0.000281826257485191,0.0120435301214457,42.6474914550781,129.942153930664,129.974212646484,0.490238279104233,0.490238279104233,,,7.12915754318237,0,1,,,,,,1,1,1,129.969757080078,0,0,129.961156671697,,,,,,,,,,,,,,,,,,,,,,,,,,,,,,,,,
,3890435916.98469,129.989814758301,0.490238279104233,,,5,,,,30.799999833107,,,,,6.48866330983391E-7,8.81177532122209E-9,-74.3098612312853,0.363016690357821,1.85370319375431E-7,2.51737765940778E-9,5.01305763806522E-8,1.11144146977455E-9,-1.78463107159696E-7,2.25873596052101E-9,3.50037877244651,249.760238647461,2,499,1,3,0.000822204227935491,-0.00218912867427274,0.0144902747124434,7.7044677734375,129.976333618164,129.990097045898,0.490238279104233,0.490238279104233,,,7.1291675567627,0,1,,,,,,1,1,1,129.990036010742,0,0,129.986358642578,,,,,,,,,,,,,,,,,,,,,,,,,,,,,,,,,
,3890435951.42475,129.997718811035,0.490238279104233,,,5,,,,30.799999833107,,,,,1.41190226156912E-6,8.49662712941827E-9,-83.1912595991249,1.39589849552955,4.03361869249033E-7,2.42737439730805E-9,4.78207449361057E-8,1.72732796848379E-9,-4.00517133113966E-7,1.70542796798935E-9,3.50033647007277,550.176086425781,2,1100,1,3,0.00119508611741254,-0.00497193956352725,0.0150430407375097,0.15374755859375,129.991302490234,129.998031616211,0.490238279104233,0.490238279104233,,,7.12983560562134,0,1,,,,,,1,1,1,129.997406005859,0,0,129.996382742217,,,,,,,,,,,,,,,,,,,,,,,,,,,,,,,,,
,3890436093.96061,131.967918395996,0.490238279104233,,,5,,,,30.799999833107,,,,,2.9304287061429E-7,4.42280136416886E-9,-24.7366458653952,0.0109733195316405,8.37293650670579E-8,1.26370025403893E-9,7.60464194581209E-8,8.78283870758296E-10,-3.50363905408676E-8,9.0860099847176E-10,3.49988167687162,50.0288200378418,2,100,1,3,0.00101468871875493,-0.00029047956675424,0.0120383910834789,42.656494140625,131.93928527832,131.972961425781,0.490238279104233,0.490238279104233,,,7.13355398178101,0,1,,,,,,1,1,1,131.968795776367,0,0,131.960221724077,,,,,,,,,,,,,,,,,,,,,,,,,,,,,,,,,
,3890436129.07423,131.989219665527,0.490238279104233,,,5,,,,30.799999833107,,,,,6.46947843694566E-7,8.8003188297487E-9,-74.7154208909201,0.445849911767491,1.84821245475348E-7,2.51409120927869E-9,4.87213632506095E-8,1.25251669173113E-9,-1.78283822995977E-7,2.17987535091052E-9,3.50039759785548,249.760238647461,2,499,1,3,0.000804280732724373,-0.00218841090671583,0.0144910998642445,7.71112060546875,131.975433349609,131.989898681641,0.490238279104233,0.490238279104233,,,7.13386392593384,0,1,,,,,,1,1,1,131.989120483398,0,0,131.986035066492,,,,,,,,,,,,,,,,,,,,,,,,,,,,,,,,,
,3890436163.69553,131.997360229492,0.490238279104233,,,5,,,,30.799999833107,,,,,1.40248289155318E-6,6.4704919549841E-9,-83.3140244227073,1.28912750525872,4.00683951413649E-7,1.84859458873117E-9,4.6650684000474E-8,1.52216818391624E-9,-3.97958971004227E-7,1.04895470510375E-9,3.50022227395207,550.176086425781,2,1100,1,3,0.00117641559242531,-0.00494131457420675,0.0150447292253375,0.160614013671875,131.990875244141,131.997680664062,0.490238279104233,0.490238279104233,,,7.13427686691284,0,1,,,,,,1,1,1,131.997314453125,0,0,131.995875965465,,,,,,,,,,,,,,,,,,,,,,,,,,,,,,,,,
,3890436306.82121,133.967788696289,0.490238279104233,,,5,,,,30.799999833107,,,,,1.97335412112321E-7,8.19677543169372E-9,-28.2905102509189,0.0311307777518188,5.63827849470319E-8,2.34198728691051E-9,4.96481918806979E-8,1.59284635340164E-9,-2.67221908039116E-8,1.71689980677544E-9,3.49992311124229,50.0288200378418,2,100,1,3,0.000669852881492823,-0.000237589608337317,0.0120362527668476,42.6595153808594,133.937454223633,133.973434448242,0.490238279104233,0.490238279104233,,,7.13813591003418,0,1,,,,,,1,1,1,133.96858215332,0,0,133.959504071404,,,,,,,,,,,,,,,,,,,,,,,,,,,,,,,,,
,3890436341.87332,133.989601135254,0.490238279104233,,,5,,,,30.799999833107,,,,,6.45845794309841E-7,1.27144677894223E-8,-74.5148964595867,0.283889386551137,1.84507320279555E-7,3.63231037699007E-9,4.92612091681562E-8,8.72365767536859E-10,-1.77809686204192E-7,3.52599725502156E-9,3.5003803281696,249.760238647461,2,499,1,3,0.000810529630493943,-0.00218186640530331,0.0144913820549846,7.7152099609375,133.975112915039,133.990661621094,0.490238279104233,0.490238279104233,,,7.13826274871826,0,1,,,,,,1,1,1,133.989715576172,0,0,133.986167458927,,,,,,,,,,,,,,,,,,,,,,,,,,,,,,,,,
,3890436376.99254,133.998252868652,0.490238279104233,,,5,,,,30.799999833107,,,,,1.39843230771889E-6,8.92872770411315E-9,-83.1721033113404,1.38955268902895,3.99564042255876E-7,2.55114138450999E-9,4.7503137430606E-8,1.71452403659818E-9,-3.96730230506959E-7,1.88910817363291E-9,3.4998952854305,550.176086425781,2,1100,1,3,0.00118510776655071,-0.00492413483701469,0.0150449257344007,0.175201416015625,133.991683959961,133.998443603516,0.490238279104233,0.490238279104233,,,7.13891410827637,0,1,,,,,,1,1,1,133.998077392578,0,0,133.996496761546,,,,,,,,,,,,,,,,,,,,,,,,,,,,,,,,,
,3890436521.15482,135.967590332031,0.490238279104233,,,5,,,,30.8100003749132,,,,,2.59203159784064E-7,7.04330914243558E-9,-18.5939892494112,0.0204111489306894,7.40507226837474E-8,2.01217505418106E-9,7.01854131369916E-8,1.32949498309412E-9,-2.36118045217868E-8,1.51039449767142E-9,3.50034611938978,50.0288200378418,2,100,1,3,0.000919855053863658,-0.000159426248776853,0.0120520461350679,42.6643981933594,135.938018798828,135.973388671875,0.490238279104233,0.490238279104233,,,7.14277410507202,0,1,,,,,,1,1,1,135.968231201172,0,0,135.959192911784,,,,,,,,,,,,,,,,,,,,,,,,,,,,,,,,,
,3890436556.43518,135.989372253418,0.490238279104233,,,5,,,,30.8100003749132,,,,,6.41966893298287E-7,7.10171162525389E-9,-74.0902407943592,0.49437725099044,1.83403730902551E-7,2.02889030799348E-9,5.02751861303247E-8,1.54175121157145E-9,-1.76378383506983E-7,1.31886279934186E-9,3.50029353350172,249.760238647461,2,499,1,3,0.000821691895951979,-0.00216273824367875,0.0144913988187909,7.722900390625,135.975341796875,135.990188598633,0.490238279104233,0.490238279104233,,,7.14307117462158,0,1,,,,,,1,1,1,135.989410400391,0,0,135.986056608312,,,,,,,,,,,,,,,,,,,,,,,,,,,,,,,,,
,3890436591.04511,135.997596740723,0.490238279104233,,,5,,,,30.8100003749132,,,,,1.39180506630653E-6,7.30085759639054E-9,-83.3729188052878,1.53925112933492,3.9768410665124E-7,2.0860931615326E-9,4.58953949798557E-8,1.77014452660335E-9,-3.95026912251099E-7,1.10379936289584E-9,3.49977543238135,550.176086425781,2,1100,1,3,0.00116219891621204,-0.00490491413741208,0.0150226810947061,0.180877685546875,135.990707397461,135.997634887695,0.490238279104233,0.490238279104233,,,7.14310312271118,0,1,,,,,,1,1,1,135.997512817383,0,0,135.99623524059,,,,,,,,,,,,,,,,,,,,,,,,,,,,,,,,,
,3890436735.11695,137.966987609863,0.490238279104233,,,5,,,,30.8100003749132,,,,,2.36596062119448E-7,5.98551305249347E-9,-26.5895640756751,0.018885388911861,6.75996569044047E-8,1.71016637014491E-9,6.04500317440461E-8,1.15601450085116E-9,-3.02573507719539E-8,1.26027754379599E-9,3.49995951094881,50.0288200378418,2,100,1,3,0.000811223194131934,-0.000260897710843073,0.0120372008532286,42.6620483398438,137.937484741211,137.973052978516,0.490238279104233,0.490238279104233,,,7.14671182632446,0,1,,,,,,1,1,1,137.967559814453,0,0,137.959124396829,,,,,,,,,,,,,,,,,,,,,,,,,,,,,,,,,
,3890436770.15563,137.98900604248,0.490238279104233,,,5,,,,30.8100003749132,,,,,6.35927672398598E-7,5.09827801395369E-9,-74.1526893631296,0.269551008477194,1.81676874174091E-7,1.45651660314136E-9,4.96113548074745E-8,8.26922916486167E-10,-1.74771851520304E-7,1.19901589039364E-9,3.50032262107958,249.760238647461,2,499,1,3,0.000811605332642487,-0.00214328497848041,0.0144926598295569,7.72091674804687,137.974243164062,137.99055480957,0.490238279104233,0.490238279104233,,,7.14763832092285,0,1,,,,,,1,1,1,137.988876342773,0,0,137.985760408289,,,,,,,,,,,,,,,,,,,,,,,,,,,,,,,,,
,3890436805.48998,137.997344970703,0.490238279104233,,,5,,,,30.8100003749132,,,,,1.37937755206841E-6,9.69152642832373E-9,-82.8840070196558,1.25873615126483,3.94142270725558E-7,2.76924923675054E-9,4.88257381878561E-8,1.67117218720277E-9,-3.911063498118E-7,2.20814964528299E-9,3.4996945380387,550.176086425781,2,1100,1,3,0.00119315364764009,-0.00485112375230292,0.0150450291112065,0.185455322265625,137.991409301758,137.997955322266,0.490238279104233,0.490238279104233,,,7.14764356613159,0,1,,,,,,1,1,1,137.997055053711,0,0,137.996111252729,,,,,,,,,,,,,,,,,,,,,,,,,,,,,,,,,
,3890436949.14833,139.966949462891,0.490238279104233,,,5,,,,30.8100003749132,,,,,2.80388078355808E-7,6.66444466346079E-9,-22.7379226401117,0.019892615560932,8.01130850438229E-8,1.90417946877243E-9,7.38868936224898E-8,1.02254054789588E-9,-3.09650342492571E-8,1.60633442259177E-9,3.49990364498424,50.0288200378418,2,100,1,3,0.000979971261831332,-0.000243912688635341,0.0120447045192122,42.6581420898438,139.938232421875,139.973815917969,0.490238279104233,0.490238279104233,,,7.15140342712402,0,1,,,,,,1,1,1,139.967483520508,0,0,139.959653068991,,,,,,,,,,,,,,,,,,,,,,,,,,,,,,,,,
,3890436984.37519,139.99006652832,0.490238279104233,,,5,,,,30.8100003749132,,,,,6.30704112965708E-7,6.95998278090449E-9,-73.8378116694833,0.379758325452067,1.80184995202403E-7,1.9883879591162E-9,5.01558107317643E-8,1.22425960779791E-9,-1.7306365056224E-7,1.56680410028593E-9,3.50031428675421,249.760238647461,2,499,1,3,0.000816587951414828,-0.00212123058982025,0.0144920367747545,7.72149658203125,139.975219726562,139.990325927734,0.490238279104233,0.490238279104233,,,7.15169906616211,0,1,,,,,,1,1,1,139.990295410156,0,0,139.986284660571,,,,,,,,,,,,,,,,,,,,,,,,,,,,,,,,,
,3890437019.19762,139.997436523438,0.490238279104233,,,5,,,,30.8100003749132,,,,,1.38071971150395E-6,1.00113239725978E-8,-83.1562323322993,1.08469873468135,3.94537150506467E-7,2.86071039620595E-9,4.70140134769448E-8,1.34813234708568E-9,-3.91725982884148E-7,2.52313359648317E-9,3.49959366242575,550.176086425781,2,1100,1,3,0.00117112526417497,-0.00486147398182388,0.0150226764380932,0.198944091796875,139.990447998047,139.998321533203,0.490238279104233,0.490238279104233,,,7.15222406387329,0,1,,,,,,1,1,1,139.997360229492,0,0,139.99633026123,,,,,,,,,,,,,,,,,,,,,,,,,,,,,,,,,
,3890437163.12321,141.966766357422,0.490238279104233,,,5,,,,30.8200009167194,,,,,2.20862476696961E-7,7.00868563067188E-9,-17.8578163660165,0.0270459607678583,6.30986838515825E-8,2.00232672130938E-9,6.0058616724335E-8,1.04705721663856E-9,-1.93495855501194E-8,1.70674646153278E-9,3.5002707380785,50.0288200378418,2,100,1,3,0.000785472293577403,-0.000125767172711744,0.0120548168197274,42.6582641601562,141.937545776367,141.973236083984,0.490238279104233,0.490238279104233,,,7.15566444396973,0,1,,,,,,1,1,1,141.967407226562,0,0,141.958782420439,,,,,,,,,,,,,,,,,,,,,,,,,,,,,,,,,
,3890437197.78602,141.989479064941,0.490238279104233,,,5,,,,30.8200009167194,,,,,6.24081078579229E-7,6.19568268892184E-9,-73.7647538046873,0.279052519059164,1.7830270438009E-7,1.7701337483755E-9,4.98501891719196E-8,9.06348459256927E-10,-1.71192327599042E-7,1.52049530007182E-9,3.50012121660739,249.760238647461,2,499,1,3,0.00081066861195528,-0.00209792980020659,0.014492766931653,7.73196411132813,141.974731445312,141.989547729492,0.490238279104233,0.490238279104233,,,7.1559271812439,0,1,,,,,,1,1,1,141.989532470703,0,0,141.985729333126,,,,,,,,,,,,,,,,,,,,,,,,,,,,,,,,,
,3890437233.115,141.998115539551,0.490238279104233,,,5,,,,30.8200009167194,,,,,1.37156766346223E-6,1.1471685398352E-8,-83.1508224271697,2.42709654841783,3.91918505848186E-7,3.27797593997913E-9,4.67387106876635E-8,2.93190224886037E-9,-3.89121585304041E-7,1.46597253255632E-9,3.4996246489915,550.176086425781,2,1100,1,3,0.00116371580281192,-0.00482914982729449,0.0150216137990355,0.20501708984375,141.990875244141,141.998306274414,0.490238279104233,0.490238279104233,,,7.15669202804565,0,1,,,,,,1,1,1,141.997955322266,0,0,141.996276393081,,,,,,,,,,,,,,,,,,,,,,,,,,,,,,,,,
,3890437378.23877,143.967483520508,0.490238279104233,,,5,,,,30.8200009167194,,,,,2.29644483298019E-7,7.71663632892857E-9,-30.5172690153128,0.0201664672764912,6.56107710074742E-8,2.20468809811664E-9,5.65221143173541E-8,1.97553765535229E-9,-3.33170206544818E-8,9.7872395610936E-10,3.50010340942128,50.0288200378418,2,100,1,3,0.0007681911782619,-0.000306575904022802,0.0120428102090955,42.6719970703125,143.938095092773,143.972045898438,0.490238279104233,0.490238279104233,,,7.16018199920654,0,1,,,,,,1,1,1,143.968048095703,0,0,143.959511252011,,,,,,,,,,,,,,,,,,,,,,,,,,,,,,,,,
,3890437413.51494,143.98974609375,0.490238279104233,,,5,,,,30.8200009167194,,,,,6.2561594166198E-7,4.62851585486383E-9,-73.5843746112904,0.278883558459271,1.78740987438577E-7,1.32238557105129E-9,5.05127509184246E-8,9.3277945496142E-10,-1.71454957890318E-7,9.37350567784823E-10,3.50012580006009,249.760238647461,2,499,1,3,0.000819259457960414,-0.00210052684991189,0.0144957266747952,7.728271484375,143.974197387695,143.990020751953,0.490238279104233,0.490238279104233,,,7.16056394577026,0,1,,,,,,1,1,1,143.990005493164,0,0,143.9860162174,,,,,,,,,,,,,,,,,,,,,,,,,,,,,,,,,
,3890437448.38562,143.997535705566,0.490238279104233,,,5,,,,30.8200009167194,,,,,1.36922746950038E-6,1.12633114975702E-8,-83.1208846573412,2.42645560880227,3.91247794122151E-7,3.21841759393201E-9,4.68616907770802E-8,2.94972913621913E-9,-3.88431227301516E-7,1.28736546165843E-9,3.49964265631845,550.176086425781,2,1100,1,3,0.00116414794624769,-0.00482031193088822,0.0150220012292266,0.206756591796875,143.990676879883,143.997833251953,0.490238279104233,0.490238279104233,,,7.16101264953613,0,1,,,,,,1,1,1,143.997146606445,0,0,143.996080340761,,,,,,,,,,,,,,,,,,,,,,,,,,,,,,,,,
,3890437591.0421,145.965530395508,0.490238279104233,,,5,,,,30.8200009167194,,,,,2.64552385437802E-7,6.82452077745005E-9,-32.2941100084288,0.0186535392334089,7.55858941517436E-8,1.94985013749571E-9,6.3894023149168E-8,1.51590775881818E-9,-4.03829320447657E-8,1.2263519989982E-9,3.50002323061358,50.0288200378418,2,100,1,3,0.000873585598713341,-0.000380449617223094,0.0120474249124527,42.6663818359375,145.936416625977,145.969909667969,0.490238279104233,0.490238279104233,,,7.16406202316284,0,1,,,,,,1,1,1,145.966201782227,0,0,145.957534790039,,,,,,,,,,,,,,,,,,,,,,,,,,,,,,,,,
,3890437625.87134,145.987884521484,0.490238279104233,,,5,,,,30.8200009167194,,,,,6.26117131339859E-7,5.49310125139162E-9,-73.5947365319495,0.27265322264643,1.78882743049758E-7,1.56938849061075E-9,5.0521778504585E-8,9.13969982406719E-10,-1.71600074760297E-7,1.27578960088289E-9,3.50015390341872,249.760238647461,2,499,1,3,0.000819515989843127,-0.0021023640007193,0.0144927706569433,7.73043823242188,145.972381591797,145.98860168457,0.490238279104233,0.490238279104233,,,7.16460990905762,0,1,,,,,,1,1,1,145.988265991211,0,0,145.984306335449,,,,,,,,,,,,,,,,,,,,,,,,,,,,,,,,,
,3890437661.15801,145.997276306152,0.490238279104233,,,5,,,,30.8200009167194,,,,,1.3790882470742E-6,8.10100528369039E-9,-83.1380779102943,1.55253301337906,3.94055958081409E-7,2.31475353753444E-9,4.70806397839086E-8,1.89464916589144E-9,-3.91233320995279E-7,1.32980768448489E-9,3.49972692657344,550.176086425781,2,1100,1,3,0.00117097419439884,-0.00485538700237628,0.0150455255061388,0.212677001953125,145.990341186523,145.998062133789,0.490238279104233,0.490238279104233,,,7.16510820388794,0,1,,,,,,1,1,1,145.9970703125,0,0,145.99615388758,,,,,,,,,,,,,,,,,,,,,,,,,,,,,,,,,
,3890437805.02379,147.963577270508,0.490238279104233,,,5,,,,30.8299995958805,,,,,2.50459997930677E-7,4.51681386334625E-9,-43.9420608716059,0.0195258332445663,7.15578977667826E-8,1.29048034550562E-9,5.15246840102101E-8,9.16698409165033E-10,-4.96562148220069E-8,9.08297059761072E-10,3.50010279434091,50.0288200378418,2,100,1,3,0.000737297816094792,-0.000519747047837984,0.0120501508936286,42.6719360351562,147.931838989258,147.969711303711,0.490238279104233,0.490238279104233,,,7.16824293136597,0,1,,,,,,1,1,1,147.964004516602,0,0,147.955309250776,,,,,,,,,,,,,,,,,,,,,,,,,,,,,,,,,
,3890437840.53571,147.988121032715,0.490238279104233,,,5,,,,30.8299995958805,,,,,6.25326965782906E-7,6.04128718301099E-9,-73.8170738876649,0.314275107082285,1.78654307084624E-7,1.72598022256847E-9,4.97918362226471E-8,1.00914187326406E-9,-1.71575448376113E-7,1.40022869857842E-9,3.50020649368786,249.760238647461,2,499,1,3,0.000810308268905363,-0.002102877075311,0.0144951604306698,7.74215698242188,147.971542358398,147.988235473633,0.490238279104233,0.490238279104233,,,7.16915845870972,0,1,,,,,,1,1,1,147.98828125,0,0,147.983874152688,,,,,,,,,,,,,,,,,,,,,,,,,,,,,,,,,
,3890437875.66696,147.996757507324,0.490238279104233,,,5,,,,30.8299995958805,,,,,1.35403353980133E-6,1.0576071132853E-8,-83.2979295819625,2.32713541102109,3.8687084772279E-7,3.02176680597123E-9,4.51503912782467E-8,2.65501978966E-9,-3.84227139834202E-7,1.4428945027906E-9,3.49996270789459,550.176086425781,2,1100,1,3,0.00113629814031664,-0.00477037346749543,0.0150237996131182,0.223907470703125,147.989273071289,147.997528076172,0.490238279104233,0.490238279104233,,,7.16878890991211,0,1,,,,,,1,1,1,147.996780395508,0,0,147.995382135565,,,,,,,,,,,,,,,,,,,,,,,,,,,,,,,,,
,3890438018.99336,149.964767456055,0.490238279104233,,,5,,,,30.8299995958805,,,,,2.66645964303673E-7,5.83976580267465E-9,-36.2222311326708,0.0186138559962614,7.61824573191367E-8,1.66845843768087E-9,6.14587570293151E-8,8.95533806687564E-10,-4.50176408488239E-8,1.40775450961741E-9,3.50009665856096,50.0288200378418,2,100,1,3,0.000852159813969998,-0.000442881088852498,0.0120412278920412,42.6715087890625,149.934951782227,149.969879150391,0.490238279104233,0.490238279104233,,,7.17241621017456,0,1,,,,,,1,1,1,149.965576171875,0,0,149.95685785467,,,,,,,,,,,,,,,,,,,,,,,,,,,,,,,,,
,3890438053.76098,149.988006591797,0.490238279104233,,,5,,,,30.8299995958805,,,,,6.28627333166272E-7,8.33787801706441E-9,-73.5097660748699,0.518173611032677,1.79603450914621E-7,2.38219305168812E-9,5.09807825129179E-8,1.7640513146205E-9,-1.72216025371657E-7,1.60092682371708E-9,3.50008493692644,249.760238647461,2,499,1,3,0.000825892318149607,-0.00210958225401339,0.0144945103675127,7.73361206054687,149.971664428711,149.988861083984,0.490238279104233,0.490238279104233,,,7.17301082611084,0,1,,,,,,1,1,1,149.988510131836,0,0,149.984062194824,,,,,,,,,,,,,,,,,,,,,,,,,,,,,,,,,
,3890438089.04422,149.997100830078,0.490238279104233,,,5,,,,30.8299995958805,,,,,1.3559998150276E-6,1.13913034937687E-8,-83.0161613522262,2.31967669508796,3.87429880045653E-7,3.25466957830271E-9,4.71073559060025E-8,2.87808654483276E-9,-3.84555339283872E-7,1.51970125497802E-9,3.49998770065905,550.176086425781,2,1100,1,3,0.00116133138262791,-0.00477165508811468,0.0150244766846299,0.2249755859375,149.989395141602,149.997634887695,0.490238279104233,0.490238279104233,,,7.17381525039673,0,1,,,,,,1,1,1,149.996963500977,0,0,149.99579485725,,,,,,,,,,,,,,,,,,,,,,,,,,,,,,,,,
,3890438233.11436,151.965797424316,0.490238279104233,,,5,,,,30.8299995958805,,,,,2.36136708462988E-7,4.28003909797997E-9,-30.1247404388422,0.0134482348590085,6.74659560362842E-8,1.22283795474838E-9,5.83536522818657E-8,8.65221529466101E-10,-3.38601017313437E-8,8.64132147603323E-10,3.50008689324717,50.0288200378418,2,100,1,3,0.000792047385581045,-0.000309829717401023,0.0120433075353503,42.6707763671875,151.934967041016,151.970932006836,0.490238279104233,0.490238279104233,,,7.17652654647827,0,1,,,,,,1,1,1,151.966552734375,0,0,151.957568449133,,,,,,,,,,,,,,,,,,,,,,,,,,,,,,,,,
,3890438268.11967,151.988258361816,0.490238279104233,,,5,,,,30.8299995958805,,,,,6.29245110329108E-7,6.72176561600431E-9,-73.3572658783644,0.373417622909796,1.79788664420489E-7,1.9205508995007E-9,5.14920225369408E-8,1.3103052334797E-9,-1.72257178280496E-7,1.40414242606961E-9,3.49991537206946,249.760238647461,2,499,1,3,0.000832302451815569,-0.00210945352499783,0.0144939785823226,7.74111938476563,151.971755981445,151.989166259766,0.490238279104233,0.490238279104233,,,7.17724990844727,0,1,,,,,,1,1,1,151.988540649414,0,0,151.984579647289,,,,,,,,,,,,,,,,,,,,,,,,,,,,,,,,,
,3890438305.47894,151.998039245605,0.490238279104233,,,5,,,,30.8299995958805,,,,,1.34290588747062E-6,7.59905573437487E-9,-82.7591654655451,1.26901409616196,3.83670601512013E-7,2.17106374447607E-9,4.83579496276701E-8,1.68312495790412E-9,-3.80610876319106E-7,1.37135267479183E-9,3.5001532100149,550.176086425781,2,1100,1,3,0.00117120706476424,-0.00472038049043923,0.0150237698107958,0.23223876953125,151.989990234375,151.998275756836,0.490238279104233,0.490238279104233,,,7.17789506912231,0,1,,,,,,1,1,1,151.997802734375,0,0,151.996024661594,,,,,,,,,,,,,,,,,,,,,,,,,,,,,,,,,
,3890438449.43215,153.964736938477,0.490238279104233,,,5,,,,30.8400001376867,,,,,2.1191839818469E-7,4.84310019901675E-9,-43.571562523812,0.0227066767599504,6.05370779042404E-8,1.38349070471174E-9,4.38599634532567E-8,8.22456898350262E-10,-4.1725788273717E-8,1.11247974380653E-9,3.50063804731225,50.0288200378418,2,100,1,3,0.000626668336136043,-0.00043572677386023,0.0120547180995345,42.6744079589844,153.934112548828,153.968933105469,0.490238279104233,0.490238279104233,,,7.180992603302,0,1,,,,,,1,1,1,153.965209960938,0,0,153.956536236931,,,,,,,,,,,,,,,,,,,,,,,,,,,,,,,,,
,3890438484.4457,153.987648010254,0.490238279104233,,,5,,,,30.8400001376867,,,,,6.19243961604682E-7,6.6867089342554E-9,-73.1229181238472,0.281884756355206,1.76939947441643E-7,1.91062973681449E-9,5.13691078806437E-8,1.02103404616259E-9,-1.69319106293998E-7,1.61492893582865E-9,3.49974084743592,249.760238647461,2,499,1,3,0.000827539401190727,-0.00207256448124617,0.014495356939733,7.749755859375,153.970642089844,153.987930297852,0.490238279104233,0.490238279104233,,,7.18146848678589,0,1,,,,,,1,1,1,153.987854003906,0,0,153.983563972242,,,,,,,,,,,,,,,,,,,,,,,,,,,,,,,,,
,3890438521.8776,153.997619628906,0.490238279104233,,,5,,,,30.8400001376867,,,,,1.34048448197005E-6,8.22711339335514E-9,-83.1437872724211,1.48399108427599,3.8295642968211E-7,2.35036362903569E-9,4.57166135711016E-8,1.7583426815447E-9,-3.80217856338257E-7,1.55962822587693E-9,3.50035768581501,550.176086425781,2,1100,1,3,0.0011373451591691,-0.00471961811136465,0.0150460433214903,0.244110107421875,153.988723754883,153.997802734375,0.490238279104233,0.490238279104233,,,7.18230104446411,0,1,,,,,,1,1,1,153.997619628906,0,0,153.995694054498,,,,,,,,,,,,,,,,,,,,,,,,,,,,,,,,,
,3890438665.1897,155.962509155273,0.490238279104233,,,5,,,,30.8400001376867,,,,,1.94874318995659E-7,3.95866253851194E-9,-40.2873001103364,0.0183190598558489,5.56798921239531E-8,1.13107722061822E-9,4.2473271779134E-8,6.67134943250569E-10,-3.60037716261904E-8,9.13381982795535E-10,3.49990475128499,50.0288200378418,2,100,1,3,0.0005982748344106,-0.000367011044754614,0.0120427468791604,42.658203125,155.930725097656,155.967254638672,0.490238279104233,0.490238279104233,,,7.18574523925781,0,1,,,,,,1,1,1,155.963394165039,0,0,155.953643798828,,,,,,,,,,,,,,,,,,,,,,,,,,,,,,,,,
,3890438700.27706,155.986892700195,0.490238279104233,,,5,,,,30.8400001376867,,,,,6.24762140375392E-7,4.87580341512926E-9,-73.4120060002586,0.311171627443814,1.7851535484556E-7,1.39317945272101E-9,5.09639113215251E-8,1.07129784362052E-9,-1.7108597738695E-7,8.9065701464595E-10,3.49976695795102,249.760238647461,2,499,1,3,0.000824334277309231,-0.00209522509685752,0.0144953653216362,7.748291015625,155.969833374023,155.987289428711,0.490238279104233,0.490238279104233,,,7.18635511398315,0,1,,,,,,1,1,1,155.987152099609,0,0,155.982409757726,,,,,,,,,,,,,,,,,,,,,,,,,,,,,,,,,
,3890438735.28005,155.995651245117,0.490238279104233,,,5,,,,30.8400001376867,,,,,1.33947919980742E-6,1.13732853819693E-8,-83.0370333812817,1.70468272132314,3.82671671150074E-7,3.24919873650194E-9,4.63904376921597E-8,2.09090673181459E-9,-3.79849358550887E-7,2.48704673621914E-9,3.50033540706521,550.176086425781,2,1100,1,3,0.00114518476420898,-0.00471395997297259,0.0150238759815693,0.24237060546875,155.987686157227,155.996170043945,0.490238279104233,0.490238279104233,,,7.18641424179077,0,1,,,,,,1,1,1,155.995758056641,0,0,155.994062535903,,,,,,,,,,,,,,,,,,,,,,,,,,,,,,,,,
,3890438880.15825,157.96199798584,0.490238279104233,,,5,,,,30.8400001376867,,,,,2.45007346993608E-7,4.27925973208032E-9,-40.2520475339027,0.0156012086351902,7.00018829967179E-8,1.22264186259471E-9,5.3426093669947E-8,6.63045499913437E-10,-4.52318044992263E-8,1.02724086231692E-9,3.50001080692494,50.0288200378418,2,100,1,3,0.000752468935500624,-0.000460966046549921,0.0120437191799283,42.66552734375,157.930236816406,157.967498779297,0.490238279104233,0.490238279104233,,,7.19031667709351,0,1,,,,,,1,1,1,157.962539672852,0,0,157.953466078814,,,,,,,,,,,,,,,,,,,,,,,,,,,,,,,,,
,3890438914.79881,157.986358642578,0.490238279104233,,,5,,,,30.8400001376867,,,,,6.16862104465258E-7,9.75891720956554E-9,-72.7655832697397,0.247512229686284,1.7625420215765E-7,2.78838682785612E-9,5.22209154969695E-8,9.69529011050605E-10,-1.68340487592522E-7,2.61440520931488E-9,3.49984339047706,249.760238647461,2,499,1,3,0.000837180218193639,-0.00205942284616274,0.014496193267405,7.74441528320312,157.968948364258,157.987869262695,0.490238279104233,0.490238279104233,,,7.19094800949097,0,1,,,,,,1,1,1,157.98649597168,0,0,157.982509837431,,,,,,,,,,,,,,,,,,,,,,,,,,,,,,,,,
,3890438949.81211,157.996376037598,0.490238279104233,,,5,,,,30.8400001376867,,,,,1.34202494058265E-6,6.54550362460573E-9,-83.0683883080034,1.03170115301373,3.83392280029429E-7,1.86993213217703E-9,4.62695258052884E-8,1.25419774626928E-9,-3.80590030568219E-7,1.38695140224927E-9,3.50039635769307,550.176086425781,2,1100,1,3,0.00114468455873085,-0.00472355289642448,0.0150462603196502,0.2486572265625,157.988433837891,157.997665405273,0.490238279104233,0.490238279104233,,,7.19093322753906,0,1,,,,,,1,1,1,157.996307373047,0,0,157.995173734777,,,,,,,,,,,,,,,,,,,,,,,,,,,,,,,,,
,3890439093.07902,159.961921691895,0.490238279104233,,,5,,,,30.850000679493,,,,,2.40943929671037E-7,8.10233653662596E-9,-12.0065459118663,0.0160496643037918,6.88394955338667E-8,2.31489857656287E-9,6.7333551778215E-8,2.01978652020691E-9,-1.43202287093361E-8,1.13102512463839E-9,3.50008273306565,50.0288200378418,2,100,1,3,0.000866411520694715,-4.91442309102206E-5,0.0120456991717219,42.6705017089844,159.930282592773,159.966751098633,0.490238279104233,0.490238279104233,,,7.19408464431763,0,1,,,,,,1,1,1,159.962753295898,0,0,159.953512943152,,,,,,,,,,,,,,,,,,,,,,,,,,,,,,,,,
,3890439127.68764,159.986030578613,0.490238279104233,,,5,,,,30.850000679493,,,,,6.16012684214568E-7,7.19114268669949E-9,-72.37370550487,0.256481855795689,1.76018761986421E-7,2.0547889116836E-9,5.32997664909908E-8,1.05734897970623E-9,-1.67754998325648E-7,1.76186566079599E-9,3.49969899380437,249.760238647461,2,499,1,3,0.000850056115963951,-0.00205082670910223,0.0144962333142757,7.75234985351562,159.968826293945,159.986419677734,0.490238279104233,0.490238279104233,,,7.19466733932495,0,1,,,,,,1,1,1,159.98616027832,0,0,159.981912500718,,,,,,,,,,,,,,,,,,,,,,,,,,,,,,,,,
,3890439162.54245,159.995582580566,0.490238279104233,,,5,,,,30.850000679493,,,,,1.3247265284474E-6,8.22311798122145E-9,-83.1634720316553,1.33553378186164,3.78450613645056E-7,2.34919734695457E-9,4.50496229696458E-8,1.55859093938366E-9,-3.75759761601229E-7,1.75770374597357E-9,3.50039471646844,550.176086425781,2,1100,1,3,0.00112210062525404,-0.00466454215210596,0.0150468610227108,0.257415771484375,159.987503051758,159.996368408203,0.490238279104233,0.490238279104233,,,7.19546556472778,0,1,,,,,,1,1,1,159.995574951172,0,0,159.994432391542,,,,,,,,,,,,,,,,,,,,,,,,,,,,,,,,,
,3890439306.39266,161.962371826172,0.490238279104233,,,5,,,,30.850000679493,,,,,2.44230468610645E-7,4.93052487984946E-9,-28.3222252750336,0.01690476950687,6.97765367826465E-8,1.40864877586193E-9,6.14238238592309E-8,7.38496518177931E-10,-3.31040624076592E-8,1.19954752568474E-9,3.50018043130202,50.0288200378418,2,100,1,3,0.000828867047125053,-0.000294530311985144,0.0120469843968749,42.6782836914063,161.931427001953,161.966857910156,0.490238279104233,0.490238279104233,,,7.19804382324219,0,1,,,,,,1,1,1,161.963027954102,0,0,161.953811645508,,,,,,,,,,,,,,,,,,,,,,,,,,,,,,,,,
,3890439341.2869,161.986770629883,0.490238279104233,,,5,,,,30.850000679493,,,,,6.14473737030398E-7,5.56813256938391E-9,-72.8842999707831,0.318448991886143,1.75583429416114E-7,1.59107176280769E-9,5.16745927068168E-8,1.18721706718801E-9,-1.67807261923041E-7,1.05925681011805E-9,3.49961120519044,249.760238647461,2,499,1,3,0.000829651006958376,-0.00205318388383327,0.014496935531497,7.76107788085938,161.969085693359,161.98713684082,0.490238279104233,0.490238279104233,,,7.19826984405518,0,1,,,,,,1,1,1,161.98713684082,0,0,161.98240257712,,,,,,,,,,,,,,,,,,,,,,,,,,,,,,,,,
,3890439376.59426,161.996894836426,0.490238279104233,,,5,,,,30.850000679493,,,,,1.31112141315431E-6,9.92144975651588E-9,-82.9339992858516,1.84804126436727,3.74566333596158E-7,2.8343988756282E-9,4.60763807242238E-8,2.27044542320161E-9,-3.71721542828801E-7,1.69673055209873E-9,3.50037175142364,550.176086425781,2,1100,1,3,0.00112896925101241,-0.00461215788414836,0.0150238871574402,0.26031494140625,161.988342285156,161.997634887695,0.490238279104233,0.490238279104233,,,7.19847679138184,0,1,,,,,,1,1,1,161.996780395508,0,0,161.994954277487,,,,,,,,,,,,,,,,,,,,,,,,,,,,,,,,,
,3890439521.00328,163.961059570313,0.490238279104233,,,5,,,,30.850000679493,,,,,2.29692147493151E-7,6.41512470642653E-9,-27.8208249277593,0.0249076374055677,6.56226512508794E-8,1.83279008853918E-9,5.80374210116923E-8,7.14463981474983E-10,-3.06266243570217E-8,1.68779759681734E-9,3.50019609258127,50.0288200378418,2,100,1,3,0.00078192071644326,-0.000270166844973561,0.0120473774150014,42.6798400878906,163.929107666016,163.965744018555,0.490238279104233,0.490238279104233,,,7.20116472244263,0,1,,,,,,1,1,1,163.961807250977,0,0,163.952422633316,,,,,,,,,,,,,,,,,,,,,,,,,,,,,,,,,
,3890439555.73784,163.985618591309,0.490238279104233,,,5,,,,30.850000679493,,,,,6.0906863896294E-7,5.29401213852292E-9,-72.6471744142414,0.206494083354692,1.7403767844403E-7,1.51273193742472E-9,5.19076109702967E-8,8.01220264801522E-10,-1.66116565825158E-7,1.28312275397802E-9,3.49963665574184,249.760238647461,2,499,1,3,0.000830751393432369,-0.0020317081361233,0.0144972847774625,7.75747680664062,163.968139648438,163.986175537109,0.490238279104233,0.490238279104233,,,7.20200204849243,0,1,,,,,,1,1,1,163.985748291016,0,0,163.981357350069,,,,,,,,,,,,,,,,,,,,,,,,,,,,,,,,,
,3890439590.94539,163.995864868164,0.490238279104233,,,5,,,,30.850000679493,,,,,1.31660102173081E-6,6.75603019871711E-9,-82.9306692466437,1.31446548971378,3.76155777194974E-7,1.93021253075615E-9,4.62935984331765E-8,1.62125754055939E-9,-3.73296224815177E-7,1.04749434416963E-9,3.50014834691312,550.176086425781,2,1100,1,3,0.00113386906979976,-0.00463137359535251,0.0150252552703023,0.273834228515625,163.987533569336,163.997009277344,0.490238279104233,0.490238279104233,,,7.20184469223022,0,1,,,,,,1,1,1,163.995834350586,0,0,163.994288725011,,,,,,,,,,,,,,,,,,,,,,,,,,,,,,,,,
,3890439736.19259,165.962898254395,0.490238279104233,,,5,,,,30.859999358654,,,,,1.81789007857189E-7,5.07262191918207E-9,-40.751434171287,0.0256281890880483,5.19277632711406E-8,1.4489870058052E-9,3.93378066992694E-8,8.96909968587584E-10,-3.38973385745037E-8,1.13803156864848E-9,3.50080566551612,50.0288200378418,2,100,1,3,0.000555307562238948,-0.000346881497725358,0.0120646934956312,42.65966796875,165.931930541992,165.967346191406,0.490238279104233,0.490238279104233,,,7.20560932159424,0,1,,,,,,1,1,1,165.963714599609,0,0,165.954598819508,,,,,,,,,,,,,,,,,,,,,,,,,,,,,,,,,
,3890439771.25501,165.987533569336,0.490238279104233,,,5,,,,30.859999358654,,,,,6.05267991129618E-7,7.96303034417213E-9,-72.8811366082105,0.270784856790682,1.72952192912369E-7,2.27539466886722E-9,5.09093398729148E-8,1.00700436043186E-9,-1.65289746042824E-7,2.04043209080346E-9,3.49962600032655,249.760238647461,2,499,1,3,0.000817298946503369,-0.00202238971601827,0.0144976330921054,7.75875854492188,165.969787597656,165.987686157227,0.490238279104233,0.490238279104233,,,7.20597887039185,0,1,,,,,,1,1,1,165.987731933594,0,0,165.983128267176,,,,,,,,,,,,,,,,,,,,,,,,,,,,,,,,,
,3890439802.14393,165.99536895752,0.490238279104233,,,5,,,,30.859999358654,,,,,1.31803343028232E-6,7.17250898056916E-9,-83.082639243739,1.31686232974913,3.76582965533797E-7,2.04929908465369E-9,4.53547640586526E-8,1.55859258271921E-9,-3.73841778440309E-7,1.33056976497105E-9,3.49998154699866,550.176086425781,2,1100,1,3,0.0011227141000175,-0.00463941214984036,0.0150215048342943,0.2811279296875,165.98796081543,165.997177124023,0.490238279104233,0.490238279104233,,,7.20552539825439,0,1,,,,,,1,1,1,165.995025634766,0,0,165.99431254069,,,,,,,,,,,,,,,,,,,,,,,,,,,,,,,,,
,3890439946.3632,167.960273742676,0.490238279104233,,,5,,,,30.859999358654,,,,,2.4366908346489E-7,6.01831434232692E-9,-35.1146270062764,0.0209703025207696,6.96156555135232E-8,1.71941754805301E-9,5.69458079568763E-8,8.78734313787234E-10,-4.00439065116791E-8,1.47791160436797E-9,3.50020525796179,50.0288200378418,2,100,1,3,0.000786400866724855,-0.000389601307184072,0.0120429582893848,42.6808166503906,167.926910400391,167.966522216797,0.490238279104233,0.490238279104233,,,7.20954656600952,0,1,,,,,,1,1,1,167.961013793945,0,0,167.951572193819,,,,,,,,,,,,,,,,,,,,,,,,,,,,,,,,,
,3890439981.28632,167.985046386719,0.490238279104233,,,5,,,,30.859999358654,,,,,6.08973797347072E-7,9.17710156998362E-9,-72.7234833602087,0.222107744204882,1.74012212481126E-7,2.62232587890268E-9,5.16787609488366E-8,8.67894775869178E-10,-1.66161234225584E-7,2.47454069943933E-9,3.49960378449372,249.760238647461,2,499,1,3,0.000827881623915181,-0.00203250700406206,0.014498095959425,7.76614379882813,167.968109130859,167.9853515625,0.490238279104233,0.490238279104233,,,7.20998668670654,0,1,,,,,,1,1,1,167.985290527344,0,0,167.980928757611,,,,,,,,,,,,,,,,,,,,,,,,,,,,,,,,,
,3890440016.29775,167.99528503418,0.490238279104233,,,5,,,,30.859999358654,,,,,1.30333376755084E-6,1.08711730654667E-8,-82.7963368253546,2.30712307189683,3.72380309689563E-7,3.10604305174608E-9,4.66952484345067E-8,2.92067177627874E-9,-3.69440995042692E-7,1.05696727222224E-9,3.50000720671127,550.176086425781,2,1100,1,3,0.00113301761071749,-0.004582070800461,0.0150251174345613,0.280029296875,167.986312866211,167.997222900391,0.490238279104233,0.490238279104233,,,7.2104377746582,0,1,,,,,,1,1,1,167.995086669922,0,0,167.994201211368,,,,,,,,,,,,,,,,,,,,,,,,,,,,,,,,,
,3890440159.94172,169.961242675781,0.490238279104233,,,5,,,,30.8699999004602,,,,,2.32491426811858E-7,4.35008167137041E-9,-44.2701993877633,0.0208204773769561,6.64250299480906E-8,1.24286004546419E-9,4.75640343232535E-8,9.03003049191145E-10,-4.63675235752471E-8,8.5398277837597E-10,3.50005753845416,50.0288200378418,2,100,1,3,0.00068161886832776,-0.000486383426078774,0.0120505820959806,42.6687316894531,169.929565429687,169.96630859375,0.490238279104233,0.490238279104233,,,7.21346616744995,0,1,,,,,,1,1,1,169.961868286133,0,0,169.952941445743,,,,,,,,,,,,,,,,,,,,,,,,,,,,,,,,,
,3890440195.15345,169.98592376709,0.490238279104233,,,5,,,,30.8699999004602,,,,,6.00033182893451E-7,5.60976120804453E-9,-73.1076677222775,0.22686062260274,1.7146009240044E-7,1.60299497177394E-9,4.9821869494384E-8,7.99461925487226E-10,-1.64062014512964E-7,1.3894076109007E-9,3.49955009642764,249.760238647461,2,499,1,3,0.000802263759728108,-0.00200809659703093,0.0144993243739009,7.77084350585938,169.968139648438,169.986419677734,0.490238279104233,0.490238279104233,,,7.21389532089233,0,1,,,,,,1,1,1,169.986297607422,0,0,169.98204758588,,,,,,,,,,,,,,,,,,,,,,,,,,,,,,,,,
,3890440230.14676,169.996604919434,0.490238279104233,,,5,,,,30.8699999004602,,,,,1.30102982996503E-6,1.10314675560641E-8,-82.7832737982645,2.3342448963737,3.71681943337138E-7,3.15150137580529E-9,4.6691746345202E-8,2.95972660018095E-9,-3.6873750531524E-7,1.08257996188916E-9,3.50038481364943,550.176086425781,2,1100,1,3,0.00113197286741428,-0.00457371828108573,0.0150247095152736,0.294891357421875,169.987213134766,169.997192382813,0.490238279104233,0.490238279104233,,,7.21434164047241,0,1,,,,,,1,1,1,169.996520996094,0,0,169.994588964126,,,,,,,,,,,,,,,,,,,,,,,,,,,,,,,,,
,3890440373.81447,171.960571289062,0.490238279104233,,,5,,,,30.8699999004602,,,,,2.31485214604823E-7,5.09735583154329E-9,-28.1408063165146,0.0142885978161201,6.61359668379936E-8,1.45632867659348E-9,5.83181126025671E-8,1.17334105900306E-9,-3.11923684908744E-8,8.62649392004722E-10,3.50014108316989,50.0288200378418,2,100,1,3,0.00078648995520133,-0.000276677566088052,0.0120465038344264,42.6748962402344,171.928146362305,171.964935302734,0.490238279104233,0.490238279104233,,,7.21706008911133,0,1,,,,,,1,1,1,171.961135864258,0,0,171.951893199574,,,,,,,,,,,,,,,,,,,,,,,,,,,,,,,,,
,3890440408.8124,171.985069274902,0.490238279104233,,,5,,,,30.8699999004602,,,,,6.08728784249839E-7,6.09443685052862E-9,-73.3381232755704,0.413037172424207,1.7394195890676E-7,1.74146239120411E-9,4.98731852501648E-8,1.40279590432577E-9,-1.66638742378007E-7,1.0319180736789E-9,3.49960865150508,249.760238647461,2,499,1,3,0.000805672664768842,-0.00204045986872018,0.0144991436973214,7.76788330078125,171.967254638672,171.985549926758,0.490238279104233,0.490238279104233,,,7.21756410598755,0,1,,,,,,1,1,1,171.985260009766,0,0,171.980949401855,,,,,,,,,,,,,,,,,,,,,,,,,,,,,,,,,
,3890440443.95651,171.996841430664,0.490238279104233,,,5,,,,30.8699999004602,,,,,1.28964946761044E-6,8.74847620689487E-9,-82.8020956323369,1.62083480522881,3.68497158088614E-7,2.49974020135867E-9,4.61715685942708E-8,2.03132368838913E-9,-3.65593136933572E-7,1.45685453881911E-9,3.49975417530985,550.176086425781,2,1100,1,3,0.00112049861790643,-0.00453408444631915,0.0150256846100092,0.291656494140625,171.987030029297,171.997222900391,0.490238279104233,0.490238279104233,,,7.21813011169434,0,1,,,,,,1,1,1,171.996658325195,0,0,171.994963702034,,,,,,,,,,,,,,,,,,,,,,,,,,,,,,,,,
,3890440587.2158,173.96891784668,0.490238279104233,,,5,,,,30.8699999004602,,,,,2.18971317055867E-7,6.59369290201751E-9,-29.6398804798652,0.0239305584912224,6.25579412329878E-8,1.88375289795394E-9,5.43722917257811E-8,1.15364267285723E-9,-3.09378393524259E-8,1.48917210688109E-9,3.50029608935404,50.0288200378418,2,100,1,3,0.000736871051503854,-0.000281095122877994,0.012059104628861,42.6841125488281,173.940216064453,173.970260620117,0.490238279104233,0.490238279104233,,,7.22114753723145,0,1,,,,,,1,1,1,173.969909667969,0,0,173.960462233599,,,,,,,,,,,,,,,,,,,,,,,,,,,,,,,,,
,3890440622.07848,173.987937927246,0.490238279104233,,,5,,,,30.8699999004602,,,,,5.9245836070748E-7,6.86295108415107E-9,-72.3465245404609,0.430859055254901,1.69288585995487E-7,1.96101424478971E-9,5.13383539230087E-8,1.70022277710021E-9,-1.61316455344231E-7,9.77148594891174E-10,3.49969466177285,249.760238647461,2,499,1,3,0.000818372572139688,-0.00197205899574228,0.0144992144778371,7.77694702148438,173.971694946289,173.988159179687,0.490238279104233,0.490238279104233,,,7.22199583053589,0,1,,,,,,1,1,1,173.987991333008,0,0,173.984586827895,,,,,,,,,,,,,,,,,,,,,,,,,,,,,,,,,
,3890440653.30714,173.993522644043,0.490238279104233,,,5,,,,30.8699999004602,,,,,1.30325533313186E-6,8.7588796568375E-9,-82.6962377819099,1.51210497057053,3.72399060141691E-7,2.50280852046238E-9,4.73429953882754E-8,1.97463106334491E-9,-3.69377450289105E-7,1.53781749690021E-9,3.4996203605777,550.176086425781,2,1100,1,3,0.00114070001801429,-0.0045798244063556,0.0150209134444594,0.301361083984375,173.988739013672,173.998321533203,0.490238279104233,0.490238279104233,,,7.22219610214233,0,1,,,,,,1,1,1,173.993377685547,0,0,173.993886311849,,,,,,,,,,,,,,,,,,,,,,,,,,,,,,,,,
,3890440797.94384,175.957221984863,0.490238279104233,,,5,,,,30.8800004422665,,,,,2.31059276864758E-7,4.2031597672153E-9,-26.8209032108362,0.0139521821393374,6.60151839252444E-8,1.2008709144464E-9,5.8913353978589E-8,7.77573739853986E-10,-2.97862591084768E-8,9.15133887610342E-10,3.50009290478399,50.0288200378418,2,100,1,3,0.000791195077982088,-0.000258014519710893,0.012043840251863,42.6712036132812,175.927536010742,175.962539672852,0.490238279104233,0.490238279104233,,,7.22508478164673,0,1,,,,,,1,1,1,175.958404541016,0,0,175.948661110618,,,,,,,,,,,,,,,,,,,,,,,,,,,,,,,,,
,3890440832.80665,175.984397888184,0.490238279104233,,,5,,,,30.8800004422665,,,,,5.88510057188896E-7,1.01779752794745E-8,-72.2057732510351,0.218402159077238,1.68162279342283E-7,2.90827913844211E-9,5.13902857371833E-8,9.07219536294933E-10,-1.60117427925391E-7,2.76315766109398E-9,3.49965556776869,249.760238647461,2,499,1,3,0.00081771258598198,-0.00195691884825581,0.0144992358982563,7.77392578125,175.965179443359,175.98469543457,0.490238279104233,0.490238279104233,,,7.22512531280518,0,1,,,,,,1,1,1,175.984680175781,0,0,175.980755430279,,,,,,,,,,,,,,,,,,,,,,,,,,,,,,,,,
,3890440867.27608,175.994827270508,0.490238279104233,,,5,,,,30.8800004422665,,,,,1.28646583102163E-6,9.43105891129562E-9,-82.6762945628222,1.90768860969375,3.67603601385641E-7,2.69489568791673E-9,4.68602624944283E-8,2.46541885464324E-9,-3.64604612629416E-7,1.08819696742906E-9,3.4996007279919,550.176086425781,2,1100,1,3,0.00112749626380698,-0.00452043628126194,0.0150261456146836,0.304351806640625,175.985961914062,175.996170043945,0.490238279104233,0.490238279104233,,,7.22609758377075,0,1,,,,,,1,1,1,175.994689941406,0,0,175.993680617389,,,,,,,,,,,,,,,,,,,,,,,,,,,,,,,,,
,3890441012.97784,177.960472106934,0.490238279104233,,,5,,,,30.8800004422665,,,,,2.2521484371759E-7,4.48047015979337E-9,-36.8850311890515,0.0162612714457112,6.43428204384043E-8,1.28004922860552E-9,5.14640576277602E-8,1.0212018996902E-9,-3.86192868196103E-8,7.71798359497297E-10,3.50023269392097,50.0288200378418,2,100,1,3,0.000715367895947352,-0.000382384065878128,0.0120442043989897,42.684326171875,177.927368164062,177.964492797852,0.490238279104233,0.490238279104233,,,7.22909307479858,0,1,,,,,,1,1,1,177.961135864258,0,0,177.95195423473,,,,,,,,,,,,,,,,,,,,,,,,,,,,,,,,,
,3890441048.06226,177.985580444336,0.490238279104233,,,5,,,,30.8800004422665,,,,,5.9069503351664E-7,8.87689116037477E-9,-72.6406606679623,0.257271178717994,1.68784307295176E-7,2.53646948158455E-9,5.03590814637561E-8,9.80048116734251E-10,-1.61096571357801E-7,2.33948351562807E-9,3.49970351499333,249.760238647461,2,499,1,3,0.000805800526918176,-0.00197036232263768,0.0144991651177406,7.77752685546875,177.966995239258,177.986145019531,0.490238279104233,0.490238279104233,,,7.22946453094482,0,1,,,,,,1,1,1,177.98567199707,0,0,177.981166166418,,,,,,,,,,,,,,,,,,,,,,,,,,,,,,,,,
,3890441083.30594,177.995986938477,0.490238279104233,,,5,,,,30.8800004422665,,,,,1.28514226725879E-6,8.82435149067571E-9,-82.6562747202272,1.61828249354226,3.67223998138421E-7,2.52152132720425E-9,4.69391354497288E-8,2.10406865481576E-9,-3.6421172739493E-7,1.38959163043236E-9,3.49961406055596,550.176086425781,2,1100,1,3,0.00112783276652125,-0.0045153962688141,0.0150259416550398,0.3133544921875,177.987838745117,177.996978759766,0.490238279104233,0.490238279104233,,,7.2296552658081,0,1,,,,,,1,1,1,177.99592590332,0,0,177.994329279119,,,,,,,,,,,,,,,,,,,,,,,,,,,,,,,,,
,3890441228.23295,179.961082458496,0.490238279104233,,,5,,,,30.8800004422665,,,,,1.66524767468973E-7,6.22503819647136E-9,-35.1370283915429,0.0291198620171902,4.75774485258546E-8,1.7785428490046E-9,3.89077878210037E-8,1.37111833743798E-9,-2.73824333306245E-8,1.13280588385067E-9,3.50007771809116,50.0288200378418,2,100,1,3,0.000537323844755442,-0.000266470790460142,0.0120523758232594,42.6701354980469,179.929107666016,179.96565246582,0.490238279104233,0.490238279104233,,,7.23293924331665,0,1,,,,,,1,1,1,179.961502075195,0,0,179.953059476965,,,,,,,,,,,,,,,,,,,,,,,,,,,,,,,,,
,3890441263.441,179.986030578613,0.490238279104233,,,5,,,,30.8800004422665,,,,,5.89576078527137E-7,1.06383752238719E-8,-72.5291600824574,0.268865610631472,1.68465378155577E-7,3.03980770306646E-9,5.05767392404829E-8,1.0493230441063E-9,-1.6069404806931E-7,2.85295496296904E-9,3.49968690885949,249.760238647461,2,499,1,3,0.000808083972009561,-0.00196506590068036,0.0144978687167168,7.77639770507812,179.968048095703,179.986373901367,0.490238279104233,0.490238279104233,,,7.2338342666626,0,1,,,,,,1,1,1,179.985687255859,0,0,179.980380896366,,,,,,,,,,,,,,,,,,,,,,,,,,,,,,,,,
,3890441298.40711,179.995704650879,0.490238279104233,,,5,,,,30.8800004422665,,,,,1.28029659171136E-6,1.12245591542728E-8,-82.518364782445,1.83939462751852,3.65840861125259E-7,3.20738367448247E-9,4.76355538198301E-8,2.48054996201075E-9,-3.62726328905346E-7,2.03326877743822E-9,3.49959976524603,550.176086425781,2,1100,1,3,0.00113432409850677,-0.0044956579390497,0.0150255002081394,0.310882568359375,179.981735229492,179.998016357422,0.490238279104233,0.490238279104233,,,7.23422431945801,0,1,,,,,,1,1,1,179.995208740234,0,0,179.993697671329,,,,,,,,,,,,,,,,,,,,,,,,,,,,,,,,,
,3890441443.07064,181.959465026855,0.490238279104233,,,5,,,,30.8899991214275,,,,,2.64882583549631E-7,7.9319435549793E-9,-18.4300595613836,0.0222971885707016,7.56791900066918E-8,2.26622322757267E-9,7.17976255024817E-8,1.51434629700899E-9,-2.39257345190139E-8,1.68597835393135E-9,3.50007159862849,50.0288200378418,2,100,1,3,0.000940465535303836,-0.000160266002994758,0.0120527222752571,42.6697082519531,181.927490234375,181.964477539062,0.490238279104233,0.490238279104233,,,7.23748397827148,0,1,,,,,,1,1,1,181.960067749023,0,0,181.951235222094,,,,,,,,,,,,,,,,,,,,,,,,,,,,,,,,,
,3890441477.75869,181.984870910645,0.490238279104233,,,5,,,,30.8899991214275,,,,,5.8851109174964E-7,5.37119749230815E-9,-72.6600719350657,0.276337131998806,1.68155376315754E-7,1.53471319104643E-9,5.01170538984276E-8,1.02780444815625E-9,-1.60513275128367E-7,1.13972040216982E-9,3.49980538620759,249.760238647461,2,499,1,3,0.00080212477933459,-0.00196335900290455,0.014500118792057,7.78329467773437,181.965911865234,181.985656738281,0.490238279104233,0.490238279104233,,,7.23825025558472,0,1,,,,,,1,1,1,181.985336303711,0,0,181.980603835162,,,,,,,,,,,,,,,,,,,,,,,,,,,,,,,,,
,3890441512.50224,181.995880126953,0.490238279104233,,,5,,,,30.8899991214275,,,,,1.28042643961093E-6,6.35266328635831E-9,-82.5728445890061,1.09182569787063,3.65872775887262E-7,1.81522848869261E-9,4.72947587626818E-8,1.44869201518477E-9,-3.62803106283602E-7,1.09377598771465E-9,3.49964939726883,550.176086425781,2,1100,1,3,0.00113008356059645,-0.00449719489560703,0.0150265544652939,0.317047119140625,181.986434936523,181.997283935547,0.490238279104233,0.490238279104233,,,7.23895740509033,0,1,,,,,,1,1,1,181.995819091797,0,0,181.993936712092,,,,,,,,,,,,,,,,,,,,,,,,,,,,,,,,,
,3890441654.76698,183.959259033203,0.490238279104233,,,5,,,,30.8899991214275,,,,,1.96126739235618E-7,9.35496267014392E-9,-19.1756261866326,0.040097958927568,5.60327279144223E-8,2.672680328999E-9,5.29238184461868E-8,1.44034468716373E-9,-1.84047830361225E-8,2.25136121561544E-9,3.50021757882569,50.0288200378418,2,100,1,3,0.000694744657643963,-0.000127717641423718,0.0120532978326082,42.6822509765625,183.925827026367,183.962753295898,0.490238279104233,0.490238279104233,,,7.24204158782959,0,1,,,,,,1,1,1,183.960037231445,0,0,183.950377493194,,,,,,,,,,,,,,,,,,,,,,,,,,,,,,,,,
,3890441689.77847,183.983543395996,0.490238279104233,,,5,,,,30.8899991214275,,,,,5.90616865835057E-7,7.41268348419769E-9,-72.4322315112429,0.32519842388731,1.68761659159972E-7,2.11808506662302E-9,5.09379440782476E-8,1.26639665880927E-9,-1.60890718984992E-7,1.69779970903759E-9,3.49970999796347,249.760238647461,2,499,1,3,0.000812808295444946,-0.00196717235079709,0.0145003171637654,7.7779541015625,183.965576171875,183.984146118164,0.490238279104233,0.490238279104233,,,7.24233722686768,0,1,,,,,,1,1,1,183.983688354492,0,0,183.979602589327,,,,,,,,,,,,,,,,,,,,,,,,,,,,,,,,,
,3890441724.8319,183.995628356934,0.490238279104233,,,5,,,,30.8899991214275,,,,,1.27423016117759E-6,1.0461511846936E-8,-82.6344779894056,1.740336332312,3.64081585579117E-7,2.98913331110229E-9,4.667483357794E-8,2.26033375591108E-9,-3.61077361334487E-7,1.95596760285804E-9,3.49984786830339,550.176086425781,2,1100,1,3,0.00111972089871206,-0.0044766431807331,0.0150253186002374,0.3284912109375,183.985641479492,183.997177124023,0.490238279104233,0.490238279104233,,,7.24302101135254,0,1,,,,,,1,1,1,183.995513916016,0,0,183.993852503159,,,,,,,,,,,,,,,,,,,,,,,,,,,,,,,,,
,3890441870.92483,185.958389282227,0.490238279104233,,,5,,,,30.8999996632338,,,,,2.64200556918462E-7,5.17996005416889E-9,-20.6206719614389,0.0123777771091854,7.54817045971264E-8,1.47990685255959E-9,7.06457829436844E-8,1.15657313291528E-9,-2.65830976592588E-8,9.23289164060403E-10,3.50019330284864,50.0288200378418,2,100,1,3,0.000931247574737464,-0.000195595227858194,0.012044127099216,42.6795654296875,185.924789428711,185.962249755859,0.490238279104233,0.490238279104233,,,7.24612045288086,0,1,,,,,,1,1,1,185.959121704102,0,0,185.949375499379,,,,,,,,,,,,,,,,,,,,,,,,,,,,,,,,,
,3890441905.70682,185.985000610352,0.490238279104233,,,5,,,,30.8999996632338,,,,,5.84223725189684E-7,5.47604696941127E-9,-73.0260515180325,0.308451234381962,1.66926956295109E-7,1.56464007488928E-9,4.87321310215289E-8,1.06599324948548E-9,-1.59655216463634E-7,1.14531958684068E-9,3.49987646187497,249.760238647461,2,499,1,3,0.000783784525495824,-0.00195411147821653,0.0145003413781524,7.78671264648438,185.964904785156,185.985198974609,0.490238279104233,0.490238279104233,,,7.24649333953857,0,1,,,,,,1,1,1,185.985198974609,0,0,185.980265000287,,,,,,,,,,,,,,,,,,,,,,,,,,,,,,,,,
,3890441945.85969,185.996597290039,0.490238279104233,,,5,,,,30.8999996632338,,,,,1.27017160030711E-6,7.6275323995403E-9,-82.2272009903543,1.32079556275984,3.62965420294143E-7,2.17965076729549E-9,4.90893318588849E-8,1.90989953085186E-9,-3.59630551854194E-7,1.05031483347789E-9,3.49942867636751,550.176086425781,2,1100,1,3,0.00114776775778571,-0.00445434239947714,0.0150267351418734,0.33807373046875,185.985916137695,185.997055053711,0.490238279104233,0.490238279104233,,,7.24713134765625,0,1,,,,,,1,1,1,185.996109008789,0,0,185.994537744767,,,,,,,,,,,,,,,,,,,,,,,,,,,,,,,,,
,3890442091.0602,187.958915710449,0.490238279104233,,,5,,,,30.8999996632338,,,,,1.86550504033597E-7,4.20847512619548E-9,-34.7677984732016,0.0187743750490115,5.32986758070483E-8,1.20238834279817E-9,4.37832543351303E-8,6.92437059024151E-10,-3.03936750428463E-8,9.82989647039537E-10,3.50009641344461,50.0288200378418,2,100,1,3,0.000603850035414778,-0.000294634124736398,0.01205740775913,42.6714782714844,187.926086425781,187.964797973633,0.490238279104233,0.490238279104233,,,7.25024461746216,0,1,,,,,,1,1,1,187.959686279297,0,0,187.950172424316,,,,,,,,,,,,,,,,,,,,,,,,,,,,,,,,,
,3890442126.47532,187.984275817871,0.490238279104233,,,5,,,,30.8999996632338,,,,,5.80867979082372E-7,4.85709956286455E-9,-71.9971438783429,0.194862696753243,1.65961766431682E-7,1.38773844008579E-9,5.12928742543036E-8,8.05467692417731E-10,-1.57836462732337E-7,1.13006184545935E-9,3.50001082521307,249.760238647461,2,499,1,3,0.000814029910830382,-0.00192858526317348,0.0145009169355035,7.79269409179688,187.966461181641,187.984771728516,0.490238279104233,0.490238279104233,,,7.25112867355347,0,1,,,,,,1,1,1,187.984481811523,0,0,187.980160432703,,,,,,,,,,,,,,,,,,,,,,,,,,,,,,,,,
,3890442157.55047,187.994064331055,0.490238279104233,,,5,,,,30.8999996632338,,,,,1.27400948644487E-6,6.63233471491681E-9,-82.1269103607997,0.90861484585914,3.64010562721794E-7,1.89499365383307E-9,4.98619171550316E-8,1.36007378551313E-9,-3.60579365730573E-7,1.31954546948092E-9,3.49992449922,550.176086425781,2,1100,1,3,0.00115897648571314,-0.00446578390694321,0.0150223458185792,0.3319091796875,187.986389160156,187.996597290039,0.490238279104233,0.490238279104233,,,7.25160026550293,0,1,,,,,,1,1,1,187.993713378906,0,0,187.993109341325,,,,,,,,,,,,,,,,,,,,,,,,,,,,,,,,,
,3890442304.01878,189.95629119873,0.490238279104233,,,5,,,,30.8999996632338,,,,,2.00175444844168E-7,4.94070798693548E-9,-10.7472017235566,0.0168679975949038,5.71892962250724E-8,1.41153982620794E-9,5.61861677307436E-8,1.02906349230445E-9,-1.06644342771582E-8,9.66164069802487E-10,3.50022570755836,50.0288200378418,2,100,1,3,0.000720534499688899,-2.50160689641221E-5,0.0120467143133283,42.6833190917969,189.923370361328,189.96240234375,0.490238279104233,0.490238279104233,,,7.25463247299194,0,1,,,,,,1,1,1,189.957122802734,0,0,189.948203142952,,,,,,,,,,,,,,,,,,,,,,,,,,,,,,,,,
,3890442338.91658,189.983085632324,0.490238279104233,,,5,,,,30.91000020504,,,,,5.86142442787665E-7,7.24041083227555E-9,-71.9504694042943,0.277459693816372,1.67474028571139E-7,2.06874759798032E-9,5.18899923231645E-8,1.16733949252436E-9,-1.59232468242343E-7,1.70793300024981E-9,3.49990053854043,249.760238647461,2,499,1,3,0.000822991466405926,-0.00194543246260113,0.0145007092505693,7.78781127929688,189.963562011719,189.983688354492,0.490238279104233,0.490238279104233,,,7.25575113296509,0,1,,,,,,1,1,1,189.98356628418,0,0,189.978944720644,,,,,,,,,,,,,,,,,,,,,,,,,,,,,,,,,
,3890442373.94858,189.995079040527,0.490238279104233,,,5,,,,30.91000020504,,,,,1.2610507224812E-6,6.76385398887464E-9,-81.8394703354632,0.813748027769821,3.60281071433531E-7,1.93242707742714E-9,5.11408372892609E-8,1.3051401039549E-9,-3.56632955844866E-7,1.42509077557262E-9,3.50018588948782,550.176086425781,2,1100,1,3,0.00116927233372809,-0.00441455344543417,0.0150260422378778,0.34344482421875,189.985000610352,189.996246337891,0.490238279104233,0.490238279104233,,,7.25640487670898,0,1,,,,,,1,1,1,189.994750976562,0,0,189.993437374339,,,,,,,,,,,,,,,,,,,,,,,,,,,,,,,,,
,3890442519.04033,191.956329345703,0.490238279104233,,,5,,,,30.91000020504,,,,,2.0063066320746E-7,3.71971266910437E-9,-24.4945952579371,0.0129019955357347,5.73188204746372E-8,1.06269669495714E-9,5.21601487035185E-8,7.76066058959951E-10,-2.37648073383844E-8,7.25979157829754E-10,3.5002580574078,50.0288200378418,2,100,1,3,0.000695526195076858,-0.000195974161728068,0.0120473243296146,42.6912536621094,191.921493530273,191.962615966797,0.490238279104233,0.490238279104233,,,7.26013994216919,0,1,,,,,,1,1,1,191.956771850586,0,0,191.947123808019,,,,,,,,,,,,,,,,,,,,,,,,,,,,,,,,,
,3890442553.86957,191.98316192627,0.490238279104233,,,5,,,,30.91000020504,,,,,5.81769812941222E-7,5.36452725421025E-9,-72.3558355027823,0.219815323864545,1.66218918206739E-7,1.5327125901864E-9,5.03817079714276E-8,8.55544005013138E-10,-1.58399533685237E-7,1.27171236512113E-9,3.50002165347768,249.760238647461,2,499,1,3,0.000803155406050236,-0.00193665499999292,0.0145015977323055,7.79315185546875,191.964340209961,191.983505249023,0.490238279104233,0.490238279104233,,,7.26089286804199,0,1,,,,,,1,1,1,191.983489990234,0,0,191.978516522576,,,,,,,,,,,,,,,,,,,,,,,,,,,,,,,,,
,3890442585.02449,191.992584228516,0.490238279104233,,,5,,,,30.91000020504,,,,,1.26237721721173E-6,6.26421072037098E-9,-81.9496628357373,0.935137824225769,3.60659154324602E-7,1.78967499580688E-9,5.05078066870642E-8,1.45040725160303E-9,-3.57105008452415E-7,1.04845381162629E-9,3.50019458004818,550.176086425781,2,1100,1,3,0.00116192461434747,-0.00442144442971807,0.0150216957554221,0.343841552734375,191.984405517578,191.99609375,0.490238279104233,0.490238279104233,,,7.26147747039795,0,1,,,,,,1,1,1,191.991958618164,0,0,191.99208017985,,,,,,,,,,,,,,,,,,,,,,,,,,,,,,,,,
,3890442729.80289,193.955024719238,0.490238279104233,,,5,,,,30.91000020504,,,,,2.53984984211942E-7,4.13785645060073E-9,-23.3632834285524,0.0101815815835821,7.25659642328696E-8,1.18222557182545E-9,6.66162038726265E-8,9.40525601404165E-10,-2.87767362056014E-8,7.1628827700958E-10,3.50005662981181,50.0288200378418,2,100,1,3,0.000885215837600403,-0.000230658874443407,0.0120568694546819,42.6686706542969,193.91926574707,193.961013793945,0.490238279104233,0.490238279104233,,,7.26482439041138,0,1,,,,,,1,1,1,193.956115722656,0,0,193.945971769445,,,,,,,,,,,,,,,,,,,,,,,,,,,,,,,,,
,3890442765.22193,193.983573913574,0.490238279104233,,,5,,,,30.91000020504,,,,,5.80012941121039E-7,6.1339925931299E-9,-72.4759023364971,0.386429258114031,1.65719390115153E-7,1.75258419155207E-9,4.98992502658099E-8,1.45862364616349E-9,-1.58028418593139E-7,9.7158036586324E-10,3.49997028542047,249.760238647461,2,499,1,3,0.000796667209419696,-0.00193248485949343,0.014500935561955,7.79071044921875,193.962768554687,193.984222412109,0.490238279104233,0.490238279104233,,,7.26562356948852,0,1,,,,,,1,1,1,193.983749389648,0,0,193.979063146255,,,,,,,,,,,,,,,,,,,,,,,,,,,,,,,,,
,3890442799.93792,193.995399475098,0.490238279104233,,,5,,,,30.91000020504,,,,,1.26038273924655E-6,8.91043059351536E-9,-82.0584446831657,1.00273104339266,3.60088410221232E-7,2.54568924731834E-9,4.97508603289977E-8,1.52072281599902E-9,-3.56634988569797E-7,2.04155231645242E-9,3.5002035707625,550.176086425781,2,1100,1,3,0.00115162932135588,-0.00441665750591941,0.0150280557572842,0.34429931640625,193.985488891602,193.996398925781,0.490238279104233,0.490238279104233,,,7.26603507995606,0,1,,,,,,1,1,1,193.995193481445,0,0,193.99363153631,,,,,,,,,,,,,,,,,,,,,,,,,,,,,,,,,
,3890442944.39713,195.956047058105,0.490238279104233,,,5,,,,30.9200007468462,,,,,2.4219698324332E-7,4.83612950975639E-9,-29.6111108884226,0.0164689416645769,6.91942212786179E-8,1.38165311123613E-9,6.01573955846189E-8,7.61844220341467E-10,-3.41895892755386E-8,1.15263120889588E-9,3.5002487023893,50.0288200378418,2,100,1,3,0.000815179440720009,-0.000310514354277454,0.0120489122346044,42.6874084472656,195.922134399414,195.961486816406,0.490238279104233,0.490238279104233,,,7.2696361541748,0,1,,,,,,1,1,1,195.957015991211,0,0,195.947155223173,,,,,,,,,,,,,,,,,,,,,,,,,,,,,,,,,
,3890442979.41537,195.983726501465,0.490238279104233,,,5,,,,30.9200007468462,,,,,5.79358636892481E-7,5.02529612266058E-9,-72.5482734630495,0.218501565835308,1.65527828167826E-7,1.43577104079416E-9,4.96421526939021E-8,8.18129691419471E-10,-1.57908576631773E-7,1.17987384478215E-9,3.50006789375065,249.760238647461,2,499,1,3,0.000793314867924543,-0.00193131297618198,0.0145016182214022,7.79519653320312,195.964019775391,195.984344482422,0.490238279104233,0.490238279104233,,,7.27031755447388,0,1,,,,,,1,1,1,195.98405456543,0,0,195.979341843549,,,,,,,,,,,,,,,,,,,,,,,,,,,,,,,,,
,3890443014.44309,195.995330810547,0.490238279104233,,,5,,,,30.9200007468462,,,,,1.25724217103794E-6,8.52242349412169E-9,-82.0021835309566,1.44489878927009,3.59171270351427E-7,2.43470171727494E-9,4.99734246975368E-8,2.19477450665847E-9,-3.55677744974095E-7,1.053915232371E-9,3.50039737256213,550.176086425781,2,1100,1,3,0.00115300984521275,-0.00440452615165767,0.0150262685492635,0.358673095703125,195.984771728516,195.996704101562,0.490238279104233,0.490238279104233,,,7.27142095565796,0,1,,,,,,1,1,1,195.994964599609,0,0,195.993489120946,,,,,,,,,,,,,,,,,,,,,,,,,,,,,,,,,
,3890443161.04935,197.955940246582,0.490238279104233,,,5,,,,30.9200007468462,,,,,2.84115213931854E-7,4.34907261698506E-9,-31.2807796645372,0.0109898186883406,8.1170436020247E-8,1.24251044398159E-9,6.93709380335862E-8,9.47924031076737E-10,-4.21463241583101E-8,8.03288388258269E-10,3.50023022989534,50.0288200378418,2,100,1,3,0.000945246592794388,-0.000391966163798491,0.0120498463511467,42.6839599609375,197.921234130859,197.960830688477,0.490238279104233,0.490238279104233,,,7.27566719055176,0,1,,,,,,1,1,1,197.956954956055,0,0,197.94716944839,,,,,,,,,,,,,,,,,,,,,,,,,,,,,,,,,
,3890443196.0009,197.983436584473,0.490238279104233,,,5,,,,30.9200007468462,,,,,5.77665791214244E-7,6.8949867722231E-9,-72.4060098036389,0.397767598430668,1.65039190080189E-7,1.96989859847747E-9,4.988638081803E-8,1.51492372535557E-9,-1.57319049295384E-7,1.2591690095608E-9,3.50017344930963,249.760238647461,2,499,1,3,0.000795761125054507,-0.00192370436566693,0.0145017523318529,7.800048828125,197.963836669922,197.984130859375,0.490238279104233,0.490238279104233,,,7.27656507492065,0,1,,,,,,1,1,1,197.983291625977,0,0,197.979227402631,,,,,,,,,,,,,,,,,,,,,,,,,,,,,,,,,
,3890443231.00708,197.996826171875,0.490238279104233,,,5,,,,30.9200007468462,,,,,1.2473345953751E-6,6.28698345072576E-9,-81.9648247631723,0.964982959370679,3.56332889753502E-7,1.79603691674715E-9,4.98085761181043E-8,1.47125702540775E-9,-3.52834570394071E-7,1.03012201777603E-9,3.50047562614263,550.176086425781,2,1100,1,3,0.0011466981382426,-0.00436907382623977,0.0150492182001472,0.36920166015625,197.985214233398,197.997344970703,0.490238279104233,0.490238279104233,,,7.27745532989502,0,1,,,,,,1,1,1,197.996597290039,0,0,197.994565178366,,,,,,,,,,,,,,,,,,,,,,,,,,,,,,,,,
,3890443376.93321,199.954772949219,0.490238279104233,,,5,,,,30.9299994260073,,,,,2.22695179049121E-7,5.66416778792507E-9,-30.0284691367035,0.0219793256220585,6.36257597120192E-8,1.61829717276272E-9,5.50857102551661E-8,7.33247748819406E-10,-3.18402547825154E-8,1.44264807843877E-9,3.50007889975815,50.0288200378418,2,100,1,3,0.0007474403379432,-0.00029096602109127,0.0120507534593344,42.6701965332031,199.920913696289,199.959091186523,0.490238279104233,0.490238279104233,,,7.28140640258789,0,1,,,,,,1,1,1,199.955413818359,0,0,199.94552971335,,,,,,,,,,,,,,,,,,,,,,,,,,,,,,,,,
,3890443412.10638,199.981735229492,0.490238279104233,,,5,,,,30.9299994260073,,,,,5.7771638004327E-7,6.15165983929956E-9,-71.6198281412202,0.191632154948623,1.65055705989965E-7,1.75755196297126E-9,5.2045471507877E-8,8.44225827038627E-10,-1.56635420564342E-7,1.5415160250562E-9,3.50012970819922,249.760238647461,2,499,1,3,0.000822138875389611,-0.00191277678188725,0.014502021484077,7.79800415039063,199.961822509766,199.982131958008,0.490238279104233,0.490238279104233,,,7.28255939483643,0,1,,,,,,1,1,1,199.982131958008,0,0,199.97736044491,,,,,,,,,,,,,,,,,,,,,,,,,,,,,,,,,
,3890443446.89393,199.994361877441,0.490238279104233,,,5,,,,30.9299994260073,,,,,1.24221641151911E-6,9.50742622545916E-9,-82.3696323799634,1.62438514199994,3.54877734317083E-7,2.71609185548572E-9,4.71212797554282E-8,2.20698783205374E-9,-3.51735399566545E-7,1.58314865903446E-9,3.50040673560318,550.176086425781,2,1100,1,3,0.00111114904895999,-0.00435910925414914,0.0150268105790019,0.361328125,199.982818603516,199.996490478516,0.490238279104233,0.490238279104233,,,7.28405714035034,0,1,,,,,,1,1,1,199.994186401367,0,0,199.992757623846,,,,,,,,,,,,,,,,,,,,,,,,,,,,,,,,,
,3890443593.9518,201.958724975586,0.490238279104233,,,5,,,,30.9299994260073,,,,,2.78899323609669E-7,6.46205702053886E-9,-23.7333531730608,0.0180599347672482,7.96832780722601E-8,1.84625003683066E-9,7.29443401581011E-8,1.1539284604564E-9,-3.20709844445155E-8,1.44121070862173E-9,3.50009851950056,50.0288200378418,2,100,1,3,0.00097039212994669,-0.000259563817052134,0.0120515367016196,42.671630859375,201.924545288086,201.962539672852,0.490238279104233,0.490238279104233,,,7.28872489929199,0,1,,,,,,1,1,1,201.959335327148,0,0,201.94969850428,,,,,,,,,,,,,,,,,,,,,,,,,,,,,,,,,
,3890443628.55711,201.983863830566,0.490238279104233,,,5,,,,30.9299994260073,,,,,5.71847805641357E-7,6.13829298681592E-9,-71.7088226632795,0.350150879016043,1.63373210154036E-7,1.75367050503481E-9,5.12740702421501E-8,1.48776385136146E-9,-1.55118585336632E-7,9.28395908441628E-10,3.50025444870791,249.760238647461,2,499,1,3,0.000810831238966185,-0.00189461266940677,0.0145021760836244,7.80429077148438,201.964401245117,201.984039306641,0.490238279104233,0.490238279104233,,,7.28985357284546,0,1,,,,,,1,1,1,201.983840942383,0,0,201.979274525362,,,,,,,,,,,,,,,,,,,,,,,,,,,,,,,,,
,3890443663.49027,201.995704650879,0.490238279104233,,,5,,,,30.9299994260073,,,,,1.23894607130631E-6,7.92769720948093E-9,-82.2318884166945,1.29548663766133,3.53944065099453E-7,2.26479702562256E-9,4.7840546208205E-8,1.82365599819358E-9,-3.50695998491039E-7,1.3429759370597E-9,3.50040075105703,550.176086425781,2,1100,1,3,0.00111859926958014,-0.00434495967822693,0.0150285633280873,0.365875244140625,201.984359741211,201.996780395508,0.490238279104233,0.490238279104233,,,7.29074764251709,0,1,,,,,,1,1,1,201.995407104492,0,0,201.993647855871,,,,,,,,,,,,,,,,,,,,,,,,,,,,,,,,,
,3890443808.87555,203.954597473145,0.490238279104233,,,5,,,,30.9299994260073,,,,,2.16011771873697E-7,5.24294964077448E-9,-25.9140526147468,0.0190447407709529,6.17176134145798E-8,1.49798474534355E-9,5.55119456490129E-8,9.2717635371099E-10,-2.69719798281949E-8,1.17656377064789E-9,3.50000202410076,50.0288200378418,2,100,1,3,0.000743389155655753,-0.000229490255118857,0.0120534962043166,42.6649475097656,203.92041015625,203.959609985352,0.490238279104233,0.490238279104233,,,7.2961163520813,0,1,,,,,,1,1,1,203.955322265625,0,0,203.945698906394,,,,,,,,,,,,,,,,,,,,,,,,,,,,,,,,,
,3890443844.00772,203.982521057129,0.490238279104233,,,5,,,,30.9399999678135,,,,,5.75998075591309E-7,5.82108276604929E-9,-71.9986791583752,0.257869622905812,1.64562512790857E-7,1.66308195762846E-9,5.08562210661135E-8,1.05417776030995E-9,-1.56507077778979E-7,1.28629345308807E-9,3.50017793130899,249.760238647461,2,499,1,3,0.000807036852320035,-0.00191247489328117,0.0145030068233609,7.80029296875,203.961486816406,203.983001708984,0.490238279104233,0.490238279104233,,,7.29746437072754,0,1,,,,,,1,1,1,203.982940673828,0,0,203.977654400994,,,,,,,,,,,,,,,,,,,,,,,,,,,,,,,,,
,3890443879.64988,203.995445251465,0.490238279104233,,,5,,,,30.9399999678135,,,,,1.24640343694462E-6,7.74588346113697E-9,-82.0274967748029,1.14233876926073,3.56076832201935E-7,2.21287069956111E-9,4.93870896872995E-8,1.71193757033972E-9,-3.52635258876908E-7,1.40216492904202E-9,3.50037779553647,550.176086425781,2,1100,1,3,0.00114084474297289,-0.00436707380418498,0.0150282392278314,0.36932373046875,203.983581542969,203.996246337891,0.490238279104233,0.490238279104233,,,7.29856586456299,0,1,,,,,,1,1,1,203.995223999023,0,0,203.993083280676,,,,,,,,,,,,,,,,,,,,,,,,,,,,,,,,,
,3890444026.04051,205.955291748047,0.490238279104233,,,5,,,,30.9399999678135,,,,,2.70030150586729E-7,3.36102782243988E-9,-38.745700908142,0.0109198289301267,7.71486975800949E-8,9.60259135760532E-10,6.01706952611224E-8,6.82650207655117E-10,-4.82846659934403E-8,6.7534161859017E-10,3.50012584861056,50.0288200378418,2,100,1,3,0.000842369359039579,-0.000486099364641579,0.0120595190674067,42.6736450195313,205.921920776367,205.959548950195,0.490238279104233,0.490238279104233,,,7.30366706848145,0,1,,,,,,1,1,1,205.956192016602,0,0,205.946489670697,,,,,,,,,,,,,,,,,,,,,,,,,,,,,,,,,
,3890444060.79487,205.982406616211,0.490238279104233,,,5,,,,30.9399999678135,,,,,5.65370458359505E-7,9.02138042104982E-9,-71.7258374715394,0.414962861488919,1.61521777218449E-7,2.57733558063821E-9,5.06474600418943E-8,1.74287428863018E-9,-1.53375745498142E-7,1.89869637100183E-9,3.50027388316112,249.760238647461,2,499,1,3,0.000801062470320663,-0.00187339923072686,0.0145031223073602,7.805419921875,205.961212158203,205.982620239258,0.490238279104233,0.490238279104233,,,7.30471801757812,0,1,,,,,,1,1,1,205.982574462891,0,0,205.977914983576,,,,,,,,,,,,,,,,,,,,,,,,,,,,,,,,,
,3890444096.24235,205.99536895752,0.490238279104233,,,5,,,,30.9399999678135,,,,,1.2298761775412E-6,7.14430481617506E-9,-82.0232214031466,0.905726756734109,3.51361047902008E-7,2.04104321441622E-9,4.87589853393028E-8,1.34642933855072E-9,-3.47961416440787E-7,1.5339444055781E-9,3.50032021160242,550.176086425781,2,1100,1,3,0.00112596659277226,-0.00430908592724015,0.0150279281660914,0.374237060546875,205.984283447266,205.996109008789,0.490238279104233,0.490238279104233,,,7.30597305297852,0,1,,,,,,1,1,1,205.995178222656,0,0,205.993126813103,,,,,,,,,,,,,,,,,,,,,,,,,,,,,,,,,
,3890444242.40329,207.952255249023,0.490238279104233,,,5,,,,30.9399999678135,,,,,2.20447942722968E-7,4.45966572438159E-9,-27.3504701658164,0.0127137892910355,6.29820507811592E-8,1.27412798527665E-9,5.5941468527483E-8,1.042849634989E-9,-2.89359779442332E-8,7.32029208207191E-10,3.5001709215368,50.0288200378418,2,100,1,3,0.000752545840328716,-0.000253149459394218,0.012054767459631,42.6773681640625,207.916793823242,207.956130981445,0.490238279104233,0.490238279104233,,,7.31243181228638,0,1,,,,,,1,1,1,207.952865600586,0,0,207.942756204044,,,,,,,,,,,,,,,,,,,,,,,,,,,,,,,,,
,3890444277.44884,207.981369018555,0.490238279104233,,,5,,,,30.9399999678135,,,,,5.754132026593E-7,6.77709182882204E-9,-72.1016673843848,0.270832282129317,1.64391485690975E-7,1.936167243392E-9,5.0522258574969E-8,1.08897641050228E-9,-1.56435488160998E-7,1.60089786424798E-9,3.50026158739735,249.760238647461,2,499,1,3,0.000802753342189449,-0.00191198789323506,0.0145034864544868,7.8046875,207.959075927734,207.981948852539,0.490238279104233,0.490238279104233,,,7.31362724304199,0,1,,,,,,1,1,1,207.98176574707,0,0,207.976496528177,,,,,,,,,,,,,,,,,,,,,,,,,,,,,,,,,
,3890444313.18183,207.994979858398,0.490238279104233,,,5,,,,30.9399999678135,,,,,1.22675175920248E-6,8.31006620097573E-9,-81.5829078757109,1.10163557320108,3.50488239929189E-7,2.37422156082215E-9,5.13038151425909E-8,1.82971319575291E-9,-3.46713029579905E-7,1.51296980841008E-9,3.50012245617806,550.176086425781,2,1100,1,3,0.00115603190104245,-0.00428938496881029,0.0150253055617213,0.379669189453125,207.981948852539,207.996536254883,0.490238279104233,0.490238279104233,,,7.3156590461731,0,1,,,,,,1,1,1,207.99479675293,0,0,207.992607565487,,,,,,,,,,,,,,,,,,,,,,,,,,,,,,,,,
,3890444460.05369,209.953926086426,0.490238279104233,,,5,,,,30.9500005096197,,,,,2.42109938640033E-7,7.47790018482554E-9,-12.7606532552245,0.0288868707691891,6.91709900778557E-8,2.13644166114474E-9,6.74625543600039E-8,7.96961840393985E-10,-1.5278403960307E-8,1.98222975369424E-9,3.50016586964456,50.0288200378418,2,100,1,3,0.000869876117764349,-6.08692893099854E-5,0.0120538361370564,42.6769409179687,209.91731262207,209.958358764648,0.490238279104233,0.490238279104233,,,7.32155418395996,0,1,,,,,,1,1,1,209.954681396484,0,0,209.944784725414,,,,,,,,,,,,,,,,,,,,,,,,,,,,,,,,,
,3890444495.20093,209.982055664062,0.490238279104233,,,5,,,,30.9500005096197,,,,,5.74716051131491E-7,5.70521687326485E-9,-72.1317866984423,0.30113340773976,1.64190935068759E-7,1.62992645037001E-9,5.03784817279559E-8,1.19723456632533E-9,-1.56271148128947E-7,1.10602424332E-9,3.50029099286641,249.760238647461,2,499,1,3,0.000800762568606985,-0.00191009699164617,0.0145033374428749,7.80648803710937,209.960388183594,209.982269287109,0.490238279104233,0.490238279104233,,,7.32279014587402,0,1,,,,,,1,1,1,209.981994628906,0,0,209.977560155532,,,,,,,,,,,,,,,,,,,,,,,,,,,,,,,,,
,3890444530.16642,209.995445251465,0.490238279104233,,,5,,,,30.9500005096197,,,,,1.22334923226265E-6,8.13641315159714E-9,-82.0382632253871,1.19122382199688,3.49526329383066E-7,2.32467601909712E-9,4.84135035121846E-8,1.74714675512955E-9,-3.46157171830478E-7,1.53349170516359E-9,3.50002025433085,550.176086425781,2,1100,1,3,0.00111872315236142,-0.00428651787594886,0.0150287551805377,0.389129638671875,209.983947753906,209.996978759766,0.490238279104233,0.490238279104233,,,7.32347536087036,0,1,,,,,,1,1,1,209.995590209961,0,0,209.993527036725,,,,,,,,,,,,,,,,,,,,,,,,,,,,,,,,,
,3890444676.24129,211.95565032959,0.490238279104233,,,5,,,,30.9500005096197,,,,,2.22430781655834E-7,5.91037646581099E-9,-39.9896065298987,0.0252213748665613,6.35472754474632E-8,1.68856270015829E-9,4.86874461606902E-8,1.50635169991228E-9,-4.08385700428609E-8,7.62986597875249E-10,3.50024104243031,50.0288200378418,2,100,1,3,0.000685023579579275,-0.000415384247605793,0.0120573081076145,42.6856384277344,211.921203613281,211.959274291992,0.490238279104233,0.490238279104233,,,7.32972049713135,0,1,,,,,,1,1,1,211.956649780273,0,0,211.946050932913,,,,,,,,,,,,,,,,,,,,,,,,,,,,,,,,,
,3890444711.44478,211.981498718262,0.490238279104233,,,5,,,,30.9500005096197,,,,,5.68469671495118E-7,9.47389583137614E-9,-71.7214578511409,0.238936693676749,1.62402550644404E-7,2.70653814038711E-9,5.09354267668611E-8,1.02738645026328E-9,-1.54208205864299E-7,2.50396201791991E-9,3.50037403501031,249.760238647461,2,499,1,3,0.000805555646099404,-0.0018836204460374,0.0145036038011312,7.81341552734375,211.962005615234,211.98225402832,0.490238279104233,0.490238279104233,,,7.3305778503418,0,1,,,,,,1,1,1,211.982116699219,0,0,211.977557462804,,,,,,,,,,,,,,,,,,,,,,,,,,,,,,,,,
,3890444742.63207,211.99267578125,0.490238279104233,,,5,,,,30.9500005096197,,,,,1.22867433087873E-6,6.56756335159187E-9,-82.0834196602589,1.01768807936779,3.51060497654595E-7,1.87650380629258E-9,4.83519749826399E-8,1.47884801568255E-9,-3.47714767487333E-7,1.15510825533468E-9,3.49989343457151,550.176086425781,2,1100,1,3,0.00112012835756403,-0.00430606379015787,0.0150224296376109,0.394622802734375,211.982604980469,211.997268676758,0.490238279104233,0.490238279104233,,,7.33154726028442,0,1,,,,,,1,1,1,211.992324829102,0,0,211.9919233651,,,,,,,,,,,,,,,,,,,,,,,,,,,,,,,,,
,3890444889.11725,213.954536437988,0.490238279104233,,,5,,,,30.9599991887808,,,,,2.0071829702935E-7,6.04390657827939E-9,-26.3089622618071,0.0202307665192199,5.73438850692997E-8,1.726703989242E-9,5.14040399472004E-8,1.32143760660577E-9,-2.54154644251817E-8,1.11144469871975E-9,3.5002563357328,50.0288200378418,2,100,1,3,0.000689269929558452,-0.000218003338115944,0.0120538314804435,42.6946105957031,213.919891357422,213.959457397461,0.490238279104233,0.490238279104233,,,7.33640146255493,0,1,,,,,,1,1,1,213.955017089844,0,0,213.945597929113,,,,,,,,,,,,,,,,,,,,,,,,,,,,,,,,,
,3890444924.06586,213.981605529785,0.490238279104233,,,5,,,,30.9599991887808,,,,,5.69102753037435E-7,5.86732459038535E-9,-71.7146751120113,0.327912709341078,1.62582307220537E-7,1.67618793623002E-9,5.10100802461795E-8,1.38494446117917E-9,-1.54372854914429E-7,9.44211224786182E-10,3.50039781552286,249.760238647461,2,499,1,3,0.000806662076257429,-0.00188562706627232,0.0145041709765792,7.818359375,213.961334228516,213.982055664062,0.490238279104233,0.490238279104233,,,7.33724308013916,0,1,,,,,,1,1,1,213.981994628906,0,0,213.977541755227,,,,,,,,,,,,,,,,,,,,,,,,,,,,,,,,,
,3890444959.15054,213.994720458984,0.490238279104233,,,5,,,,30.9599991887808,,,,,1.22023571661782E-6,7.5168754334675E-9,-81.9404096262365,1.10965539551349,3.48643520466564E-7,2.14770792097175E-9,4.88808507823217E-8,1.66502149220968E-9,-3.45199893960175E-7,1.35659601366238E-9,3.49995237251181,550.176086425781,2,1100,1,3,0.00112303534300649,-0.00427370259061166,0.015028515830636,0.39202880859375,213.983169555664,213.997116088867,0.490238279104233,0.490238279104233,,,7.33809471130371,0,1,,,,,,1,1,1,213.994812011719,0,0,213.993115593405,,,,,,,,,,,,,,,,,,,,,,,,,,,,,,,,,
,3890445104.80073,215.954681396484,0.490238279104233,,,5,,,,30.9599991887808,,,,,2.16535751164381E-7,4.94395716442953E-9,-17.0996490176093,0.0193872884894398,6.18635895055295E-8,1.41247315932142E-9,5.91288981492876E-8,7.48040424968556E-10,-1.81900277668792E-8,1.1981301884254E-9,3.50021317700983,50.0288200378418,2,100,1,3,0.000771641562573615,-0.000113147631686777,0.0120546417310834,42.6817321777344,215.919311523438,215.957275390625,0.490238279104233,0.490238279104233,,,7.34382629394531,0,1,,,,,,1,1,1,215.955490112305,0,0,215.945735122218,,,,,,,,,,,,,,,,,,,,,,,,,,,,,,,,,
,3890445139.67604,215.981857299805,0.490238279104233,,,5,,,,30.9599991887808,,,,,5.71865947265286E-7,6.15709070413013E-9,-71.6595054625929,0.243783231184664,1.63371750513949E-7,1.75896937248525E-9,5.14071098753907E-8,1.04941165816806E-9,-1.55073008354941E-7,1.41163324735645E-9,3.50039676667637,249.760238647461,2,499,1,3,0.000812388874690999,-0.00189400547377924,0.0145020224153996,7.8214111328125,215.960250854492,215.982330322266,0.490238279104233,0.490238279104233,,,7.34493780136108,0,1,,,,,,1,1,1,215.982147216797,0,0,215.977385128246,,,,,,,,,,,,,,,,,,,,,,,,,,,,,,,,,
,3890445174.40766,215.994636535645,0.490238279104233,,,5,,,,30.9599991887808,,,,,1.21874029210974E-6,7.06600408193325E-9,-81.719893517986,1.07526559488098,3.48208033685649E-7,2.01883814239498E-9,5.01463518076525E-8,1.70609784780615E-9,-3.44578261246425E-7,1.07932274084264E-9,3.50003496246149,550.176086425781,2,1100,1,3,0.00113800880571466,-0.00426411976523619,0.0150264948606491,0.402435302734375,215.981979370117,215.996047973633,0.490238279104233,0.490238279104233,,,7.34638404846191,0,1,,,,,,1,1,1,215.994415283203,0,0,215.992522744571,,,,,,,,,,,,,,,,,,,,,,,,,,,,,,,,,
,3890445321.82714,217.950103759766,0.490238279104233,,,5,,,,30.969999730587,,,,,2.91391472343842E-7,7.3714888485093E-9,-31.1392484766691,0.0167288170493023,8.32496169491543E-8,2.10601092079739E-9,7.12544336021818E-8,1.76908006353635E-9,-4.30500222324354E-8,1.1426450574505E-9,3.50021397121639,50.0288200378418,2,100,1,3,0.000970438650556087,-0.000399622352689802,0.0120489643886685,42.6817932128906,217.912033081055,217.955108642578,0.490238279104233,0.490238279104233,,,7.35478830337524,0,1,,,,,,1,1,1,217.950927734375,0,0,217.940202600816,,,,,,,,,,,,,,,,,,,,,,,,,,,,,,,,,
,3890445356.97262,217.980560302734,0.490238279104233,,,5,,,,30.969999730587,,,,,5.68852946849884E-7,6.15432635517946E-9,-71.5275347869569,0.190850776019483,1.62511085192671E-7,1.75818066892075E-9,5.1491455547139E-8,8.40468347713496E-10,-1.54137869506934E-7,1.54428372427425E-9,3.50039473415281,249.760238647461,2,499,1,3,0.000812432219670781,-0.00188216454675359,0.0145042194053531,7.81710815429688,217.957565307617,217.981002807617,0.490238279104233,0.490238279104233,,,7.35668039321899,0,1,,,,,,1,1,1,217.980865478516,0,0,217.975765806256,,,,,,,,,,,,,,,,,,,,,,,,,,,,,,,,,
,3890445392.35461,217.994201660156,0.490238279104233,,,5,,,,30.969999730587,,,,,1.22060414344252E-6,7.19277431556719E-9,-81.9098121045017,1.05837386341093,3.48762252903934E-7,2.05518569505404E-9,4.90818994548755E-8,1.60085455054174E-9,-3.45291291805237E-7,1.2888184314187E-9,3.49981723446068,550.176086425781,2,1100,1,3,0.00112551710989289,-0.00427439840776901,0.0150264156982303,0.40093994140625,217.9814453125,217.996047973633,0.490238279104233,0.490238279104233,,,7.35872507095337,0,1,,,,,,1,1,1,217.994125366211,0,0,217.991958169376,,,,,,,,,,,,,,,,,,,,,,,,,,,,,,,,,
,3890445537.72643,219.9541015625,0.490238279104233,,,5,,,,30.969999730587,,,,,2.60500155886539E-7,4.90571566453184E-9,-15.6132297840303,0.0110061804821523,7.44237338609012E-8,1.4015411076122E-9,7.16775313228365E-8,1.13521505773172E-9,-2.00305682710715E-8,8.21951488243684E-10,3.50022959575526,50.0288200378418,2,100,1,3,0.000931530277057124,-0.000111996987873015,0.0120587609708309,42.683837890625,219.919494628906,219.958404541016,0.490238279104233,0.490238279104233,,,7.36696910858154,0,1,,,,,,1,1,1,219.95475769043,0,0,219.945022583008,,,,,,,,,,,,,,,,,,,,,,,,,,,,,,,,,
,3890445572.95473,219.979454040527,0.490238279104233,,,5,,,,30.969999730587,,,,,5.64691263722955E-7,5.24598880712742E-9,-71.5239949820692,0.209794006001604,1.61321970812859E-7,1.49868309923633E-9,5.11241390390755E-8,9.12026549516881E-10,-1.53006864795206E-7,1.18922605290707E-9,3.50039899015381,249.760238647461,2,499,1,3,0.000806590328403532,-0.00186834928211043,0.0145037528127432,7.8199462890625,219.95979309082,219.980010986328,0.490238279104233,0.490238279104233,,,7.36861944198608,0,1,,,,,,1,1,1,219.97966003418,0,0,219.975862839643,,,,,,,,,,,,,,,,,,,,,,,,,,,,,,,,,
,3890445607.89978,219.993148803711,0.490238279104233,,,5,,,,30.969999730587,,,,,1.21004385169172E-6,7.38562211694049E-9,-82.326378392933,1.1350739292964,3.45757365964911E-7,2.11036421993746E-9,4.6168957797286E-8,1.52122704195607E-9,-3.42661032880755E-7,1.46270483270339E-9,3.4996907392409,550.176086425781,2,1100,1,3,0.00108487324006667,-0.00424542013037338,0.0150287179276347,0.405059814453125,219.980270385742,219.99739074707,0.490238279104233,0.490238279104233,,,7.37133359909058,0,1,,,,,,1,1,1,219.993026733398,0,0,219.99167767693,,,,,,,,,,,,,,,,,,,,,,,,,,,,,,,,,
,3890445754.3129,221.951553344727,0.490238279104233,,,5,,,,30.9800002723932,,,,,2.18112370334151E-7,6.73972811881847E-9,-30.2099614450859,0.0225162699453785,6.23132144105749E-8,1.92549428853352E-9,5.38502906242462E-8,1.40409128108783E-9,-3.13541526733303E-8,1.31759475163965E-9,3.50025869147165,50.0288200378418,2,100,1,3,0.000731147774593759,-0.000287307111276917,0.0120559185743332,42.6923217773438,221.916854858398,221.956909179687,0.490238279104233,0.490238279104233,,,7.37866687774658,0,1,,,,,,1,1,1,221.952423095703,0,0,221.942715813132,,,,,,,,,,,,,,,,,,,,,,,,,,,,,,,,,
,3890445789.57226,221.980102539062,0.490238279104233,,,5,,,,30.9800002723932,,,,,5.64172406356554E-7,4.77886305627211E-9,-70.8287049365638,0.199529074840275,1.61173974076509E-7,1.36523577131493E-9,5.29284817534627E-8,9.70505086934951E-10,-1.52235428658669E-7,9.60202367999187E-10,3.50039396614209,249.760238647461,2,499,1,3,0.000828427560538365,-0.00185672079377636,0.0145053556188941,7.81689453125,221.95930480957,221.980194091797,0.490238279104233,0.490238279104233,,,7.38090038299561,0,1,,,,,,1,1,1,221.980010986328,0,0,221.975988677054,,,,,,,,,,,,,,,,,,,,,,,,,,,,,,,,,
,3890445824.53969,221.995552062988,0.490238279104233,,,5,,,,30.9800002723932,,,,,1.21017932094022E-6,6.72313768766358E-9,-81.8776569260645,1.00534181535385,3.45802621253824E-7,1.92110259629803E-9,4.88575155925743E-8,1.51961356587402E-9,-3.4233374948453E-7,1.1753339082638E-9,3.49962448680205,550.176086425781,2,1100,1,3,0.00111814458110684,-0.00423727080101722,0.015028771944344,0.410491943359375,221.981628417969,221.996856689453,0.490238279104233,0.490238279104233,,,7.38203477859497,0,1,,,,,,1,1,1,221.995162963867,0,0,221.993020450368,,,,,,,,,,,,,,,,,,,,,,,,,,,,,,,,,
,3890445973.1441,223.953315734863,0.490238279104233,,,5,,,,30.9800002723932,,,,,2.47126697785273E-7,5.16914105930674E-9,-27.1636235626043,0.0167568463322977,7.06025188332793E-8,1.4767905785262E-9,6.28155128819613E-8,8.76834376738885E-10,-3.22323906494649E-8,1.18830631092857E-9,3.50025327522432,50.0288200378418,2,100,1,3,0.000844537035342581,-0.00028104261691953,0.0120542040094733,42.6885681152344,223.917129516602,223.956680297852,0.490238279104233,0.490238279104233,,,7.39046859741211,0,1,,,,,,1,1,1,223.953842163086,0,0,223.943616979262,,,,,,,,,,,,,,,,,,,,,,,,,,,,,,,,,
,3890446007.85378,223.981407165527,0.490238279104233,,,5,,,,30.9800002723932,,,,,5.65002070980011E-7,8.78177076279292E-9,-71.0501961028939,0.482750669402252,1.6141078360709E-7,2.50879168959787E-9,5.24164850608803E-8,2.26093636897589E-9,-1.52662874198402E-7,1.08729134882855E-9,3.50039853815067,249.760238647461,2,499,1,3,0.000822437950144784,-0.00186264897528569,0.0145050538703799,7.8201904296875,223.95817565918,223.981857299805,0.490238279104233,0.490238279104233,,,7.39231252670288,0,1,,,,,,1,1,1,223.981719970703,0,0,223.976662838098,,,,,,,,,,,,,,,,,,,,,,,,,,,,,,,,,
,3890446045.8131,223.996124267578,0.490238279104233,,,5,,,,30.9800002723932,,,,,1.20793850588633E-6,1.16736117763337E-8,-81.670750914007,1.96731200548477,3.45157589600764E-7,3.33562982140218E-9,4.99999868033859E-8,3.12630019309071E-9,-3.41516856068146E-7,1.16304488654071E-9,3.49967244609492,550.176086425781,2,1100,1,3,0.00113127161230691,-0.00422536997066665,0.0150288688018918,0.416534423828125,223.982482910156,223.996765136719,0.490238279104233,0.490238279104233,,,7.39456796646118,0,1,,,,,,1,1,1,223.995727539062,0,0,223.992923312717,,,,,,,,,,,,,,,,,,,,,,,,,,,,,,,,,
,3890446192.90003,225.951782226562,0.490238279104233,,,5,,,,30.9900008141994,,,,,2.48558517191994E-7,4.18659776985212E-9,-16.1113171762333,0.0103976962504853,7.10114911245313E-8,1.19608273228552E-9,6.82224693401223E-8,9.40233083170839E-10,-1.97060028637334E-8,7.39307548847331E-10,3.50025768021266,50.0288200378418,2,100,1,3,0.00088786470043293,-0.000114589288675442,0.0120589910075068,42.6906127929687,225.916702270508,225.955917358398,0.490238279104233,0.490238279104233,,,7.40338563919067,0,1,,,,,,1,1,1,225.952713012695,0,0,225.942789863138,,,,,,,,,,,,,,,,,,,,,,,,,,,,,,,,,
,3890446228.18602,225.981582641602,0.490238279104233,,,5,,,,30.9900008141994,,,,,5.61754689769387E-7,7.54249961805544E-9,-70.9624693436018,0.238101083529885,1.60484874687539E-7,2.15477881730076E-9,5.23481489778387E-8,1.13453992624993E-9,-1.51707172876133E-7,1.83190908814626E-9,3.50035908906128,249.760238647461,2,499,1,3,0.000820532141239984,-0.00185069349232767,0.0145051451399922,7.82748413085938,225.959411621094,225.981689453125,0.490238279104233,0.490238279104233,,,7.40468025207519,0,1,,,,,,1,1,1,225.981658935547,0,0,225.976834914264,,,,,,,,,,,,,,,,,,,,,,,,,,,,,,,,,
,3890446263.28907,225.994918823242,0.490238279104233,,,5,,,,30.9900008141994,,,,,1.20682057590461E-6,1.08794833769891E-8,-81.5975986108874,0.865294708445801,3.44845366147651E-7,3.10877980003188E-9,5.03903535886457E-8,1.43559207573529E-9,-3.41143868212106E-7,2.75746028750593E-9,3.49959922438944,550.176086425781,2,1100,1,3,0.00113554528114384,-0.00422001600331372,0.0150507446378469,0.420684814453125,225.981826782227,225.995849609375,0.490238279104233,0.490238279104233,,,7.40765619277954,0,1,,,,,,1,1,1,225.994598388672,0,0,225.992669947007,,,,,,,,,,,,,,,,,,,,,,,,,,,,,,,,,
,3890446411.05642,227.950378417969,0.490238279104233,,,5,,,,30.9900008141994,,,,,2.33777794965922E-7,4.59823696469992E-9,-24.2830281710183,0.0157793832767852,6.67890423690745E-8,1.31369124900487E-9,6.08798907340922E-8,7.76775549580646E-10,-2.74666176436601E-8,1.05943590805941E-9,3.5002417563359,50.0288200378418,2,100,1,3,0.000811268800805127,-0.000225378606286702,0.012057020328939,42.685791015625,227.914581298828,227.954788208008,0.490238279104233,0.490238279104233,,,7.41683387756348,0,1,,,,,,1,1,1,227.951156616211,0,0,227.940547596325,,,,,,,,,,,,,,,,,,,,,,,,,,,,,,,,,
,3890446445.86197,227.979705810547,0.490238279104233,,,5,,,,30.9900008141994,,,,,5.58099819576747E-7,4.73492319934778E-9,-70.8309466223907,0.195029114087615,1.59439197140681E-7,1.35268338556232E-9,5.23529002117392E-8,9.38213916286813E-10,-1.50598909107219E-7,9.74426492282564E-10,3.50039281171436,249.760238647461,2,499,1,3,0.000819398865921595,-0.00183678080723611,0.0145075358450413,7.82269287109375,227.956893920898,227.980133056641,0.490238279104233,0.490238279104233,,,7.41903829574585,0,1,,,,,,1,1,1,227.979949951172,0,0,227.975413602941,,,,,,,,,,,,,,,,,,,,,,,,,,,,,,,,,
,3890446480.81521,227.994537353516,0.490238279104233,,,5,,,,30.9900008141994,,,,,1.19097287987671E-6,1.05249590141002E-8,-81.7139915977686,1.5836519518919,3.40317288560592E-7,3.00747865414091E-9,4.90446746157147E-8,2.45786312998348E-9,-3.36764720220323E-7,1.73315801050598E-9,3.49959558303386,550.176086425781,2,1100,1,3,0.00111210399832,-0.00416687037764812,0.0150296911597252,0.4193115234375,227.981475830078,227.995742797852,0.490238279104233,0.490238279104233,,,7.42078018188477,0,1,,,,,,1,1,1,227.99462890625,0,0,227.99174638228,,,,,,,,,,,,,,,,,,,,,,,,,,,,,,,,,
,3890446628.76919,229.951179504395,0.490238279104233,,,5,,,,30.9999994933605,,,,,2.2088392924665E-7,4.50474354782033E-9,-25.4878263040006,0.0160086862079361,6.31050400606285E-8,1.28697467044163E-9,5.69634515323386E-8,7.95368822320923E-10,-2.71553175377576E-8,1.01177677322529E-9,3.5002581257287,50.0288200378418,2,100,1,3,0.000761876514831545,-0.000229018998952832,0.0120576405897737,42.6932983398438,229.915191650391,229.955032348633,0.490238279104233,0.490238279104233,,,7.4290771484375,0,1,,,,,,1,1,1,229.951950073242,0,0,229.941098381491,,,,,,,,,,,,,,,,,,,,,,,,,,,,,,,,,
,3890446663.94493,229.981178283691,0.490238279104233,,,5,,,,30.9999994933605,,,,,5.58873381871822E-7,6.94152437798299E-9,-70.8164683032893,0.215180513998188,1.5966082721561E-7,1.98307802854041E-9,5.24637806091922E-8,1.04471910732131E-9,-1.50794998164274E-7,1.68557422087474E-9,3.50037884444321,249.760238647461,2,499,1,3,0.000820986129888527,-0.00183912365831197,0.0145058315247297,7.82522583007812,229.956817626953,229.981536865234,0.490238279104233,0.490238279104233,,,7.43212699890137,0,1,,,,,,1,1,1,229.9814453125,0,0,229.976019466625,,,,,,,,,,,,,,,,,,,,,,,,,,,,,,,,,
,3890446694.51879,229.99275970459,0.490238279104233,,,5,,,,30.9999994933605,,,,,1.19791824217002E-6,7.00085931622903E-9,-82.0562553475116,1.14086743806731,3.42296107637196E-7,2.00044277622802E-9,4.73055781839986E-8,1.6239396235206E-9,-3.3901151540361E-7,1.16815726686207E-9,3.4996548761218,550.176086425781,2,1100,1,3,0.00109346588203076,-0.0041977797340336,0.0150222117081285,0.427154541015625,229.980453491211,229.996643066406,0.490238279104233,0.490238279104233,,,7.43303871154785,0,1,,,,,,1,1,1,229.992309570313,0,0,229.991720072428,,,,,,,,,,,,,,,,,,,,,,,,,,,,,,,,,
,3890446840.67153,231.94864654541,0.490238279104233,,,5,,,,30.9999994933605,,,,,2.16109110886581E-7,7.10478473211049E-9,-36.2351076822051,0.0284797818761676,6.17409442982985E-8,2.02979002873624E-9,4.98001388725071E-8,8.45712963138928E-10,-3.64950732445438E-8,1.84521466088253E-9,3.50025600260436,50.0288200378418,2,100,1,3,0.000690547934388321,-0.000359140534333852,0.0120550962164998,42.6895141601562,231.91096496582,231.951568603516,0.490238279104233,0.490238279104233,,,7.44238471984863,0,1,,,,,,1,1,1,231.949295043945,0,0,231.938160751805,,,,,,,,,,,,,,,,,,,,,,,,,,,,,,,,,
,3890446875.26909,231.97819519043,0.490238279104233,,,5,,,,30.9999994933605,,,,,5.57411188689813E-7,6.18331555143239E-9,-70.3421613100819,0.174360353138108,1.59246252156641E-7,1.76650531501158E-9,5.35708186547409E-8,9.12390612745559E-10,-1.49965116659166E-7,1.51264152982059E-9,3.50030962199049,249.760238647461,2,499,1,3,0.000833981672164303,-0.00182747504911315,0.0145054729655385,7.83154296875,231.954864501953,231.979080200195,0.490238279104233,0.490238279104233,,,7.44634437561035,0,1,,,,,,1,1,1,231.978622436523,0,0,231.974112117992,,,,,,,,,,,,,,,,,,,,,,,,,,,,,,,,,
,3890446910.3657,231.994216918945,0.490238279104233,,,5,,,,30.9999994933605,,,,,1.20405784181066E-6,7.12954106284214E-9,-81.6671106616786,0.879504012879951,3.4405248038768E-7,2.03722462619232E-9,4.98615277074298E-8,1.40255701805986E-9,-3.40420236348541E-7,1.47753781293592E-9,3.49963424316524,550.176086425781,2,1100,1,3,0.0011276339143923,-0.00421173504753654,0.0150500433519483,0.425384521484375,231.980346679687,231.995727539062,0.490238279104233,0.490238279104233,,,7.44697618484497,0,1,,,,,,1,1,1,231.993957519531,0,0,231.991566826315,,,,,,,,,,,,,,,,,,,,,,,,,,,,,,,,,
,3890447058.11187,233.948104858398,0.490238279104233,,,5,,,,31.0100000351667,,,,,2.03511961130272E-7,7.50675478151436E-9,-24.2238879558559,0.0304457955044175,5.81428351979978E-8,2.14466021411873E-9,5.30233079957221E-8,1.18736005370465E-9,-2.38561961354346E-8,1.78598531261886E-9,3.50020704076846,50.0288200378418,2,100,1,3,0.000706439883640202,-0.000195473981275628,0.0120530631393194,42.6809997558594,233.912658691406,233.951599121094,0.490238279104233,0.490238279104233,,,7.46038198471069,0,1,,,,,,1,1,1,233.94873046875,0,0,233.938157923081,,,,,,,,,,,,,,,,,,,,,,,,,,,,,,,,,
,3890447093.31523,233.977821350098,0.490238279104233,,,5,,,,31.0100000351667,,,,,5.574557069556E-7,6.72015601932559E-9,-70.0474934740296,0.169395569863241,1.59261488225772E-7,1.9199050891274E-9,5.43465651526553E-8,9.30887840805587E-10,-1.49701945505046E-7,1.67913173369382E-9,3.50025428724703,249.760238647461,2,499,1,3,0.000843423473237347,-0.0018233118856446,0.014505622908473,7.8349609375,233.955017089844,233.977951049805,0.490238279104233,0.490238279104233,,,7.46342182159424,0,1,,,,,,1,1,1,233.977691650391,0,0,233.972959576231,,,,,,,,,,,,,,,,,,,,,,,,,,,,,,,,,
,3890447128.15372,233.993751525879,0.490238279104233,,,5,,,,31.0100000351667,,,,,1.19583146322758E-6,8.40917743107047E-9,-81.6551488286503,1.27291744897944,3.41700831052764E-7,2.402866127064E-9,4.9591300649812E-8,2.01251629032494E-9,-3.3808306796113E-7,1.31283807294284E-9,3.49964458542076,550.176086425781,2,1100,1,3,0.00112073617252469,-0.00418272834996907,0.0150290727615356,0.42633056640625,233.97737121582,233.993850708008,0.490238279104233,0.490238279104233,,,7.46522521972656,0,1,,,,,,1,1,1,233.99365234375,0,0,233.989932435932,,,,,,,,,,,,,,,,,,,,,,,,,,,,,,,,,
,3890447275.11571,235.950675964355,0.490238279104233,,,5,,,,31.0100000351667,,,,,2.92284146957128E-7,3.60266429318528E-9,-34.1941169025292,0.00957657363413456,8.35036642651733E-8,1.029257565729E-9,6.90690775939201E-8,7.49532134638489E-10,-4.69289299476967E-8,7.05388343931666E-10,3.50025534243568,50.0288200378418,2,100,1,3,0.000950660433047683,-0.000452163985913939,0.0120560452342033,42.6892700195313,235.916229248047,235.954498291016,0.490238279104233,0.490238279104233,,,7.47609806060791,0,1,,,,,,1,1,1,235.951461791992,0,0,235.941848306095,,,,,,,,,,,,,,,,,,,,,,,,,,,,,,,,,
,3890447309.96683,235.979522705078,0.490238279104233,,,5,,,,31.0100000351667,,,,,5.54946322571503E-7,6.23151490306547E-9,-70.7290369207163,0.24141893241832,1.58541022764245E-7,1.78026361455047E-9,5.23242515727648E-8,1.17489922251777E-9,-1.49657704768191E-7,1.33751648745706E-9,3.50033267665191,249.760238647461,2,499,1,3,0.000817963902247532,-0.00182496741198872,0.0145063828676939,7.82980346679688,235.956893920898,235.979888916016,0.490238279104233,0.490238279104233,,,7.47856712341309,0,1,,,,,,1,1,1,235.979751586914,0,0,235.974925321691,,,,,,,,,,,,,,,,,,,,,,,,,,,,,,,,,
,3890447345.33587,235.993637084961,0.490238279104233,,,5,,,,31.0100000351667,,,,,1.17953579600103E-6,7.26687619859646E-9,-81.5216487388322,0.826286368338582,3.37024636688229E-7,2.0763391149243E-9,4.96894662881183E-8,1.34331934971707E-9,-3.33341510578618E-7,1.58324895226251E-9,3.49985035987794,550.176086425781,2,1100,1,3,0.00111500815692855,-0.00412314585013976,0.0150294043123722,0.438262939453125,235.979263305664,235.99674987793,0.490238279104233,0.490238279104233,,,7.48120927810669,0,1,,,,,,1,1,1,235.993728637695,0,0,235.991351408117,,,,,,,,,,,,,,,,,,,,,,,,,,,,,,,,,
,3890447493.06929,237.94766998291,0.490238279104233,,,5,,,,31.020000576973,,,,,2.12739226029168E-7,5.18730346955616E-9,-21.4646719286033,0.0122054886707876,6.07795498050213E-8,1.48201145348917E-9,5.65640852108258E-8,1.30228809788813E-9,-2.22409068781715E-8,7.07392153173896E-10,3.50017771950645,50.0288200378418,2,100,1,3,0.000747449865859961,-0.000168552880936978,0.0120554780587554,42.6780090332031,237.911651611328,237.95231628418,0.490238279104233,0.490238279104233,,,7.49355268478394,0,1,,,,,,1,1,1,237.948181152344,0,0,237.938124712776,,,,,,,,,,,,,,,,,,,,,,,,,,,,,,,,,
,3890447528.17741,237.980690002441,0.490238279104233,,,5,,,,31.020000576973,,,,,5.6187123006024E-7,4.96934285528091E-9,-70.8804519857855,0.184016201727334,1.60522767882774E-7,1.41970726923081E-9,5.257767153001E-8,8.85306574501004E-10,-1.5166788541161E-7,1.10986530689633E-9,3.5002587948805,249.760238647461,2,499,1,3,0.00082327182923725,-0.0018499267408589,0.0145066259428859,7.834716796875,237.955841064453,237.980880737305,0.490238279104233,0.490238279104233,,,7.4965386390686,0,1,,,,,,1,1,1,237.980834960938,0,0,237.975137149586,,,,,,,,,,,,,,,,,,,,,,,,,,,,,,,,,
,3890447563.0362,237.995307922363,0.490238279104233,,,5,,,,31.020000576973,,,,,1.1978989762473E-6,6.34967840564506E-9,-81.6605862387442,0.945800682857271,3.42271125090925E-7,1.81426949597544E-9,4.96419297611437E-8,1.49546747332592E-9,-3.38652036581204E-7,1.02720535446967E-9,3.49985402925555,550.176086425781,2,1100,1,3,0.00112214292973625,-0.00419007171655623,0.0150502827018499,0.438446044921875,237.980728149414,237.996307373047,0.490238279104233,0.490238279104233,,,7.49912357330322,0,1,,,,,,1,1,1,237.995071411133,0,0,237.992620580337,,,,,,,,,,,,,,,,,,,,,,,,,,,,,,,,,
,3890447711.16912,239.949691772461,0.490238279104233,,,5,,,,31.020000576973,,,,,2.5150725792238E-7,6.57477234520801E-9,-13.810587822207,0.0204939977897365,7.18538982036209E-8,1.87836735491092E-9,6.97766152397801E-8,1.17165551684996E-9,-1.71524532570709E-8,1.4681577809725E-9,3.50025905636537,50.0288200378418,2,100,1,3,0.000902327312968336,-7.97981283798003E-5,0.0120595535263419,42.6929626464844,239.914794921875,239.952072143555,0.490238279104233,0.490238279104233,,,7.51294946670532,0,1,,,,,,1,1,1,239.950302124023,0,0,239.940065720502,,,,,,,,,,,,,,,,,,,,,,,,,,,,,,,,,
,3890447745.88186,239.97843170166,0.490238279104233,,,5,,,,31.020000576973,,,,,5.57678961783203E-7,6.20090947365475E-9,-69.9924158400211,0.197872352889602,1.59331697472542E-7,1.77163117136749E-9,5.45144681229364E-8,1.09085680441333E-9,-1.4971560568209E-7,1.39596147497919E-9,3.50011310134512,249.760238647461,2,499,1,3,0.000845475334363263,-0.00182324355397246,0.0145065598189831,7.84201049804687,239.953521728516,239.978576660156,0.490238279104233,0.490238279104233,,,7.51591444015503,0,1,,,,,,1,1,1,239.978469848633,0,0,239.973088119969,,,,,,,,,,,,,,,,,,,,,,,,,,,,,,,,,
,3890447780.96672,239.992614746094,0.490238279104233,,,5,,,,31.020000576973,,,,,1.18255609463711E-6,6.99888597049432E-9,-81.6131109950565,0.866612817249522,3.37879576608663E-7,1.99971962359097E-9,4.92819829854242E-8,1.37554413303285E-9,-3.34266202961462E-7,1.45146715810373E-9,3.49993363465932,550.176086425781,2,1100,1,3,0.00111113197862624,-0.0041354878243944,0.0150495804846287,0.441986083984375,239.978439331055,239.995666503906,0.490238279104233,0.490238279104233,,,7.51913213729858,0,1,,,,,,1,1,1,239.992294311523,0,0,239.990576079398,,,,,,,,,,,,,,,,,,,,,,,,,,,,,,,,,
,3890447929.0362,241.949371337891,0.490238279104233,,,5,,,,31.029999256134,,,,,2.32966217181434E-7,5.26694188057986E-9,-26.3146063117645,0.0160707145966872,6.65591477942352E-8,1.50478111073136E-9,5.96618529306418E-8,1.0845863956317E-9,-2.95056513227094E-8,1.04309085971671E-9,3.50013822144537,50.0288200378418,2,100,1,3,0.000799979678894939,-0.000253122489451041,0.0120561737567186,42.6746520996094,241.908935546875,241.95133972168,0.490238279104233,0.490238279104233,,,7.53448295593262,0,1,,,,,,1,1,1,241.950042724609,0,0,241.938360965613,,,,,,,,,,,,,,,,,,,,,,,,,,,,,,,,,
,3890447964.03463,241.979293823242,0.490238279104233,,,5,,,,31.029999256134,,,,,5.43884948543087E-7,1.32754244163043E-8,-69.7733297954483,0.26844279337387,1.55391077631377E-7,3.79286558966063E-9,5.37241364020277E-8,1.51373041814236E-9,-1.45808450287688E-7,3.47770752111534E-9,3.50010410400335,249.760238647461,2,499,1,3,0.000831343365714657,-0.00177498463868022,0.0145077873021364,7.8424072265625,241.955322265625,241.980224609375,0.490238279104233,0.490238279104233,,,7.53856611251831,0,1,,,,,,1,1,1,241.979629516602,0,0,241.974412860292,,,,,,,,,,,,,,,,,,,,,,,,,,,,,,,,,
,3890447998.74837,241.993812561035,0.490238279104233,,,5,,,,31.029999256134,,,,,1.18242584544507E-6,8.23306618451238E-9,-81.3363292978835,1.15000575294678,3.37838022414682E-7,2.35231901340748E-9,5.08898993080757E-8,1.95310926942395E-9,-3.3398315457142E-7,1.31101827696207E-9,3.499978590313,550.176086425781,2,1100,1,3,0.00113090653396563,-0.00412961990121068,0.0150296008214354,0.44390869140625,241.980041503906,241.996994018555,0.490238279104233,0.490238279104233,,,7.54183530807495,0,1,,,,,,1,1,1,241.993225097656,0,0,241.992107969342,,,,,,,,,,,,,,,,,,,,,,,,,,,,,,,,,
,3890448147.51928,243.94686126709,0.490238279104233,,,5,,,,31.029999256134,,,,,2.68305944126251E-7,7.96811964891467E-9,-35.283643288506,0.0243771494200774,7.66532609201146E-8,2.27643989207912E-9,6.25722502647121E-8,1.45251698264871E-9,-4.42768100307307E-8,1.75281858655318E-9,3.50025479549879,50.0288200378418,2,100,1,3,0.000864618189113476,-0.000431592820041507,0.0120618687942624,42.6953735351562,243.908447265625,243.952239990234,0.490238279104233,0.490238279104233,,,7.56004333496094,0,1,,,,,,1,1,1,243.947616577148,0,0,243.936920166016,,,,,,,,,,,,,,,,,,,,,,,,,,,,,,,,,
,3890448182.39158,243.979438781738,0.490238279104233,,,5,,,,31.029999256134,,,,,5.5492530413841E-7,4.96226701093259E-9,-71.1484826546712,0.239362716916511,1.58542059883348E-7,1.4177187951916E-9,5.12275938546707E-8,1.08443188349125E-9,-1.5003772318959E-7,9.13199908183932E-10,3.50017720563687,249.760238647461,2,499,1,3,0.000804499759048463,-0.00183085381062761,0.0145087596029043,7.8389892578125,243.954574584961,243.979782104492,0.490238279104233,0.490238279104233,,,7.56368923187256,0,1,,,,,,1,1,1,243.979431152344,0,0,243.973914202522,,,,,,,,,,,,,,,,,,,,,,,,,,,,,,,,,
,3890448217.52194,243.994262695313,0.490238279104233,,,5,,,,31.029999256134,,,,,1.17433218775215E-6,7.27666132929169E-9,-81.7738893178898,0.97654365710379,3.35524735398438E-7,2.07905385934114E-9,4.80068714583002E-8,1.47289693364271E-9,-3.32072564896557E-7,1.46732394954461E-9,3.49998692751408,550.176086425781,2,1100,1,3,0.00109174686911184,-0.00410981284454579,0.0150294061750174,0.44427490234375,243.980972290039,243.99772644043,0.490238279104233,0.490238279104233,,,7.56855583190918,0,1,,,,,,1,1,1,243.99397277832,0,0,243.992344126982,,,,,,,,,,,,,,,,,,,,,,,,,,,,,,,,,
,3890448365.08098,245.949638366699,0.490238279104233,,,5,,,,31.0399997979403,,,,,2.28809208921217E-7,5.31086241701278E-9,-25.0264635076908,0.0160479025484393,6.53695513115887E-8,1.51728461854541E-9,5.92321671326327E-8,1.11867833045762E-9,-2.76537269721516E-8,1.02504214871342E-9,3.50024138655291,50.0288200378418,2,100,1,3,0.000791094521778809,-0.000230882116073477,0.0120553532615304,42.685791015625,245.910491943359,245.953277587891,0.490238279104233,0.490238279104233,,,7.58932828903198,0,1,,,,,,1,1,1,245.950103759766,0,0,245.939077938304,,,,,,,,,,,,,,,,,,,,,,,,,,,,,,,,,
,3890448400.2831,245.978408813477,0.490238279104233,,,5,,,,31.0399997979403,,,,,5.51797542800307E-7,4.79066974939754E-9,-69.9466776201645,0.181831526013481,1.57651771170569E-7,1.3687222441277E-9,5.4057928568279E-8,9.96226322553346E-10,-1.48093961092694E-7,9.38580681572881E-10,3.50010366964604,249.760238647461,2,499,1,3,0.000837960366019861,-0.00180335993138436,0.0145080098882318,7.84243774414062,245.954940795898,245.978652954102,0.490238279104233,0.490238279104233,,,7.59494829177856,0,1,,,,,,1,1,1,245.978454589844,0,0,245.973233309659,,,,,,,,,,,,,,,,,,,,,,,,,,,,,,,,,
,3890448435.18846,245.99169921875,0.490238279104233,,,5,,,,31.0399997979403,,,,,1.17890366430221E-6,6.96170335598816E-9,-81.3853778693758,0.981304461244306,3.36812130602379E-7,1.98895483231869E-9,5.04503054408501E-8,1.63997534596783E-9,-3.33012279055651E-7,1.12535425072355E-9,3.50018172502807,550.176086425781,2,1100,1,3,0.00112388306067899,-0.00411828776524298,0.0150500759482384,0.452880859375,245.978622436523,245.995315551758,0.490238279104233,0.490238279104233,,,7.5990834236145,0,1,,,,,,1,1,1,245.991394042969,0,0,245.989775686553,,,,,,,,,,,,,,,,,,,,,,,,,,,,,,,,,
,3890448583.095,247.948471069336,0.490238279104233,,,5,,,,31.0399997979403,,,,,2.74968070287385E-7,6.57012348469184E-9,-33.3420151461764,0.0171168308523446,7.855650400059E-8,1.87703950960609E-9,6.56264598375494E-8,1.54594902307501E-9,-4.31774488591583E-8,1.06457453411008E-9,3.50025849273181,50.0288200378418,2,100,1,3,0.000900563079159071,-0.000412036073118996,0.0120570696890354,42.6913757324219,247.911895751953,247.952362060547,0.490238279104233,0.490238279104233,,,7.62286472320557,0,1,,,,,,1,1,1,247.948867797852,0,0,247.938852197984,,,,,,,,,,,,,,,,,,,,,,,,,,,,,,,,,
,3890448617.87137,247.980567932129,0.490238279104233,,,5,,,,31.0399997979403,,,,,5.50304389972744E-7,1.26707038778934E-8,-70.0230173938095,0.220958784562972,1.57228651335231E-7,3.62017406818783E-9,5.37160073862263E-8,1.22293994482602E-9,-1.4776819465358E-7,3.40735647905067E-9,3.5000261421783,249.760238647461,2,499,1,3,0.00083328319683296,-0.00179959626617704,0.0145076997578144,7.84588623046875,247.954696655273,247.980880737305,0.490238279104233,0.490238279104233,,,7.62868690490723,0,1,,,,,,1,1,1,247.980850219727,0,0,247.974976048325,,,,,,,,,,,,,,,,,,,,,,,,,,,,,,,,,
,3890448648.55185,247.994117736816,0.490238279104233,,,5,,,,31.0399997979403,,,,,1.17503523888466E-6,1.06847679624554E-8,-81.6428162862281,1.76076386335824,3.35707562134926E-7,3.05263815582076E-9,4.87929856780211E-8,2.73624501755466E-9,-3.32142758197736E-7,1.35335247229984E-9,3.50017506728786,550.176086425781,2,1100,1,3,0.00110167607096311,-0.00410976818265958,0.0150227528065443,0.45257568359375,247.980972290039,247.997543334961,0.490238279104233,0.490238279104233,,,7.63404130935669,0,1,,,,,,1,1,1,247.993743896484,0,0,247.992273791083,,,,,,,,,,,,,,,,,,,,,,,,,,,,,,,,,
,3890448795.10391,249.945281982422,0.490238279104233,,,5,,,,31.0500003397465,,,,,2.18491046834535E-7,9.17984801001079E-9,-24.7775162890536,0.0361297449423437,6.24213957348655E-8,2.62261970785811E-9,5.66750073752529E-8,1.27882169411823E-9,-2.6160546334198E-8,2.28970504796979E-9,3.50025891382779,50.0288200378418,2,100,1,3,0.000756370251590105,-0.000217188158405269,0.0120588103309274,42.6922302246094,249.90673828125,249.950286865234,0.490238279104233,0.490238279104233,,,7.66149044036865,0,1,,,,,,1,1,1,249.945907592773,0,0,249.935317544376,,,,,,,,,,,,,,,,,,,,,,,,,,,,,,,,,
,3890448829.67497,249.976127624512,0.490238279104233,,,5,,,,31.0500003397465,,,,,5.43776244968783E-7,5.66792006418035E-9,-70.0947825337704,0.194626185782365,1.55357898712448E-7,1.61933545164654E-9,5.28939539064113E-8,1.02842165460829E-9,-1.46076371574919E-7,1.2508382010844E-9,3.50015190392899,249.760238647461,2,499,1,3,0.000821157718257336,-0.00177928220754601,0.0145080806687474,7.8402099609375,249.952301025391,249.976501464844,0.490238279104233,0.490238279104233,,,7.66707563400269,0,1,,,,,,1,1,1,249.976348876953,0,0,249.971234408292,,,,,,,,,,,,,,,,,,,,,,,,,,,,,,,,,
,3890448860.39382,249.990074157715,0.490238279104233,,,5,,,,31.0500003397465,,,,,1.17920681449229E-6,1.0545149449029E-8,-81.2923131425861,1.14048948621741,3.36885502363474E-7,3.01262503402645E-9,5.10022538037913E-8,1.96409968366942E-9,-3.33002420125776E-7,2.28434280007458E-9,3.50031926639578,550.176086425781,2,1100,1,3,0.00113073249634403,-0.00411752074249521,0.0150232641026378,0.460540771484375,249.976715087891,249.994293212891,0.490238279104233,0.490238279104233,,,7.67311334609985,0,1,,,,,,1,1,1,249.989700317383,0,0,249.988676926185,,,,,,,,,,,,,,,,,,,,,,,,,,,,,,,,,
,3890449005.72089,251.95036315918,0.490238279104233,,,5,,,,31.0500003397465,,,,,2.69182399910476E-7,4.91950559520487E-9,-11.4564224053877,0.0135347413832039,7.69041980239184E-8,1.4054805685633E-9,7.53719630081411E-8,9.46570138401333E-10,-1.52749096888154E-8,1.03893243365289E-9,3.500230245256,50.0288200378418,2,100,1,3,0.000968432613887976,-4.56727120637716E-5,0.0120588112622499,42.7005310058594,251.914581298828,251.952178955078,0.490238279104233,0.490238279104233,,,7.70336055755615,0,1,,,,,,1,1,1,251.951110839844,0,0,251.939986228943,,,,,,,,,,,,,,,,,,,,,,,,,,,,,,,,,
,3890449040.45176,251.978332519531,0.490238279104233,,,5,,,,31.0500003397465,,,,,5.48205711578111E-7,6.40152214212095E-9,-71.0675382191427,0.253433562314261,1.56622164503232E-7,1.8289124553776E-9,5.08165914378572E-8,1.15268731569513E-9,-1.48149169583617E-7,1.41994109795824E-9,3.50017964134827,249.760238647461,2,499,1,3,0.000797261839750682,-0.00180757566545503,0.0145075144246221,7.8388671875,251.956192016602,251.978607177734,0.490238279104233,0.490238279104233,,,7.70988845825195,0,1,,,,,,1,1,1,251.978622436523,0,0,251.974004408892,,,,,,,,,,,,,,,,,,,,,,,,,,,,,,,,,
,3890449075.60543,251.992980957031,0.490238279104233,,,5,,,,31.0500003397465,,,,,1.1795712145172E-6,8.37886448698469E-9,-81.3951517279871,1.27876575122708,3.36986915052559E-7,2.39372380434707E-9,5.04196485463545E-8,2.12837114265432E-9,-3.33193697355011E-7,1.09542226132854E-9,3.50034722960454,550.176086425781,2,1100,1,3,0.00112362292348948,-0.00412081918001925,0.0150289563462138,0.462615966796875,251.978179931641,251.996856689453,0.490238279104233,0.490238279104233,,,7.71745109558105,0,1,,,,,,1,1,1,251.992935180664,0,0,251.990992826574,,,,,,,,,,,,,,,,,,,,,,,,,,,,,,,,,
,3890449222.92736,253.946090698242,0.490238279104233,,,5,,,,31.0600008815527,,,,,2.45098419516895E-7,5.80385162140214E-9,-25.3304312745986,0.0190138912673301,7.002294571458E-8,1.65812079825715E-9,6.32906205004827E-8,9.77989743069476E-10,-2.99584759827815E-8,1.33899239880734E-9,3.50025862259407,50.0288200378418,2,100,1,3,0.000846088071756482,-0.000251815626297994,0.0120578110218048,42.693115234375,253.906524658203,253.948715209961,0.490238279104233,0.490238279104233,,,7.75113534927368,0,1,,,,,,1,1,1,253.946899414062,0,0,253.935079863577,,,,,,,,,,,,,,,,,,,,,,,,,,,,,,,,,
,3890449258.09609,253.979156494141,0.490238279104233,,,5,,,,31.0600008815527,,,,,5.42698887341471E-7,7.69261095885249E-9,-70.2454520469781,0.156899920579373,1.55051054435249E-7,2.19780704982308E-9,5.24059267488988E-8,8.2148707348418E-10,-1.45926174222007E-7,2.03850798780638E-9,3.50013025914705,249.760238647461,2,499,1,3,0.000814833442715238,-0.00177791432722239,0.0145073225721717,7.84121704101562,253.952072143555,253.979461669922,0.490238279104233,0.490238279104233,,,7.76044178009033,0,1,,,,,,1,1,1,253.9794921875,0,0,253.973916718454,,,,,,,,,,,,,,,,,,,,,,,,,,,,,,,,,
,3890449292.68188,253.993270874023,0.490238279104233,,,5,,,,31.0600008815527,,,,,1.17550294894604E-6,9.31462205120807E-9,-81.4680099873941,1.46251088096671,3.35824443917807E-7,2.66105480505696E-9,4.9823447226543E-8,2.37928362642194E-9,-3.32107936127952E-7,1.19173071646123E-9,3.50034957322448,550.176086425781,2,1100,1,3,0.00111446067591713,-0.00410802970089206,0.0150489890947938,0.4627685546875,253.978729248047,253.99479675293,0.490238279104233,0.490238279104233,,,7.76871681213379,0,1,,,,,,1,1,1,253.993240356445,0,0,253.990479413201,,,,,,,,,,,,,,,,,,,,,,,,,,,,,,,,,
,3890449441.21325,255.946952819824,0.490238279104233,,,5,,,,31.0600008815527,,,,,1.64878711064098E-7,5.72530518579782E-9,-41.8313676061579,0.0360430223380835,4.71047269326918E-8,1.63568077190079E-9,3.50982493784597E-8,1.37564973027589E-9,-3.141604987854E-8,8.84895139074588E-10,3.50025829254236,50.0288200378418,2,100,1,3,0.000497611264927845,-0.000324082495431882,0.0120601588860154,42.6909790039063,255.910507202148,255.950958251953,0.490238279104233,0.490238279104233,,,7.80800008773804,0,1,,,,,,1,1,1,255.947723388672,0,0,255.936847911162,,,,,,,,,,,,,,,,,,,,,,,,,,,,,,,,,
,3890449476.00873,255.978332519531,0.490238279104233,,,5,,,,31.0600008815527,,,,,5.48999015781102E-7,4.73349669372426E-9,-70.2054444089086,0.155772538783482,1.56857286555814E-7,1.3524312903223E-9,5.31194869290006E-8,8.17115977661427E-10,-1.47589052622654E-7,1.07767892903835E-9,3.499990518998,249.760238647461,2,499,1,3,0.000825535903591341,-0.00179798213105393,0.0145084606483579,7.84744262695313,255.95295715332,255.978851318359,0.490238279104233,0.490238279104233,,,7.81821727752686,0,1,,,,,,1,1,1,255.978698730469,0,0,255.973658842199,,,,,,,,,,,,,,,,,,,,,,,,,,,,,,,,,
,3890449506.46441,255.992195129395,0.490238279104233,,,5,,,,31.0600008815527,,,,,1.1690009630081E-6,6.74750937815852E-9,-81.5196443341768,1.01265695618622,3.33967711241256E-7,1.9276718624798E-9,4.92503219536299E-8,1.61778093119194E-9,-3.30316269564772E-7,1.04819066398633E-9,3.50034127150581,550.176086425781,2,1100,1,3,0.00110455078775537,-0.00408630662429127,0.015023211017251,0.462127685546875,255.977996826172,255.995101928711,0.490238279104233,0.490238279104233,,,7.8266487121582,0,1,,,,,,1,1,1,255.991577148438,0,0,255.990226482523,,,,,,,,,,,,,,,,,,,,,,,,,,,,,,,,,
,3890449654.83288,257.947158813477,0.490238279104233,,,5,,,,31.0699995607138,,,,,2.87190816363716E-7,5.53951373648062E-9,-24.5324765141547,0.014040181893208,8.20491267631332E-8,1.58261420238102E-9,7.46422294250047E-8,1.09747800995192E-9,-3.40675327703321E-8,1.14026739462727E-9,3.50023001698488,50.0288200378418,2,100,1,3,0.000995404680776181,-0.000281229014082954,0.0120600946247578,42.683837890625,257.911376953125,257.949432373047,0.490238279104233,0.490238279104233,,,7.85922431945801,0,1,,,,,,1,1,1,257.947662353516,0,0,257.937440814394,,,,,,,,,,,,,,,,,,,,,,,,,,,,,,,,,
,3890449689.28962,257.977676391602,0.490238279104233,,,5,,,,31.0699995607138,,,,,5.48492919295743E-7,1.1315869069868E-8,-70.2644156393554,0.151130916395137,1.567151498224E-7,3.23316501320019E-9,5.2919557229449E-8,8.22801087814978E-10,-1.47509859489108E-7,3.12671622832522E-9,3.499935519427,249.760238647461,2,499,1,3,0.000822913114754973,-0.0017971767834173,0.0145093873143196,7.849853515625,257.953186035156,257.977722167969,0.490238279104233,0.490238279104233,,,7.84802913665772,0,1,,,,,,1,1,1,257.977661132813,0,0,257.97297668457,,,,,,,,,,,,,,,,,,,,,,,,,,,,,,,,,
,3890449723.85687,257.992691040039,0.490238279104233,,,5,,,,31.0699995607138,,,,,1.16911603686069E-6,6.5672359536937E-9,-81.8198723210611,0.880412766842423,3.33996042469417E-7,1.87614466771525E-9,4.75228385516536E-8,1.30429807677676E-9,-3.30597846637309E-7,1.34860125356341E-9,3.50038889148736,550.176086425781,2,1100,1,3,0.00108316681462683,-0.00409244304169601,0.0150487255305052,0.466827392578125,257.977386474609,257.994934082031,0.490238279104233,0.490238279104233,,,7.83983135223389,0,1,,,,,,1,1,1,257.992401123047,0,0,257.990497935902,,,,,,,,,,,,,,,,,,,,,,,,,,,,,,,,,
,3890449870.9258,259.947143554687,0.490238279104233,,,5,,,,31.0699995607138,,,,,2.29773127674029E-7,4.63011436575053E-9,-12.032598747876,0.0108174379890038,6.56446396315284E-8,1.3227925827064E-9,6.42023710959951E-8,1.10938146469058E-9,-1.36848185229236E-8,7.20453317477302E-10,3.50025727864109,50.0288200378418,2,100,1,3,0.000826216407165443,-4.73012769073992E-5,0.0120601588860154,42.6943054199219,259.911407470703,259.949066162109,0.490238279104233,0.490238279104233,,,7.82070541381836,0,1,,,,,,1,1,1,259.947814941406,0,0,259.937519746668,,,,,,,,,,,,,,,,,,,,,,,,,,,,,,,,,
,3890449906.23041,259.977981567383,0.490238279104233,,,5,,,,31.0699995607138,,,,,5.44466246981343E-7,8.88487999079399E-9,-70.3039695967214,0.230247100986497,1.55559827608435E-7,2.53850520092369E-9,5.24283333890348E-8,1.1866895011585E-9,-1.46458628368608E-7,2.24405362746901E-9,3.50004403676661,249.760238647461,2,499,1,3,0.000815627698276148,-0.00178455073832585,0.0145084029063582,7.8450927734375,259.952453613281,259.978118896484,0.490238279104233,0.490238279104233,,,7.81836032867432,0,1,,,,,,1,1,1,259.978179931641,0,0,259.972813461766,,,,,,,,,,,,,,,,,,,,,,,,,,,,,,,,,
,3890449941.75408,259.994079589844,0.490238279104233,,,5,,,,31.0699995607138,,,,,1.18233956873173E-6,6.16685350269666E-9,-81.6909727552562,0.903930654218552,3.3777750074473E-7,1.76178182536358E-9,4.88129373455202E-8,1.39685788799027E-9,-3.34231861373296E-7,1.07362155387304E-9,3.50035027828944,550.176086425781,2,1100,1,3,0.00110466239611247,-0.00413625867537107,0.0150273190811276,0.46282958984375,259.979187011719,259.995147705078,0.490238279104233,0.490238279104233,,,7.81660795211792,0,1,,,,,,1,1,1,259.993988037109,0,0,259.991467644187,,,,,,,,,,,,,,,,,,,,,,,,,,,,,,,,,
,3890450088.91581,261.945053100586,0.490238279104233,,,5,,,,31.08000010252,,,,,2.2829554095473E-7,6.86925395050834E-9,-32.2921225077993,0.0252856797989786,6.52229349531026E-8,1.96251272239781E-9,5.51352487873105E-8,1.01794602093029E-9,-3.48444484108737E-8,1.67786831546622E-9,3.50023409892367,50.0288200378418,2,100,1,3,0.000753842855358877,-0.0003283472051497,0.0120619339868426,42.6998901367188,261.908416748047,261.949005126953,0.490238279104233,0.490238279104233,,,7.81943416595459,0,1,,,,,,1,1,1,261.945678710938,0,0,261.935651891372,,,,,,,,,,,,,,,,,,,,,,,,,,,,,,,,,
,3890450123.9518,261.978073120117,0.490238279104233,,,5,,,,31.08000010252,,,,,5.42484940912319E-7,6.31013418502208E-9,-70.5571710086141,0.208321821319423,1.55008673537735E-7,1.80304641861659E-9,5.15971333206481E-8,1.02155925846303E-9,-1.46169164686056E-7,1.48572981027325E-9,3.49970700691311,249.760238647461,2,499,1,3,0.000804781827113901,-0.00178163476757152,0.0145075181499124,7.83584594726563,261.951538085938,261.978820800781,0.490238279104233,0.490238279104233,,,7.82014417648315,0,1,,,,,,1,1,1,261.978393554687,0,0,261.97260353782,,,,,,,,,,,,,,,,,,,,,,,,,,,,,,,,,
,3890450158.6795,261.994094848633,0.490238279104233,,,5,,,,31.08000010252,,,,,1.16356839686429E-6,8.2498560618439E-9,-82.0254210370717,0.975071347037283,3.3241190380326E-7,2.35684500112824E-9,4.61167414332396E-8,1.36786245100495E-9,-3.29197387519536E-7,1.9192891065376E-9,3.50038125455626,550.176086425781,2,1100,1,3,0.00106328228433175,-0.0040768682415387,0.015026805922389,0.46588134765625,261.977416992187,261.995910644531,0.490238279104233,0.490238279104233,,,7.82273006439209,0,1,,,,,,1,1,1,261.994018554687,0,0,261.991388494318,,,,,,,,,,,,,,,,,,,,,,,,,,,,,,,,,
,3890450307.47751,263.945907592773,0.490238279104233,,,5,,,,31.08000010252,,,,,2.13662407118402E-7,3.74845561935308E-9,-42.5897899450369,0.0176081171722916,6.10423376132952E-8,1.07091601433754E-9,4.49404490403814E-8,7.33941530184092E-10,-4.13100837731467E-8,7.79865975687899E-10,3.50023304271142,50.0288200378418,2,100,1,3,0.000639224815126171,-0.000428472863002949,0.0120553625747561,42.6842956542969,263.909759521484,263.951202392578,0.490238279104233,0.490238279104233,,,7.83831310272217,0,1,,,,,,1,1,1,263.946380615234,0,0,263.936945452009,,,,,,,,,,,,,,,,,,,,,,,,,,,,,,,,,
,3890450342.63444,263.978607177734,0.490238279104233,,,5,,,,31.08000010252,,,,,5.39879573103565E-7,5.09617662950636E-9,-70.5707451361613,0.19344001326022,1.54253382679367E-7,1.45607006265097E-9,5.13112604812084E-8,9.3941994934839E-10,-1.45469105365561E-7,1.11248828583256E-9,3.49995289390682,249.760238647461,2,499,1,3,0.000800484416266256,-0.00177327191339235,0.0145066948607564,7.84909057617187,263.953002929687,263.978851318359,0.490238279104233,0.490238279104233,,,7.84284019470215,0,1,,,,,,1,1,1,263.978607177734,0,0,263.973795273725,,,,,,,,,,,,,,,,,,,,,,,,,,,,,,,,,
,3890450377.78615,263.995620727539,0.490238279104233,,,5,,,,31.08000010252,,,,,1.17435109385291E-6,9.1424846357907E-9,-81.6683553652984,1.50311461871668,3.35491508719382E-7,2.61184749600051E-9,4.8613624462017E-8,2.31493614947119E-9,-3.31950701067904E-7,1.20947011795895E-9,3.50038991548721,550.176086425781,2,1100,1,3,0.00109869368023357,-0.00410788265880967,0.0150277176871896,0.47747802734375,263.979339599609,263.996307373047,0.490238279104233,0.490238279104233,,,7.84835767745972,0,1,,,,,,1,1,1,263.995513916016,0,0,263.992688728101,,,,,,,,,,,,,,,,,,,,,,,,,,,,,,,,,
,3890450524.88366,265.948379516602,0.490238279104233,,,5,,,,31.0900006443262,,,,,2.47046361313885E-7,4.93141166215897E-9,-27.5179134276739,0.0165795314771295,7.05806773787425E-8,1.40889496893411E-9,6.25956330147918E-8,7.5980035219108E-10,-3.26101019121322E-8,1.18646047481496E-9,3.50019821980754,50.0288200378418,2,100,1,3,0.000842500492951442,-0.000286190047758257,0.0120629444718361,42.6800231933594,265.912078857422,265.951538085938,0.490238279104233,0.490238279104233,,,7.87563896179199,0,1,,,,,,1,1,1,265.948944091797,0,0,265.938254861271,,,,,,,,,,,,,,,,,,,,,,,,,,,,,,,,,
,3890450559.83277,265.979827880859,0.490238279104233,,,5,,,,31.0900006443262,,,,,5.41196419606601E-7,4.99282155414362E-9,-70.3378535002156,0.160238783992947,1.54632440278669E-7,1.42656557364954E-9,5.20296697217807E-8,8.11965274615991E-10,-1.45616293920627E-7,1.17294574842139E-9,3.49988927699317,249.760238647461,2,499,1,3,0.000809643483397223,-0.00177432490099444,0.0145088313147426,7.8519287109375,265.953796386719,265.980010986328,0.490238279104233,0.490238279104233,,,7.88012170791626,0,1,,,,,,1,1,1,265.97998046875,0,0,265.974141737994,,,,,,,,,,,,,,,,,,,,,,,,,,,,,,,,,
,3890450597.34266,265.996170043945,0.490238279104233,,,5,,,,31.0900006443262,,,,,1.1578343215188E-6,7.70496810011389E-9,-81.5036664655061,0.839864262141493,3.30771288197797E-7,2.20116313416455E-9,4.8870175043191E-8,1.34463149416121E-9,-3.27141179137201E-7,1.74272352601177E-9,3.50040757112639,550.176086425781,2,1100,1,3,0.00109481572752259,-0.00404697872791873,0.0150475194677711,0.4736328125,265.97802734375,265.996551513672,0.490238279104233,0.490238279104233,,,7.88130903244019,0,1,,,,,,1,1,1,265.995574951172,0,0,265.992267505543,,,,,,,,,,,,,,,,,,,,,,,,,,,,,,,,,
,3890450744.87615,267.949325561523,0.490238279104233,,,5,,,,31.0900006443262,,,,,2.9289986105932E-7,5.80993146221305E-9,-24.53497993492,0.0162589032905464,8.36796676779218E-8,1.65986126531834E-9,7.61240568352361E-8,9.3429063080362E-10,-3.47478740879663E-8,1.37194768023303E-9,3.50025124605746,50.0288200378418,2,100,1,3,0.00101517768827675,-0.000286870554271189,0.0120569160208106,42.6964416503906,267.915008544922,267.951202392578,0.490238279104233,0.490238279104233,,,7.89022779464722,0,1,,,,,,1,1,1,267.950073242187,0,0,267.940071554745,,,,,,,,,,,,,,,,,,,,,,,,,,,,,,,,,
,3890450780.25138,267.979919433594,0.490238279104233,,,5,,,,31.0900006443262,,,,,5.40752224960372E-7,4.86271596930016E-9,-70.1218881002371,0.203280594563252,1.54508989261538E-7,1.38942253920003E-9,5.25361955178229E-8,1.0602260900011E-9,-1.45303048567933E-7,8.98006475766206E-10,3.49981077181885,249.760238647461,2,499,1,3,0.000815643508423393,-0.00176981082671523,0.0145075246691704,7.85565185546875,267.953369140625,267.980224609375,0.490238279104233,0.490238279104233,,,7.89158582687378,0,1,,,,,,1,1,1,267.980010986328,0,0,267.97515779383,,,,,,,,,,,,,,,,,,,,,,,,,,,,,,,,,
,3890450815.39644,267.994873046875,0.490238279104233,,,5,,,,31.0900006443262,,,,,1.1588667569484E-6,8.72680328835786E-9,-81.5429596851857,1.37960905664074,3.31069665463261E-7,2.49310788139982E-9,4.8689693131001E-8,2.1672524209899E-9,-3.27469750011759E-7,1.23231645773777E-9,3.50037130501467,550.176086425781,2,1100,1,3,0.00109295166326969,-0.00405133999794899,0.0150491110980511,0.479766845703125,267.980041503906,267.997589111328,0.490238279104233,0.490238279104233,,,7.89499235153198,0,1,,,,,,1,1,1,267.994812011719,0,0,267.992476519416,,,,,,,,,,,,,,,,,,,,,,,,,,,,,,,,,
,3890450961.92837,269.947830200195,0.490238279104233,,,5,,,,31.0999993234873,,,,,2.56290398925762E-7,6.87175507732432E-9,-17.7384656979181,0.0239233288909479,7.32206698836073E-8,1.96322028506231E-9,6.97395507816336E-8,8.85885382598683E-10,-2.23083292736176E-8,1.75198201377129E-9,3.50024657426878,50.0288200378418,2,100,1,3,0.000911754425436174,-0.000144128418673575,0.0120641365647316,42.6868286132812,269.912231445313,269.950439453125,0.490238279104233,0.490238279104233,,,7.914466381073,0,1,,,,,,1,1,1,269.948211669922,0,0,269.939022179806,,,,,,,,,,,,,,,,,,,,,,,,,,,,,,,,,
,3890450997.17685,269.978317260742,0.490238279104233,,,5,,,,31.0999993234873,,,,,5.3763122358564E-7,8.41514267106872E-9,-70.2206673536688,0.28071357095692,1.5361674886807E-7,2.40444900087658E-9,5.19836789192701E-8,1.438245736629E-9,-1.44553805411044E-7,1.9268690144597E-9,3.49982165061552,249.760238647461,2,499,1,3,0.000807889081369357,-0.00176099570456938,0.0145070347934961,7.85513305664062,269.953918457031,269.978363037109,0.490238279104233,0.490238279104233,,,7.91842269897461,0,1,,,,,,1,1,1,269.978485107422,0,0,269.973299811868,,,,,,,,,,,,,,,,,,,,,,,,,,,,,,,,,
,3890451032.26916,269.995407104492,0.490238279104233,,,5,,,,31.0999993234873,,,,,1.166160558764E-6,9.79777854800025E-9,-81.3812098554134,0.791481672439195,3.33153735296658E-7,2.79907127397226E-9,4.99262848247367E-8,1.33335403599272E-9,-3.2939152603811E-7,2.46109061423561E-9,3.50036765376677,550.176086425781,2,1100,1,3,0.00111127291107429,-0.00407371985160597,0.0150273330509663,0.48004150390625,269.977691650391,269.996124267578,0.490238279104233,0.490238279104233,,,7.9245867729187,0,1,,,,,,1,1,1,269.995391845703,0,0,269.992060044233,,,,,,,,,,,,,,,,,,,,,,,,,,,,,,,,,
,3890451179.93901,271.947326660156,0.490238279104233,,,5,,,,31.1099998652935,,,,,2.39086794044952E-7,3.98162134739604E-9,-10.6784029186121,0.0128133835889142,6.83075413530207E-8,1.13755661798781E-9,6.71246399829091E-8,7.30228922405983E-10,-1.26571289342989E-8,8.72238946625102E-10,3.50015224247827,50.0288200378418,2,100,1,3,0.000860629110062657,-2.88942108118214E-5,0.0120629640296102,42.67578125,271.908782958984,271.949859619141,0.490238279104233,0.490238279104233,,,7.96285772323608,0,1,,,,,,1,1,1,271.948150634766,0,0,271.936865604285,,,,,,,,,,,,,,,,,,,,,,,,,,,,,,,,,
,3890451215.27846,271.979598999023,0.490238279104233,,,5,,,,31.1099998652935,,,,,5.437094853692E-7,5.0468170623756E-9,-70.5209144259134,0.182986897696068,1.55345067611677E-7,1.44194309438272E-9,5.18017932479001E-8,9.0247729780182E-10,-1.46453624904193E-7,1.12460420343796E-9,3.50001125705733,249.760238647461,2,499,1,3,0.000807666897513441,-0.00178516587568654,0.0145095521584153,7.86514282226563,271.954284667969,271.980285644531,0.490238279104233,0.490238279104233,,,7.97155809402466,0,1,,,,,,1,1,1,271.980041503906,0,0,271.974249637488,,,,,,,,,,,,,,,,,,,,,,,,,,,,,,,,,
,3890451249.82111,271.993377685547,0.490238279104233,,,5,,,,31.1099998652935,,,,,1.1615064696255E-6,1.20308154463761E-8,-81.110520908234,1.79671522854566,3.31827856754531E-7,3.43705335181426E-9,5.12770169437314E-8,3.16089569428757E-9,-3.27842026060811E-7,1.34984226969375E-9,3.500328396132,550.176086425781,2,1100,1,3,0.00112593255140359,-0.00405218989769691,0.0150273619219661,0.48333740234375,271.977630615234,271.995483398438,0.490238279104233,0.490238279104233,,,7.98230457305908,0,1,,,,,,1,1,1,271.993408203125,0,0,271.991553811466,,,,,,,,,,,,,,,,,,,,,,,,,,,,,,,,,
,3890451397.0704,273.945816040039,0.490238279104233,,,5,,,,31.1099998652935,,,,,2.51856649900489E-7,3.96997656679286E-9,-27.7409347719412,0.0121956138683506,7.19537405822408E-8,1.13419544061058E-9,6.36834708212416E-8,7.26266056004373E-10,-3.3492630949755E-8,8.71169853356779E-10,3.50025791379983,50.0288200378418,2,100,1,3,0.000857761168595606,-0.00029510799977843,0.0120580093935132,42.6938781738281,273.908355712891,273.948516845703,0.490238279104233,0.490238279104233,,,8.02592945098877,0,1,,,,,,1,1,1,273.946350097656,0,0,273.935920266544,,,,,,,,,,,,,,,,,,,,,,,,,,,,,,,,,
,3890451432.31084,273.976928710938,0.490238279104233,,,5,,,,31.1099998652935,,,,,5.31394306293937E-7,5.70528738556191E-9,-69.941730817669,0.174505905260602,1.51834025484239E-7,1.63015813311171E-9,5.20753695481428E-8,9.24754902637094E-10,-1.42624427014354E-7,1.34247678154927E-9,3.49983677636933,249.760238647461,2,499,1,3,0.00080695740710034,-0.0017366668726063,0.0145094515755773,7.85440063476563,273.951812744141,273.977386474609,0.490238279104233,0.490238279104233,,,8.03324317932129,0,1,,,,,,1,1,1,273.977081298828,0,0,273.971346768466,,,,,,,,,,,,,,,,,,,,,,,,,,,,,,,,,
,3890451463.03822,273.991775512695,0.490238279104233,,,5,,,,31.1099998652935,,,,,1.15125259856312E-6,1.03156670235077E-8,-81.6528839612805,1.49854250050856,3.28911309102671E-7,2.94717210558646E-9,4.77480116052972E-8,2.27573019437724E-9,-3.25427068086496E-7,1.87266534713137E-9,3.50019159178183,550.176086425781,2,1100,1,3,0.00107786242631785,-0.00402680260706719,0.0150202950462699,0.491119384765625,273.976409912109,273.994781494141,0.490238279104233,0.490238279104233,,,8.04222679138184,0,1,,,,,,1,1,1,273.991271972656,0,0,273.989365150189,,,,,,,,,,,,,,,,,,,,,,,,,,,,,,,,,
,3890451611.8071,275.943054199219,0.490238279104233,,,5,,,,31.1200004070997,,,,,2.28307712179152E-7,6.01578181421329E-9,-22.046592395066,0.0117263341382423,6.52259471247829E-8,1.71866759463738E-9,6.04565555208355E-8,1.56918470253425E-9,-2.44832406531716E-8,7.0105468416462E-10,3.50025905706481,50.0288200378418,2,100,1,3,0.00080026534187076,-0.000189045352779038,0.0120549304410815,42.6920776367188,275.906829833984,275.947814941406,0.490238279104233,0.490238279104233,,,8.09536743164062,0,1,,,,,,1,1,1,275.943725585938,0,0,275.9334043615,,,,,,,,,,,,,,,,,,,,,,,,,,,,,,,,,
,3890451646.79396,275.976959228516,0.490238279104233,,,5,,,,31.1200004070997,,,,,5.36832988519482E-7,7.88092903337873E-9,-70.0025717486326,0.262291426732452,1.53391172194827E-7,2.25184548689548E-9,5.24564008280604E-8,1.38829447153345E-9,-1.44142907281173E-7,1.77297675031603E-9,3.49976456166351,249.760238647461,2,499,1,3,0.000813340961865599,-0.00175530993633929,0.0145100131630898,7.85806274414062,275.951019287109,275.977172851562,0.490238279104233,0.490238279104233,,,8.10529899597168,0,1,,,,,,1,1,1,275.977203369141,0,0,275.971380060369,,,,,,,,,,,,,,,,,,,,,,,,,,,,,,,,,
,3890451681.66932,275.993835449219,0.490238279104233,,,5,,,,31.1200004070997,,,,,1.15407964508643E-6,8.0598305655806E-9,-81.5927109017506,1.31709852426867,3.29708737687553E-7,2.30261106594087E-9,4.8206345719609E-8,2.03137721648529E-9,-3.26165602018179E-7,1.08421599570281E-9,3.5003004566415,550.176086425781,2,1100,1,3,0.00108468649663926,-0.00403555584076592,0.0150482263416052,0.4852294921875,275.977233886719,275.994964599609,0.490238279104233,0.490238279104233,,,8.1190824508667,0,1,,,,,,1,1,1,275.993682861328,0,0,275.99130711411,,,,,,,,,,,,,,,,,,,,,,,,,,,,,,,,,
,3890451827.8292,277.952072143555,0.490238279104233,,,5,,,,31.1200004070997,,,,,2.63014875595518E-7,4.61708197605927E-9,-18.7707231744185,0.0118714233563239,7.51415849640474E-8,1.31906933706506E-9,7.11450901150404E-8,9.74246307028765E-10,-2.41792047725302E-8,8.89262643557052E-10,3.50025722403062,50.0288200378418,2,100,1,3,0.00093285932527107,-0.000164747381098571,0.0120588801801205,42.6899719238281,277.917144775391,277.955413818359,0.490238279104233,0.490238279104233,,,8.19410991668701,0,1,,,,,,1,1,1,277.952758789062,0,0,277.943002139821,,,,,,,,,,,,,,,,,,,,,,,,,,,,,,,,,
,3890451862.61969,277.980010986328,0.490238279104233,,,5,,,,31.1200004070997,,,,,5.34925117461678E-7,5.58447004133235E-9,-70.6826652587349,0.205326697091793,1.52825608921281E-7,1.59545702138469E-9,5.05546996582239E-8,9.70694091247487E-10,-1.44221666488177E-7,1.26618959413783E-9,3.50023220085591,249.760238647461,2,499,1,3,0.000789620548265192,-0.00175857207778666,0.0145112546160817,7.86636352539063,277.957122802734,277.980255126953,0.490238279104233,0.490238279104233,,,8.20894241333008,0,1,,,,,,1,1,1,277.980285644531,0,0,277.9750958067,,,,,,,,,,,,,,,,,,,,,,,,,,,,,,,,,
,3890451900.53102,277.994766235352,0.490238279104233,,,5,,,,31.1200004070997,,,,,1.13990355070374E-6,6.44877879666862E-9,-81.7715248908885,0.960351637380787,3.25676396707536E-7,1.84244977600639E-9,4.66110727645139E-8,1.39905388956891E-9,-3.22323631259245E-7,1.19886170644829E-9,3.50011103729877,550.176086425781,2,1100,1,3,0.00105885709653088,-0.00398931110315646,0.0150251556187868,0.494842529296875,277.979675292969,277.994995117187,0.490238279104233,0.490238279104233,,,8.22605609893799,0,1,,,,,,1,1,1,277.994537353516,0,0,277.991511164485,,,,,,,,,,,,,,,,,,,,,,,,,,,,,,,,,
,3890452048.87012,279.944213867187,0.490238279104233,,,5,,,,31.1299990862608,,,,,3.18560348018894E-7,6.9538080767027E-9,-16.9460967709205,0.0132520803204383,9.10107590923377E-8,1.98666078681458E-9,8.7059016666281E-8,1.57905896076595E-9,-2.65270783853734E-8,1.20556786631508E-9,3.50024932432097,50.0288200378418,2,100,1,3,0.00113564792028942,-0.000163464883750883,0.0120645575225353,42.6874389648438,279.907318115234,279.948852539062,0.490238279104233,0.490238279104233,,,8.2747688293457,0,1,,,,,,1,1,1,279.944641113281,0,0,279.934573005227,,,,,,,,,,,,,,,,,,,,,,,,,,,,,,,,,
,3890452084.14516,279.976852416992,0.490238279104233,,,5,,,,31.1299990862608,,,,,5.32476148359674E-7,6.16785491120696E-9,-70.6980407726528,0.187823913986864,1.52147260222674E-7,1.76237420038808E-9,5.02917695716295E-8,8.85736386359518E-10,-1.43595009337442E-7,1.52362524134785E-9,3.49974194461585,249.760238647461,2,499,1,3,0.000785523877531613,-0.00175073579216172,0.0145098492503166,7.85931396484375,279.95068359375,279.977508544922,0.490238279104233,0.490238279104233,,,8.27644062042236,0,1,,,,,,1,1,1,279.977447509766,0,0,279.971063787287,,,,,,,,,,,,,,,,,,,,,,,,,,,,,,,,,
,3890452114.79845,279.991424560547,0.490238279104233,,,5,,,,31.1299990862608,,,,,1.14170831676503E-6,9.41498664228681E-9,-81.5928130959712,1.25406695562993,3.26181289990298E-7,2.6898222979789E-9,4.76900260042875E-8,1.92142287911214E-9,-3.22676146251075E-7,1.88235971969466E-9,3.50022626006227,550.176086425781,2,1100,1,3,0.00107293064093696,-0.00399230171631931,0.0150210969150066,0.4893798828125,279.975830078125,279.994354248047,0.490238279104233,0.490238279104233,,,8.27836894989014,0,1,,,,,,1,1,1,279.991119384766,0,0,279.988849894206,,,,,,,,,,,,,,,,,,,,,,,,,,,,,,,,,
,3890452262.94368,281.947967529297,0.490238279104233,,,5,,,,31.139999628067,,,,,2.4424545627251E-7,9.9397787317286E-9,-9.70870270341891,0.0352687387990907,6.97796403927108E-8,2.83974242988282E-9,6.8780247013485E-8,1.44919505675748E-9,-1.17675755404427E-8,2.44212423016244E-9,3.50023953832276,50.0288200378418,2,100,1,3,0.000879571908801226,-1.46398879855128E-5,0.012058487161994,42.6854553222656,281.912628173828,281.951324462891,0.490238279104233,0.490238279104233,,,8.28108596801758,0,1,,,,,,1,1,1,281.948394775391,0,0,281.939007029814,,,,,,,,,,,,,,,,,,,,,,,,,,,,,,,,,
,3890452297.81386,281.977462768555,0.490238279104233,,,5,,,,31.139999628067,,,,,5.33646922199253E-7,6.70329171781256E-9,-69.6898634859252,0.169034652470556,1.52479890608502E-7,1.91534354519766E-9,5.29260099230539E-8,9.39255438814283E-10,-1.42999840956575E-7,1.66923339194618E-9,3.49978557873845,249.760238647461,2,499,1,3,0.000817989442954676,-0.00174046588808944,0.0145102115347981,7.85693359375,281.953033447266,281.977752685547,0.490238279104233,0.490238279104233,,,8.27803039550781,0,1,,,,,,1,1,1,281.977325439453,0,0,281.972548051314,,,,,,,,,,,,,,,,,,,,,,,,,,,,,,,,,
,3890452332.87097,281.994338989258,0.490238279104233,,,5,,,,31.139999628067,,,,,1.14786538978034E-6,9.61485709628378E-9,-81.5192184498654,1.39771900305519,3.27949105204787E-7,2.74699787054434E-9,4.83651672742142E-8,2.18909533240247E-9,-3.24363108566862E-7,1.65947549738731E-9,3.50013270828583,550.176086425781,2,1100,1,3,0.00108381060366244,-0.0040124446656914,0.0150479124858975,0.493865966796875,281.97607421875,281.995697021484,0.490238279104233,0.490238279104233,,,8.27502727508545,0,1,,,,,,1,1,1,281.994476318359,0,0,281.99140883937,,,,,,,,,,,,,,,,,,,,,,,,,,,,,,,,,
,3890452480.90482,283.947677612305,0.490238279104233,,,5,,,,31.139999628067,,,,,2.3138498757384E-7,6.17219065018105E-9,-26.3431157859122,0.0189216506211441,6.61061227126236E-8,1.76337971103838E-9,5.92411843224982E-8,1.27443627186384E-9,-2.93343065396857E-8,1.21873713091035E-9,3.50020509567194,50.0288200378418,2,100,1,3,0.00079441727399188,-0.000251821641553138,0.0120569225400686,42.6807556152344,283.910583496094,283.948425292969,0.490238279104233,0.490238279104233,,,8.26599597930908,0,1,,,,,,1,1,1,283.948181152344,0,0,283.93769790187,,,,,,,,,,,,,,,,,,,,,,,,,,,,,,,,,
,3890452515.83856,283.976715087891,0.490238279104233,,,5,,,,31.139999628067,,,,,5.32764170832383E-7,5.96349758890378E-9,-70.4400619660608,0.184709533002537,1.52227720259622E-7,1.70396151324182E-9,5.09647429960927E-8,9.07285987686627E-10,-1.4344292867473E-7,1.44233039736284E-9,3.49978420437332,249.760238647461,2,499,1,3,0.000793804164534266,-0.00174813406576916,0.0145098073408008,7.85702514648438,283.952331542969,283.976928710938,0.490238279104233,0.490238279104233,,,8.26183128356934,0,1,,,,,,1,1,1,283.976715087891,0,0,283.97231130889,,,,,,,,,,,,,,,,,,,,,,,,,,,,,,,,,
,3890452551.23124,283.994155883789,0.490238279104233,,,5,,,,31.139999628067,,,,,1.13981764397825E-6,6.81290476025607E-9,-81.2191227066265,0.884032779536565,3.25666964349432E-7,1.94657279030218E-9,4.97150168926279E-8,1.48783688978349E-9,-3.21849947590395E-7,1.25518405715823E-9,3.49994862467921,550.176086425781,2,1100,1,3,0.0010970052670772,-0.00397862393967214,0.0150256240740418,0.501861572265625,283.975646972656,283.995635986328,0.490238279104233,0.490238279104233,,,8.25819396972656,0,1,,,,,,1,1,1,283.993896484375,0,0,283.990960513844,,,,,,,,,,,,,,,,,,,,,,,,,,,,,,,,,
,3890452699.46733,285.948257446289,0.490238279104233,,,5,,,,31.1500001698732,,,,,1.71040702280061E-7,7.84763840462325E-9,-20.0163556988686,0.0280785775221469,4.88653456696146E-8,2.24202519178245E-9,4.59136319800224E-8,1.7849002639884E-9,-1.6726039752852E-8,1.35676379970917E-9,3.50024541802059,50.0288200378418,2,100,1,3,0.000604172913386641,-0.000120302032775475,0.0120573742315173,42.6865234375,285.913299560547,285.950103759766,0.490238279104233,0.490238279104233,,,8.25055122375488,0,1,,,,,,1,1,1,285.94873046875,0,0,285.938535748106,,,,,,,,,,,,,,,,,,,,,,,,,,,,,,,,,
,3890452734.39107,285.978317260742,0.490238279104233,,,5,,,,31.1500001698732,,,,,5.35856763152469E-7,6.32173316347377E-9,-70.1119004958916,0.173673021813354,1.53138647867967E-7,1.80664262431079E-9,5.20953549012777E-8,9.05988634085688E-10,-1.4400527583578E-7,1.56305539469467E-9,3.49916086247851,249.760238647461,2,499,1,3,0.00080845756309047,-0.00175368391965267,0.0145099628716707,7.85205078125,285.951629638672,285.978515625,0.490238279104233,0.490238279104233,,,8.24669647216797,0,1,,,,,,1,1,1,285.978363037109,0,0,285.972688617128,,,,,,,,,,,,,,,,,,,,,,,,,,,,,,,,,
,3890452769.29105,285.994430541992,0.490238279104233,,,5,,,,31.1500001698732,,,,,1.15076873475406E-6,8.13401643465852E-9,-81.8525864082061,1.14959451347595,3.28786697680973E-7,2.32397381130249E-9,4.65957991541987E-8,1.65557449359695E-9,-3.25468161381634E-7,1.63092837726585E-9,3.50004651304557,550.176086425781,2,1100,1,3,0.00106300701399847,-0.00402885041712184,0.0150263160467148,0.497650146484375,285.975952148438,285.996612548828,0.490238279104233,0.490238279104233,,,8.24460029602051,0,1,,,,,,1,1,1,285.994201660156,0,0,285.991752175724,,,,,,,,,,,,,,,,,,,,,,,,,,,,,,,,,
,3890452917.1556,287.942581176758,0.490238279104233,,,5,,,,31.1600007116795,,,,,2.60221169201017E-7,5.64283171753439E-9,-35.9985668062729,0.0171666412320773,7.43434443316997E-8,1.61211920980035E-9,6.01462029249598E-8,1.28853220825979E-9,-4.36964757023961E-8,9.68820465764663E-10,3.5002571045805,50.0288200378418,2,100,1,3,0.000833263815031774,-0.000429042188642473,0.0120547078549862,42.690185546875,287.902709960938,287.947265625,0.490238279104233,0.490238279104233,,,8.24023723602295,0,1,,,,,,1,1,1,287.943115234375,0,0,287.932491526884,,,,,,,,,,,,,,,,,,,,,,,,,,,,,,,,,
,3890452951.69461,287.974380493164,0.490238279104233,,,5,,,,31.1600007116795,,,,,5.3377774605585E-7,6.2224804183047E-9,-70.2806957440164,0.257134944340738,1.52523206295953E-7,1.77802966033416E-9,5.14632275286665E-8,1.29070798858803E-9,-1.4357877514149E-7,1.22289098501177E-9,3.49964939118916,249.760238647461,2,499,1,3,0.000800159254122255,-0.00174924882059195,0.0145076382905245,7.86581420898438,287.948913574219,287.97509765625,0.490238279104233,0.490238279104233,,,8.23747825622559,0,1,,,,,,1,1,1,287.975067138672,0,0,287.968903512666,,,,,,,,,,,,,,,,,,,,,,,,,,,,,,,,,
,3890452986.2959,287.992309570313,0.490238279104233,,,5,,,,31.1600007116795,,,,,1.13283411310814E-6,6.49977415623687E-9,-81.5170938369949,0.931073435663616,3.23667295823356E-7,1.85708066191585E-9,4.77455668325267E-8,1.43995270355486E-9,-3.20126348858454E-7,1.17272537125572E-9,3.49999560575436,550.176086425781,2,1100,1,3,0.00106958544752988,-0.00395986766600617,0.0150255244225264,0.499847412109375,287.974792480469,287.994384765625,0.490238279104233,0.490238279104233,,,8.23622989654541,0,1,,,,,,1,1,1,287.992004394531,0,0,287.989396936753,,,,,,,,,,,,,,,,,,,,,,,,,,,,,,,,,
,3890453133.76151,289.946197509766,0.490238279104233,,,5,,,,31.1600007116795,,,,,2.23824428804926E-7,5.56654284563747E-9,-11.4293601829163,0.0196450651433656,6.39452851031432E-8,1.59032761170757E-9,6.2677234752965E-8,9.81995483137298E-10,-1.26713744575711E-8,1.25093036722971E-9,3.50024913398852,50.0288200378418,2,100,1,3,0.000805265550338638,-3.76163941197765E-5,0.012061033397913,42.6872863769531,289.912963867188,289.947692871094,0.490238279104233,0.490238279104233,,,8.23468780517578,0,1,,,,,,1,1,1,289.946441650391,0,0,289.936756807215,,,,,,,,,,,,,,,,,,,,,,,,,,,,,,,,,
,3890453168.36863,289.976470947266,0.490238279104233,,,5,,,,31.1600007116795,,,,,5.30720739429578E-7,6.10637313061538E-9,-69.7023495522883,0.237430935814406,1.51646822679362E-7,1.74481985450151E-9,5.26058567922772E-8,1.29834228983986E-9,-1.42230034310254E-7,1.16563442943148E-9,3.49971552356043,249.760238647461,2,499,1,3,0.000813079989673208,-0.0017311156408214,0.01451032795012,7.86093139648438,289.950042724609,289.976684570313,0.490238279104233,0.490238279104233,,,8.23303699493408,0,1,,,,,,1,1,1,289.976593017578,0,0,289.971304500804,,,,,,,,,,,,,,,,,,,,,,,,,,,,,,,,,
,3890453203.03193,289.994445800781,0.490238279104233,,,5,,,,31.1600007116795,,,,,1.130257053488E-6,7.02096509358821E-9,-81.2527123090787,0.981915298678664,3.2295058999244E-7,2.00611428373157E-9,4.91132271279021E-8,1.6216075491116E-9,-3.19194258246523E-7,1.18105185155271E-9,3.49978321301244,550.176086425781,2,1100,1,3,0.00108531180591823,-0.00394589530879833,0.0150266224518418,0.50946044921875,289.975830078125,289.995788574219,0.490238279104233,0.490238279104233,,,8.23214530944824,0,1,,,,,,1,1,1,289.994262695313,0,0,289.991195678711,,,,,,,,,,,,,,,,,,,,,,,,,,,,,,,,,
,3890453350.57954,291.946594238281,0.490238279104233,,,5,,,,31.1699993908405,,,,,2.290034504473E-7,5.60687978846107E-9,-25.7929742751095,0.0215289736807501,6.54255983947685E-8,1.60186872543222E-9,5.89073856158132E-8,7.03840984592991E-10,-2.84680319871855E-8,1.43895492699564E-9,3.50021178355186,50.0288200378418,2,100,1,3,0.000788596145245295,-0.000241673113970893,0.0120585625991225,42.6815185546875,291.912963867188,291.947814941406,0.490238279104233,0.490238279104233,,,8.2326021194458,0,1,,,,,,1,1,1,291.947174072266,0,0,291.937642714557,,,,,,,,,,,,,,,,,,,,,,,,,,,,,,,,,
,3890453385.36435,291.975921630859,0.490238279104233,,,5,,,,31.1699993908405,,,,,5.33965335923537E-7,7.76322362086572E-9,-69.701157429869,0.297456808919812,1.52574952410194E-7,2.21825911686691E-9,5.29307997928544E-8,1.63692337783523E-9,-1.43099428846735E-7,1.49704888519368E-9,3.49969197098605,249.760238647461,2,499,1,3,0.000818075299494081,-0.00174168594779284,0.0145080564543605,7.86245727539063,291.949798583984,291.976104736328,0.490238279104233,0.490238279104233,,,8.23282623291016,0,1,,,,,,1,1,1,291.976104736328,0,0,291.971149220186,,,,,,,,,,,,,,,,,,,,,,,,,,,,,,,,,
,3890453420.14196,291.993698120117,0.490238279104233,,,5,,,,31.1699993908405,,,,,1.13372366789652E-6,1.02305612434064E-8,-81.0076563992004,0.84602958883212,3.23949430708304E-7,2.92327361990863E-9,5.06340992420747E-8,1.5149333191608E-9,-3.19967844712837E-7,2.50010113702428E-9,3.4996933484886,550.176086425781,2,1100,1,3,0.0011054994534158,-0.00395330777224218,0.0150251090526581,0.5145263671875,291.97607421875,291.995910644531,0.490238279104233,0.490238279104233,,,8.23201179504394,0,1,,,,,,1,1,1,291.993347167969,0,0,291.991069120519,,,,,,,,,,,,,,,,,,,,,,,,,,,,,,,,,
,3890453566.40815,293.947311401367,0.490238279104233,,,5,,,,31.1799999326468,,,,,2.07045639131438E-7,6.64772394847361E-9,-9.79183835174442,0.0198469912264631,5.91523047982198E-8,1.89923436622061E-9,5.82905819735452E-8,1.48640131080167E-9,-1.00599809208019E-8,1.18224461135608E-9,3.50021254180562,50.0288200378418,2,100,1,3,0.000745589641242625,-1.34977802622811E-5,0.0120611190795898,42.6815795898438,293.913665771484,293.948181152344,0.490238279104233,0.490238279104233,,,8.23638534545898,0,1,,,,,,1,1,1,293.947692871094,0,0,293.938060087316,,,,,,,,,,,,,,,,,,,,,,,,,,,,,,,,,
,3890453601.59801,293.977600097656,0.490238279104233,,,5,,,,31.1799999326468,,,,,5.25551521635717E-7,4.65460994678505E-9,-69.5677435660543,0.164609232821555,1.50173807788483E-7,1.33003230074057E-9,5.24256258382868E-8,9.11283224098996E-10,-1.40725713006388E-7,9.6878728650256E-10,3.49962173414385,249.760238647461,2,499,1,3,0.000809162595741919,-0.00171236627383155,0.0145108653232455,7.868896484375,293.951293945313,293.977722167969,0.490238279104233,0.490238279104233,,,8.23522567749023,0,1,,,,,,1,1,1,293.977783203125,0,0,293.97198306813,,,,,,,,,,,,,,,,,,,,,,,,,,,,,,,,,
,3890453636.37619,293.9931640625,0.490238279104233,,,5,,,,31.1799999326468,,,,,1.13212817243087E-6,8.04809097206202E-9,-81.0737736908403,0.958812785281332,3.23481071038128E-7,2.29956744373295E-9,5.0192162197422E-8,1.66433751723901E-9,-3.19563374268583E-7,1.58681790290732E-9,3.49982819333941,550.176086425781,2,1100,1,3,0.00109932794745984,-0.0039490177937161,0.0150252506136894,0.50726318359375,293.976226806641,293.995391845703,0.490238279104233,0.490238279104233,,,8.23562908172607,0,1,,,,,,1,1,1,293.992980957031,0,0,293.990486593807,,,,,,,,,,,,,,,,,,,,,,,,,,,,,,,,,
,3890453782.80738,295.941009521484,0.490238279104233,,,5,,,,31.1799999326468,,,,,2.03798609964591E-7,9.41140816819032E-9,-11.7909853201822,0.0138866610892863,5.82242025523845E-8,2.68879034838896E-9,5.69956457477813E-8,2.5406303570366E-9,-1.18976522328783E-8,8.80222089301174E-10,3.50023875004957,50.0288200378418,2,100,1,3,0.000732986562871274,-3.8880657365697E-5,0.0120527260005474,42.6853332519531,295.904846191406,295.943450927734,0.490238279104233,0.490238279104233,,,8.24143218994141,0,1,,,,,,1,1,1,295.941528320313,0,0,295.931578692268,,,,,,,,,,,,,,,,,,,,,,,,,,,,,,,,,
,3890453817.78599,295.973373413086,0.490238279104233,,,5,,,,31.1799999326468,,,,,5.24776284671611E-7,5.10389494336296E-9,-69.3146212562775,0.190244830796096,1.49952317175267E-7,1.45841360543823E-9,5.29685742821702E-8,1.09237561338736E-9,-1.40285521579193E-7,9.66274165961163E-10,3.49962104325632,249.760238647461,2,499,1,3,0.000815503399189178,-0.0017062582655826,0.0145110245794058,7.86898803710937,295.947540283203,295.973510742188,0.490238279104233,0.490238279104233,,,8.24117469787598,0,1,,,,,,1,1,1,295.973175048828,0,0,295.968484317555,,,,,,,,,,,,,,,,,,,,,,,,,,,,,,,,,
,3890453852.50479,295.992630004883,0.490238279104233,,,5,,,,31.1799999326468,,,,,1.12592085921098E-6,1.39767909977488E-8,-81.2505695045134,2.03383401748542,3.21722765332644E-7,3.99375481277015E-9,4.89383958553042E-8,3.34346116757063E-9,-3.1797888474613E-7,2.18434084461925E-9,3.49966176017054,550.176086425781,2,1100,1,3,0.00108111770558937,-0.00393072273929392,0.0150243751704693,0.516754150390625,295.973846435547,295.994232177734,0.490238279104233,0.490238279104233,,,8.24123668670654,0,1,,,,,,1,1,1,295.992431640625,0,0,295.989362828872,,,,,,,,,,,,,,,,,,,,,,,,,,,,,,,,,
,3890454001.56238,297.948425292969,0.490238279104233,,,5,,,,31.190000474453,,,,,2.25974569299625E-7,6.38052746064798E-9,-22.9150381506572,0.0165613344884414,6.45597388434252E-8,1.82288293686957E-9,5.94648935776021E-8,1.50484505656017E-9,-2.51373489321314E-8,1.0287582598826E-9,3.50023982977493,50.0288200378418,2,100,1,3,0.000789157128116379,-0.000199108484446624,0.0120619274675846,42.6990051269531,297.914215087891,297.948974609375,0.490238279104233,0.490238279104233,,,8.248610496521,0,1,,,,,,1,1,1,297.948913574219,0,0,297.939105763155,,,,,,,,,,,,,,,,,,,,,,,,,,,,,,,,,
,3890454036.7208,297.977416992188,0.490238279104233,,,5,,,,31.190000474453,,,,,5.22288463490249E-7,9.07701851349101E-9,-70.2751431003579,0.329046114274723,1.49242242135195E-7,2.59372873335802E-9,5.03698043377348E-8,1.6209177370585E-9,-1.40485336062233E-7,2.02485911409563E-9,3.49960209668467,249.760238647461,2,499,1,3,0.000783044530027814,-0.00171154043109689,0.0145105803385377,7.87481689453125,297.952453613281,297.977752685547,0.490238279104233,0.490238279104233,,,8.24879455566406,0,1,,,,,,1,1,1,297.977447509766,0,0,297.972595214844,,,,,,,,,,,,,,,,,,,,,,,,,,,,,,,,,
,3890454071.80823,297.994079589844,0.490238279104233,,,5,,,,31.190000474453,,,,,1.12395226952238E-6,1.1247206953199E-8,-81.4832470102705,1.34594701860579,3.21157445600758E-7,3.21377015126046E-9,4.75629641975098E-8,2.09164881986424E-9,-3.17615914748537E-7,2.43994340087904E-9,3.49969239361681,550.176086425781,2,1100,1,3,0.00106322497041843,-0.00392820231065984,0.015047412365675,0.51458740234375,297.9765625,297.995086669922,0.490238279104233,0.490238279104233,,,8.24951457977295,0,1,,,,,,1,1,1,297.993957519531,0,0,297.990827672622,,,,,,,,,,,,,,,,,,,,,,,,,,,,,,,,,
,3890454218.46722,299.948181152344,0.490238279104233,,,5,,,,31.199999153614,,,,,2.47930904155587E-7,4.31267606861499E-9,-32.3841746378885,0.0131122575266743,7.08326569500777E-8,1.23211063802403E-9,5.98164711010748E-8,8.92402646811466E-10,-3.79375154118147E-8,8.49537603815089E-10,3.50023442337235,50.0288200378418,2,100,1,3,0.000818096557375466,-0.00035792267658484,0.0120649747550488,42.6998901367188,299.913726806641,299.949127197266,0.490238279104233,0.490238279104233,,,8.25775909423828,0,1,,,,,,1,1,1,299.948699951172,0,0,299.938645306756,,,,,,,,,,,,,,,,,,,,,,,,,,,,,,,,,
,3890454253.3184,299.976318359375,0.490238279104233,,,5,,,,31.199999153614,,,,,5.27150531624809E-7,6.00157019660732E-9,-69.1808709086995,0.168118940978927,1.50631535989254E-7,1.71492900571656E-9,5.35373172361957E-8,9.93917718564336E-10,-1.40796361095139E-7,1.39753678426432E-9,3.49960271043386,249.760238647461,2,499,1,3,0.00082316880248947,-0.00171206905768338,0.0145105561241508,7.87564086914062,299.951416015625,299.976623535156,0.490238279104233,0.490238279104233,,,8.25869750976563,0,1,,,,,,1,1,1,299.975982666016,0,0,299.971809835995,,,,,,,,,,,,,,,,,,,,,,,,,,,,,,,,,
,3890454288.28071,299.994018554687,0.490238279104233,,,5,,,,31.199999153614,,,,,1.12243897395817E-6,8.68586504649144E-9,-80.7563774475416,0.835681004401777,3.20730222493268E-7,2.48193397907752E-9,5.15197630707246E-8,1.564121121701E-9,-3.16565300741754E-7,1.9270499197344E-9,3.49963581614681,550.176086425781,2,1100,1,3,0.00111141512066513,-0.00390913036392867,0.0150246489793062,0.51898193359375,299.976043701172,299.994903564453,0.490238279104233,0.490238279104233,,,8.25949001312256,0,1,,,,,,1,1,1,299.993438720703,0,0,299.990644567153,,,,,,,,,,,,,,,,,,,,,,,,,,,,,,,,,
