# Supplementary material for: Biosynthesis of JC-La2CoO4 magnetic nanoparticles explored in catalytic and SMMs properties
Source: Sci Rep. 2023 Dec 13;13:22122. doi: 10.1038/s41598-023-47852-9 (PMC10719267; doi:10.1038/s41598-023-47852-9)
Supplement: Supplementary file 4 — Supplementary Information 4. [file 41598_2023_47852_MOESM4_ESM.dat]

[Data]
Comment,Time Stamp (sec),Temperature (K),Magnetic Field (Oe),Moment (emu),M. Std. Err. (emu),Transport Action,Averaging Time (sec),Frequency (Hz),Peak Amplitude (mm),Center Position (mm),Lockin Signal' (V),Lockin Signal (V),Range,M. Quad. Signal (emu),AC Moment (emu),AC M. Std Err. (emu),AC Phase (deg),AC Phase Std. Err. (deg),AC Susceptibility (emu/Oe),AC Suscept. Std Err. (emu/Oe),AC X' (emu/Oe),AC X' Std Err. (emu/Oe),AC X'' (emu/Oe),AC X'' Std Err. (emu/Oe),AC Drive (Oe),AC Frequency (Hz),AC Averaging Time (sec),AC Cycles,AC Range,AC Measure Type,AC Signal' (V),AC Signal'' (V),AC Trim Coil Ratio,AC Trim Coil Phase,Min. Temperature (K),Max. Temperature (K),Min. Field (Oe),Max. Field (Oe),Mass (grams),Motor Lag (deg),Pressure (Torr),Measure Count,Measurement Number,SQUID Status (code),Motor Status (code),Measure Status (code),Motor Current (amps),Motor Temp. (C),Temp. Status (code),Field Status (code),Chamber Status (code),Chamber Temp (K),Redirection State,Evercool Status,Average Temp (K),Rotation Angle (deg),Rotator state,DC Moment Fixed Ctr (emu),DC Moment Err Fixed Ctr (emu),DC Moment Free Ctr (emu),DC Moment Err Free Ctr (emu),DC Fixed Fit,DC Free Fit,DC Calculated Center (mm),DC Calculated Center Err (mm),DC Scan Length (mm),DC Scan Time (s),DC Number of Points,DC Squid Drift,DC Min V (V),DC Max V (V),DC Scans per Measure,Map 01,Map 02,Map 03,Map 04,Map 05,Map 06,Map 07,Map 08,Map 09,Map 10,Map 11,Map 12,Map 13,Map 14,Map 15,Map 16
,3864620001.10368,10.0002927780151,999.699035644531,8.17575573665681E-5,7.47880865693841E-8,1,4,11.1025581359863,4.01152423857407,30.179999768734,0.0731685545243112,0.0100759042308669,1,-2.65910678150421E-7,,,,,,,,,,,,,,,,,,,,,10.0002927780151,10.0002927780151,999.699035644531,999.699035644531,51.6953470048901,4.79220382771668,4.8783130645752,44,1,0,0,1,0.18096923828125,29.3255138397217,1,1,1,10.0002927780151,0,1811944864,10.0002927780151,,,,,,,,,,,,,,,,,,,,,,,,,,,,,,,,,
,3864620004.91761,10.0763735771179,999.699035644531,7.50773960559318E-5,1.00873923993353E-7,1,4,11.1025581359863,3.98076304778655,30.1699992269278,0.0664390400234138,0.00917695755113899,1,-2.13397491121679E-7,,,,,,,,,,,,,,,,,,,,,10.0126428604126,10.1401042938232,999.699035644531,999.699035644531,51.7692108999574,4.79200847157964,4.90603399276733,44,1,0,0,1,0.181503295898438,28.8367557525635,6,1,1,10.1401042938232,0,1811944960,10.0763735771179,,,,,,,,,,,,,,,,,,,,,,,,,,,,,,,,,
,3864620008.2595,10.3082208633423,999.699035644531,7.40813173030219E-5,8.98485333850715E-8,1,4,11.1025581359863,3.97916388789394,30.179999768734,0.0655229580607113,0.009026531840476,1,-2.37073663420742E-7,,,,,,,,,,,,,,,,,,,,,10.1629686355591,10.4534730911255,999.699035644531,999.699035644531,51.6547023218901,4.79336779267013,4.93405246734619,44,1,0,0,1,0.185546875,28.8367557525635,6,1,1,10.4534730911255,0,1811944832,10.3082208633423,,,,,,,,,,,,,,,,,,,,,,,,,,,,,,,,,
,3864620012.20921,10.5967030525208,999.699035644531,7.3052298731804E-5,8.57256876358033E-8,1,4,11.1025581359863,3.97917224131715,30.179999768734,0.064597715123729,0.00900965876959965,1,-1.11074009701938E-7,,,,,,,,,,,,,,,,,,,,,10.4534730911255,10.739933013916,999.699035644531,999.699035644531,51.7621762432843,4.79303559730991,4.95358753204346,44,1,0,0,1,0.179824829101562,28.8367557525635,6,1,1,10.739933013916,0,1811945024,10.5967030525208,,,,,,,,,,,,,,,,,,,,,,,,,,,,,,,,,
,3864620016.10374,10.8882527351379,999.699035644531,7.2118489359539E-5,9.13176168250192E-8,1,4,11.1025581359863,3.97907426822292,30.1699992269278,0.063771021505008,0.00888493847262404,1,-1.20102618535224E-7,,,,,,,,,,,,,,,,,,,,,10.739933013916,11.0365724563599,999.699035644531,999.699035644531,51.7688200856978,4.7937959691645,4.99007415771484,44,1,0,0,1,0.185470581054687,28.8367557525635,6,1,1,11.0541553497314,0,1811944864,10.8882527351379,,,,,,,,,,,,,,,,,,,,,,,,,,,,,,,,,
,3864620020.06638,11.2056694030762,999.699035644531,7.12659272016322E-5,9.27463306548461E-8,1,4,11.1025581359863,3.97907551994942,30.1699992269278,0.0630257579832851,0.0087190031190308,1,-1.875755514644E-7,,,,,,,,,,,,,,,,,,,,,11.0541553497314,11.3571834564209,999.699035644531,999.699035644531,51.6910480480343,4.79302490781843,5.55826663970947,44,1,0,0,1,0.18280029296875,28.8367557525635,6,1,1,11.3571834564209,0,1811944800,11.2056694030762,,,,,,,,,,,,,,,,,,,,,,,,,,,,,,,,,
,3864620024.05145,11.5104627609253,999.699035644531,7.0566439706416E-5,7.68842108686148E-8,1,4,11.1025581359863,3.9790930483153,30.179999768734,0.062406975543936,0.00863751606067608,1,-1.81168279437145E-7,,,,,,,,,,,,,,,,,,,,,11.3571834564209,11.6637420654297,999.699035644531,999.699035644531,51.6910480480343,4.79332327634449,5.59631824493408,44,1,0,0,1,0.18341064453125,28.8367557525635,6,1,1,11.6637420654297,0,1811944864,11.5104627609253,,,,,,,,,,,,,,,,,,,,,,,,,,,,,,,,,
,3864620028.06727,11.8252182006836,999.699035644531,6.97713933429117E-5,9.98318670449483E-8,1,4,11.1025581359863,3.9791776937138,30.1699992269278,0.0616902229837884,0.00865054945155836,1,-5.46046605021063E-8,,,,,,,,,,,,,,,,,,,,,11.682710647583,11.9677257537842,999.699035644531,999.699035644531,51.7516242582747,4.79331451982541,5.62308979034424,44,1,0,0,1,0.183639526367187,28.8367557525635,6,1,1,11.9677257537842,0,1811944832,11.8252182006836,,,,,,,,,,,,,,,,,,,,,,,,,,,,,,,,,
,3864620032.00506,12.1303405761719,999.699035644531,6.91693603883637E-5,7.97851857773064E-8,1,4,11.1025581359863,3.97913661737296,30.179999768734,0.061181190398126,0.00840432343192345,1,-2.48073875294421E-7,,,,,,,,,,,,,,,,,,,,,11.9677257537842,12.2929553985596,999.699035644531,999.699035644531,51.7625670575439,4.79262902958811,5.64623355865479,44,1,0,0,1,0.182113647460938,28.8367557525635,6,1,1,12.2929553985596,0,1811944832,12.1303405761719,,,,,,,,,,,,,,,,,,,,,,,,,,,,,,,,,
,3864620035.96823,12.4434409141541,999.699035644531,6.86286313136082E-5,9.22965681765016E-8,1,4,11.1025581359863,3.97912527665526,30.179999768734,0.0606981179332178,0.00837079356608855,1,-2.09706307652244E-7,,,,,,,,,,,,,,,,,,,,,12.2929553985596,12.5939264297485,999.699035644531,999.699035644531,51.7125428323132,4.7933110619095,5.6750545501709,44,1,0,0,1,0.18524169921875,28.8367557525635,6,1,1,12.5939264297485,0,1811944832,12.4434409141541,,,,,,,,,,,,,,,,,,,,,,,,,,,,,,,,,
,3864620039.89832,12.7587509155273,999.699035644531,6.80171533331748E-5,8.71449790197779E-8,1,4,11.1025581359863,3.97917786072805,30.1699992269278,0.0601575224338483,0.00830290699025321,1,-2.00441402912589E-7,,,,,,,,,,,,,,,,,,,,,12.6076135635376,12.9098882675171,999.699035644531,999.699035644531,51.7320835452939,4.79293235240034,5.69897508621216,44,1,0,0,1,0.1824951171875,28.8367557525635,6,1,1,12.9098882675171,0,1811944832,12.7587509155273,,,,,,,,,,,,,,,,,,,,,,,,,,,,,,,,,
,3864620043.88301,13.0625886917114,999.699035644531,6.74345655405384E-5,8.18709235905709E-8,1,4,11.1025581359863,3.97912287066509,30.1699992269278,0.0596375522980347,0.00825656032611376,1,-1.70520633246155E-7,,,,,,,,,,,,,,,,,,,,,12.9098882675171,13.2152891159058,999.699035644531,999.699035644531,51.7426355303036,4.79281572519555,5.73823356628418,44,1,0,0,1,0.18524169921875,28.8367557525635,6,1,1,13.2152891159058,0,1811944928,13.0625886917114,,,,,,,,,,,,,,,,,,,,,,,,,,,,,,,,,
,3864620047.84428,13.3830003738403,999.699035644531,6.69240651481911E-5,8.53302759755975E-8,1,4,11.1025581359863,3.97914117888736,30.1699992269278,0.0591916611450521,0.00815729666354717,1,-2.10870489862373E-7,,,,,,,,,,,,,,,,,,,,,13.228985786438,13.5370149612427,999.699035644531,999.699035644531,51.784843470342,4.79333018724411,5.76706886291504,44,1,0,0,1,0.185394287109375,28.8367557525635,6,1,1,13.5370149612427,0,1811944896,13.3830003738403,,,,,,,,,,,,,,,,,,,,,,,,,,,,,,,,,
,3864620051.89165,13.705867767334,999.699035644531,6.66053214480366E-5,8.56415432412638E-8,1,4,11.1025581359863,3.97913653433007,30.1699992269278,0.0588895317659512,0.00826106273734895,1,-4.85308586265651E-8,,,,,,,,,,,,,,,,,,,,,13.5519361495972,13.8597993850708,999.699035644531,999.699035644531,51.7367733164093,4.79314890133423,5.78292655944824,44,1,0,0,1,0.183334350585938,28.8367557525635,6,1,1,13.8597993850708,0,1811944800,13.705867767334,,,,,,,,,,,,,,,,,,,,,,,,,,,,,,,,,
,3864620055.78406,14.0183081626892,999.699035644531,6.60055697202032E-5,9.2435521556531E-8,1,4,11.1025581359863,3.97912929965086,30.1699992269278,0.058386260727097,0.00799409007282578,1,-2.65910809081705E-7,,,,,,,,,,,,,,,,,,,,,13.8597993850708,14.1768169403076,999.699035644531,999.699035644531,51.8086831401786,4.79334453066292,5.81563949584961,44,1,0,0,1,0.18524169921875,28.8367557525635,6,1,1,14.1768169403076,0,1811944864,14.0183081626892,,,,,,,,,,,,,,,,,,,,,,,,,,,,,,,,,
,3864620059.74325,14.332670211792,999.699035644531,6.56829270296147E-5,8.96987301636965E-8,1,4,11.1025581359863,3.97917868630609,30.1699992269278,0.0580781610139846,0.00812348876625064,1,-7.42065557668003E-8,,,,,,,,,,,,,,,,,,,,,14.1873073577881,14.4780330657959,999.699035644531,999.699035644531,51.7144969036112,4.79262216600557,5.83001661300659,44,1,0,0,1,0.185623168945313,28.3479976654053,6,1,1,14.4780330657959,0,1811944896,14.332670211792,,,,,,,,,,,,,,,,,,,,,,,,,,,,,,,,,
,3864620063.80238,14.6526045799255,999.699035644531,6.5389710334653E-5,8.31154189639391E-8,1,4,11.1025581359863,3.97916462056807,30.1699992269278,0.057829640084052,0.00800888947503179,1,-1.62435556425089E-7,,,,,,,,,,,,,,,,,,,,,14.5021390914917,14.8030700683594,999.699035644531,999.699035644531,51.7324743595535,4.79189114690948,5.85188961029053,44,1,0,0,1,0.189437866210938,29.3255138397217,6,1,1,14.8030700683594,0,1811944832,14.6526045799255,,,,,,,,,,,,,,,,,,,,,,,,,,,,,,,,,
,3864620067.65276,14.9464168548584,999.699035644531,6.50296093538424E-5,8.59896702816534E-8,1,4,11.1025581359863,3.97919419406895,30.1699992269278,0.0575185578318241,0.00791686164187345,1,-2.1584365103309E-7,,,,,,,,,,,,,,,,,,,,,14.8030700683594,15.0897636413574,999.699035644531,999.699035644531,51.7688200856978,4.7926146406941,5.86985969543457,44,1,0,0,1,0.180816650390625,28.8367557525635,6,1,1,15.0897636413574,0,1811944832,14.9464168548584,,,,,,,,,,,,,,,,,,,,,,,,,,,,,,,,,
,3864620071.61953,15.2652730941772,999.699035644531,6.45707652070172E-5,7.85239596753661E-8,1,4,11.1025581359863,3.97915296853831,30.1699992269278,0.057103962794117,0.00791687945114258,1,-1.5098207684399E-7,,,,,,,,,,,,,,,,,,,,,15.1120986938477,15.4184474945068,999.699035644531,999.699035644531,51.7160601606497,4.79309503923927,5.90007638931274,44,1,0,0,1,0.1824951171875,28.8367557525635,6,1,1,15.4184474945068,0,1811944736,15.2652730941772,,,,,,,,,,,,,,,,,,,,,,,,,,,,,,,,,
,3864620075.65985,15.5258445739746,999.699035644531,6.42854840159724E-5,8.55901576449955E-8,1,4,11.1025581359863,3.9792082247251,30.1699992269278,0.0568766125387803,0.0077132542114568,1,-3.41251830481642E-7,,,,,,,,,,,,,,,,,,,,,15.4298906326294,15.6217985153198,999.699035644531,999.699035644531,51.7383365734478,4.79296976078476,5.91489553451538,44,1,0,0,1,0.185928344726562,28.8367557525635,2,1,1,15.6217985153198,0,1811944000,15.5258445739746,,,,,,,,,,,,,,,,,,,,,,,,,,,,,,,,,
,3864620079.55555,15.7706236839294,999.699035644531,6.4104362676907E-5,7.54715688802733E-8,1,4,11.1025581359863,3.9791975669532,30.179999768734,0.056700574080718,0.00780191850030077,1,-2.15386495562219E-7,,,,,,,,,,,,,,,,,,,,,15.6217985153198,15.9194488525391,999.699035644531,999.699035644531,51.6824501343228,4.79274190920067,5.92542314529419,44,1,0,0,1,0.184783935546875,28.8367557525635,2,1,1,15.9194488525391,0,1811944096,15.7706236839294,,,,,,,,,,,,,,,,,,,,,,,,,,,,,,,,,
,3864620083.47143,16.0646619796753,999.699035644531,6.37220948453543E-5,8.31847650796388E-8,1,4,11.1025581359863,3.97924479346246,30.1699992269278,0.0563490066827161,0.00785772684849025,1,-9.85039543292641E-8,,,,,,,,,,,,,,,,,,,,,15.9194488525391,16.2098751068115,999.699035644531,999.699035644531,51.7058989898997,4.79201829693053,5.9396333694458,44,1,0,0,1,0.1861572265625,29.3255138397217,2,1,1,16.2098751068115,0,1811943904,16.0646619796753,,,,,,,,,,,,,,,,,,,,,,,,,,,,,,,,,
,3864620087.44563,16.3798875808716,999.699035644531,6.35541564202028E-5,9.04889513769935E-8,1,4,11.1025581359863,3.97920511567298,30.179999768734,0.0561975187295945,0.00785232584242582,1,-8.08022328700323E-8,,,,,,,,,,,,,,,,,,,,,16.2231254577637,16.5366497039795,999.699035644531,999.699035644531,51.7195774889862,4.79210710042256,5.95272397994995,44,1,0,0,1,0.183563232421875,28.8367557525635,2,1,1,16.5366497039795,0,1811943872,16.3798875808716,,,,,,,,,,,,,,,,,,,,,,,,,,,,,,,,,
,3864620091.40215,16.7102928161621,999.699035644531,6.32003993106713E-5,8.53421559626312E-8,1,4,11.1025581359863,3.97919678703291,30.1699992269278,0.0558971209027391,0.00771939752226996,1,-1.81244284550974E-7,,,,,,,,,,,,,,,,,,,,,16.5366497039795,16.8839359283447,999.699035644531,999.699035644531,51.7402906447459,4.79195050254963,5.97814512252808,44,1,0,0,1,0.179824829101562,28.8367557525635,2,1,1,16.8839359283447,0,1811944384,16.7102928161621,,,,,,,,,,,,,,,,,,,,,,,,,,,,,,,,,
,3864620095.4211,17.0642967224121,999.699035644531,6.28677312620822E-5,8.66254638398049E-8,1,4,11.1025581359863,3.97919321524258,30.179999768734,0.0555863216301001,0.00779576844631365,1,-4.79346657213934E-8,,,,,,,,,,,,,,,,,,,,,16.8839359283447,17.2446575164795,999.699035644531,999.699035644531,51.7262213313997,4.79150136683715,5.98739624023437,44,1,0,0,1,0.18218994140625,28.8367557525635,2,1,1,17.2446575164795,0,1811944544,17.0642967224121,,,,,,,,,,,,,,,,,,,,,,,,,,,,,,,,,
,3864620099.40099,17.3941068649292,999.699035644531,6.25678900279454E-5,8.76268590360237E-8,1,4,11.1025581359863,3.97922316965556,30.1699992269278,0.0553118396325232,0.00782935500257997,1,3.22443517980395E-8,,,,,,,,,,,,,,,,,,,,,17.2446575164795,17.5435562133789,999.699035644531,999.699035644531,51.7481069299382,4.79208487687455,6.00654745101929,44,1,0,0,1,0.180282592773438,29.3255138397217,2,1,1,17.5435562133789,0,1811944576,17.3941068649292,,,,,,,,,,,,,,,,,,,,,,,,,,,,,,,,,
,3864620103.3033,17.6970062255859,999.699035644531,6.24325873719165E-5,8.61591673936004E-8,1,4,11.1025581359863,3.97914461977886,30.1699992269278,0.0551988398406178,0.00775419973606432,1,-3.34338664737723E-8,,,,,,,,,,,,,,,,,,,,,17.5435562133789,17.850456237793,999.699035644531,999.699035644531,51.7508426297555,4.79157896772243,6.02501630783081,44,1,0,0,1,0.182418823242187,28.8367557525635,2,1,1,17.850456237793,0,1811944640,17.6970062255859,,,,,,,,,,,,,,,,,,,,,,,,,,,,,,,,,
,3864620107.27764,18.0228395462036,999.699035644531,6.230170633011E-5,9.52882688030677E-8,1,4,11.1025581359863,3.97919647266485,30.1699992269278,0.0550701580565542,0.0078373514848715,1,7.89130034012882E-8,,,,,,,,,,,,,,,,,,,,,17.8657169342041,18.1799621582031,999.699035644531,999.699035644531,51.6836225771016,4.79230743862777,6.03598833084106,44,1,0,0,1,0.189285278320313,29.3255138397217,2,1,1,18.1799621582031,0,1811944608,18.0228395462036,,,,,,,,,,,,,,,,,,,,,,,,,,,,,,,,,
,3864620111.24383,18.3347854614258,999.699035644531,6.19066790432776E-5,9.00974586158991E-8,1,4,11.1025581359863,3.97914131906879,30.179999768734,0.0547140322225509,0.00782904913178589,1,1.2540697173221E-7,,,,,,,,,,,,,,,,,,,,,18.1799621582031,18.4896087646484,999.699035644531,999.699035644531,51.7039449186016,4.79203941912544,6.055823802948,44,1,0,0,1,0.185546875,28.8367557525635,2,1,1,18.4896087646484,0,1811944768,18.3347854614258,,,,,,,,,,,,,,,,,,,,,,,,,,,,,,,,,
,3864620115.20659,18.6519937515259,999.699035644531,6.17986720450305E-5,9.30797418904553E-8,1,4,11.1025581359863,3.97918682267943,30.1699992269278,0.0546206038580676,0.00780749945457291,1,1.16117566870524E-7,,,,,,,,,,,,,,,,,,,,,18.4896087646484,18.8143787384033,999.699035644531,999.699035644531,51.7082438754574,4.79208827269019,6.06687879562378,44,1,0,0,1,0.188980102539062,28.8367557525635,2,1,1,18.8143787384033,0,1811944576,18.6519937515259,,,,,,,,,,,,,,,,,,,,,,,,,,,,,,,,,
,3864620119.25598,18.9699516296387,999.699035644531,6.16151794803251E-5,9.08493366850631E-8,1,4,11.1025581359863,3.97919390615534,30.1699992269278,0.0544706683623125,0.00769850477437762,1,1.86863182453278E-8,,,,,,,,,,,,,,,,,,,,,18.8295249938965,19.1103782653809,999.699035644531,999.699035644531,51.7356008736305,4.79223646942976,6.07523679733276,44,1,0,0,1,0.185470581054687,28.8367557525635,2,1,1,19.1358470916748,0,1811944640,18.9699516296387,,,,,,,,,,,,,,,,,,,,,,,,,,,,,,,,,
,3864620123.25399,19.3046579360962,999.699035644531,6.11990409348666E-5,8.05260857678412E-8,1,4,11.1025581359863,3.97911633653901,30.1699992269278,0.0540861117852577,0.00775374580699376,1,1.40101696925288E-7,,,,,,,,,,,,,,,,,,,,,19.1544971466064,19.4548187255859,999.699035644531,999.699035644531,51.7098071324959,4.7925975316009,6.09739542007446,44,1,0,0,1,0.186233520507813,29.3255138397217,2,1,1,19.4548187255859,0,1811944576,19.3046579360962,,,,,,,,,,,,,,,,,,,,,,,,,,,,,,,,,
,3864620127.13619,19.6146183013916,999.699035644531,6.12536541417438E-5,8.67883732293116E-8,1,4,11.1025581359863,3.97911474799145,30.1699992269278,0.0541518720315499,0.00763638637599172,1,-3.45736015980454E-10,,,,,,,,,,,,,,,,,,,,,19.4669322967529,19.7623043060303,999.699035644531,999.699035644531,51.754359958092,4.79232470553842,6.10710573196411,44,1,0,0,1,0.185165405273438,28.8367557525635,2,1,1,19.7623043060303,0,1811944736,19.6146183013916,,,,,,,,,,,,,,,,,,,,,,,,,,,,,,,,,
,3864620131.10764,19.9251880645752,999.699035644531,6.10202791219188E-5,9.07123072412007E-8,1,4,11.1025581359863,3.97909940129861,30.1699992269278,0.0539385863339498,0.00765453875023526,1,5.31467304393297E-8,,,,,,,,,,,,,,,,,,,,,19.7623043060303,20.0880718231201,999.699035644531,999.699035644531,51.784843470342,4.79190786051038,6.13005447387695,44,1,0,0,1,0.182266235351562,28.3479976654053,2,1,1,20.0880718231201,0,1811944768,19.9251880645752,,,,,,,,,,,,,,,,,,,,,,,,,,,,,,,,,
,3864620135.05628,20.2460584640503,999.699035644531,6.07110791675021E-5,8.25488342928634E-8,1,4,11.1025581359863,3.97912252081144,30.179999768734,0.0536688310330053,0.0075937498725034,1,2.7917920612343E-8,,,,,,,,,,,,,,,,,,,,,20.0880718231201,20.4040451049805,999.699035644531,999.699035644531,51.8106372114766,4.79250910676784,6.14026689529419,44,1,0,0,1,0.181503295898438,29.3255138397217,2,1,1,20.4040451049805,0,1811944576,20.2460584640503,,,,,,,,,,,,,,,,,,,,,,,,,,,,,,,,,
,3864620139.00679,20.5576181411743,999.699035644531,6.05383494883803E-5,8.63151764845564E-8,1,4,11.1025581359863,3.97908833757587,30.1699992269278,0.0535226646461983,0.00752107427747579,1,-2.98244352809626E-8,,,,,,,,,,,,,,,,,,,,,20.4040451049805,20.7111911773682,999.699035644531,999.699035644531,51.7328651738132,4.79210337424533,6.14250135421753,44,1,0,0,1,0.182418823242187,28.8367557525635,2,1,1,20.7111911773682,0,1811944960,20.5576181411743,,,,,,,,,,,,,,,,,,,,,,,,,,,,,,,,,
,3864620142.96981,20.8839960098267,999.699035644531,6.04501709335651E-5,9.60813962881686E-8,1,4,11.1025581359863,3.97910006955195,30.1699992269278,0.0534321483373702,0.00760079824309715,1,7.27547001417066E-8,,,,,,,,,,,,,,,,,,,,,20.7250957489014,21.042896270752,999.699035644531,999.699035644531,51.7180142319478,4.7927622939759,6.16217470169067,44,1,0,0,1,0.18218994140625,28.8367557525635,2,1,1,21.042896270752,0,1811944896,20.8839960098267,,,,,,,,,,,,,,,,,,,,,,,,,,,,,,,,,
,3864620146.92881,21.2253932952881,999.699035644531,6.03771184080749E-5,7.60514767171191E-8,1,4,11.1025581359863,3.9791317203781,30.1699992269278,0.0533695036933775,0.00758236906074606,1,6.21124401710214E-8,,,,,,,,,,,,,,,,,,,,,21.042896270752,21.4078903198242,999.699035644531,999.699035644531,51.7836710275632,4.79314394785958,6.17523765563965,44,1,0,0,1,0.185317993164062,28.8367557525635,2,1,1,21.4078903198242,0,1811944832,21.2253932952881,,,,,,,,,,,,,,,,,,,,,,,,,,,,,,,,,
,3864620150.89146,21.5784101486206,999.699035644531,6.02590316655481E-5,8.6592124821835E-8,1,4,11.1025581359863,3.97913198185456,30.179999768734,0.0532753135319544,0.00749531164992492,1,-1.97094155240648E-8,,,,,,,,,,,,,,,,,,,,,21.4078903198242,21.748929977417,999.699035644531,999.699035644531,51.7101979467555,4.79318884847021,6.19486379623413,44,1,0,0,1,0.184860229492187,28.8367557525635,2,1,1,21.748929977417,0,1811944928,21.5784101486206,,,,,,,,,,,,,,,,,,,,,,,,,,,,,,,,,
,3864620154.84464,21.8980770111084,999.699035644531,6.01393707682766E-5,8.27167783062127E-8,1,4,11.1025581359863,3.97909524036356,30.1699992269278,0.0531885064934168,0.0073406899745547,1,-1.77622734462971E-7,,,,,,,,,,,,,,,,,,,,,21.748929977417,22.0472240447998,999.699035644531,999.699035644531,51.7570956579093,4.79337101393898,6.2032880783081,44,1,0,0,1,0.1861572265625,28.8367557525635,2,1,1,22.0472240447998,0,1811944928,21.8980770111084,,,,,,,,,,,,,,,,,,,,,,,,,,,,,,,,,
,3864620158.82516,22.2133531570435,999.699035644531,6.01180968503805E-5,7.9716111716068E-8,1,4,11.1025581359863,3.97909796702287,30.1699992269278,0.0531542792280929,0.00744776009913971,1,-5.35180596929517E-8,,,,,,,,,,,,,,,,,,,,,22.0680351257324,22.3586711883545,999.699035644531,999.699035644531,51.7176234176882,4.79293536384132,6.21288681030273,44,1,0,0,1,0.189285278320313,28.8367557525635,2,1,1,22.3586711883545,0,1811944864,22.2133531570435,,,,,,,,,,,,,,,,,,,,,,,,,,,,,,,,,
,3864620162.77512,22.5276880264282,999.699035644531,5.99393335611966E-5,7.79554795860749E-8,1,4,11.1025581359863,3.97904825222529,30.179999768734,0.053002815601009,0.00737197596162987,1,-1.13881744246747E-7,,,,,,,,,,,,,,,,,,,,,22.3788318634033,22.6765441894531,999.699035644531,999.699035644531,51.6543115076305,4.7922865536142,6.23150777816772,44,1,0,0,1,0.186309814453125,28.8367557525635,2,1,1,22.6765441894531,0,1811944704,22.5276880264282,,,,,,,,,,,,,,,,,,,,,,,,,,,,,,,,,
,3864620166.7815,22.8382329940796,999.699035644531,5.97402668404489E-5,7.26728731624877E-8,1,4,11.1025581359863,3.97907674330805,30.179999768734,0.0528300899341999,0.00732800016115075,1,-1.35638302575861E-7,,,,,,,,,,,,,,,,,,,,,22.6862850189209,22.9901809692383,999.699035644531,999.699035644531,51.6703348922747,4.79290629738919,6.23883533477783,44,1,0,0,1,0.18096923828125,29.3255138397217,2,1,1,22.9901809692383,0,1811944832,22.8382329940796,,,,,,,,,,,,,,,,,,,,,,,,,,,,,,,,,
,3864620170.66688,23.1469841003418,999.699035644531,5.96993642207885E-5,6.72386193919939E-8,1,4,11.1025581359863,3.97909201966458,30.1699992269278,0.0527950569940806,0.00731701888747254,1,-1.42337393191888E-7,,,,,,,,,,,,,,,,,,,,,22.9901809692383,23.3037872314453,999.699035644531,999.699035644531,51.7152785321305,4.79265358784365,6.25802564620972,44,1,0,0,1,0.188827514648438,28.8367557525635,2,1,1,23.3182754516602,0,1811944864,23.1469841003418,,,,,,,,,,,,,,,,,,,,,,,,,,,,,,,,,
,3864620174.6657,23.4773712158203,999.699035644531,5.96729494619858E-5,7.83762995546851E-8,1,4,11.1025581359863,3.97913851972955,30.1699992269278,0.0527740998981156,0.00730315982478937,1,-1.54427978563276E-7,,,,,,,,,,,,,,,,,,,,,23.3266639709473,23.6280784606934,999.699035644531,999.699035644531,51.7008184045247,4.79246266275001,6.26560306549072,44,1,0,0,1,0.189056396484375,29.3255138397217,2,1,1,23.6280784606934,0,1811944928,23.4773712158203,,,,,,,,,,,,,,,,,,,,,,,,,,,,,,,,,
,3864620178.59027,23.791316986084,999.699035644531,5.95289226780114E-5,7.21695712606484E-8,1,4,11.1025581359863,3.97908387891623,30.1699992269278,0.0526574170436253,0.0072021882895336,1,-2.48168408873964E-7,,,,,,,,,,,,,,,,,,,,,23.6280784606934,23.9545555114746,999.699035644531,999.699035644531,51.718795860467,4.7927758121186,6.26861763000488,44,1,0,0,1,0.182952880859375,28.8367557525635,2,1,1,23.9545555114746,0,1811944896,23.791316986084,,,,,,,,,,,,,,,,,,,,,,,,,,,,,,,,,
,3864620182.59186,24.1134643554687,999.699035644531,5.93968724258937E-5,8.68249876135992E-8,1,4,11.1025581359863,3.97907283328376,30.179999768734,0.0525188089618072,0.00733928292266886,1,-7.44371746045386E-8,,,,,,,,,,,,,,,,,,,,,23.9545555114746,24.2723731994629,999.699035644531,999.699035644531,51.7117612037939,4.79305657373449,6.28791952133179,44,1,0,0,1,0.18341064453125,28.8367557525635,2,1,1,24.2723731994629,0,1811944768,24.1134643554687,,,,,,,,,,,,,,,,,,,,,,,,,,,,,,,,,
,3864620186.52872,24.4197816848755,999.699035644531,5.93621377804608E-5,8.57309637302343E-8,1,4,11.1025581359863,3.97907378272448,30.1699992269278,0.0524964387587865,0.00727596654306264,1,-1.41162781797348E-7,,,,,,,,,,,,,,,,,,,,,24.2723731994629,24.5671901702881,999.699035644531,999.699035644531,51.6824501343228,4.79289092377829,6.29164552688599,44,1,0,0,1,0.185775756835938,29.3255138397217,2,1,1,24.5671901702881,0,1811944832,24.4197816848755,,,,,,,,,,,,,,,,,,,,,,,,,,,,,,,,,
,3864620190.51969,24.7266626358032,999.699035644531,5.93318371032913E-5,8.02494323243319E-8,1,4,11.1025581359863,3.97904736532993,30.1699992269278,0.0524720341769639,0.00725166957068854,1,-1.64295137580003E-7,,,,,,,,,,,,,,,,,,,,,24.5671901702881,24.8861351013184,999.699035644531,999.699035644531,51.734037616592,4.79324364611267,6.30578756332397,44,1,0,0,1,0.185546875,28.8367557525635,2,1,1,24.8861351013184,0,1811944768,24.7266626358032,,,,,,,,,,,,,,,,,,,,,,,,,,,,,,,,,
,3864620194.48771,25.0388193130493,999.699035644531,5.93967738455193E-5,8.04005877186615E-8,1,4,11.1025581359863,3.97909171965159,30.1699992269278,0.0525463863207047,0.00714569541090511,1,-2.9345764910252E-7,,,,,,,,,,,,,,,,,,,,,24.8861351013184,25.1915035247803,999.699035644531,999.699035644531,51.7144969036112,4.79284859736038,6.32291126251221,44,1,0,0,1,0.179672241210938,28.8367557525635,2,1,1,25.1915035247803,0,1811944736,25.0388193130493,,,,,,,,,,,,,,,,,,,,,,,,,,,,,,,,,
,3864620198.41596,25.3543672561646,999.699035644531,5.93843846280906E-5,7.90683026935935E-8,1,4,11.1025581359863,3.97908529570459,30.1699992269278,0.0525211203382002,0.00724476423219473,1,-1.79629147441407E-7,,,,,,,,,,,,,,,,,,,,,25.1915035247803,25.5172309875488,999.699035644531,999.699035644531,51.723876445842,4.7925260551134,6.32223033905029,44,1,0,0,1,0.182418823242187,28.8367557525635,2,1,1,25.5172309875488,0,1811944832,25.3543672561646,,,,,,,,,,,,,,,,,,,,,,,,,,,,,,,,,
,3864620202.41017,25.6689891815186,999.699035644531,5.92642711737903E-5,7.6541833233078E-8,1,4,11.1025581359863,3.97906882920449,30.1699992269278,0.052409273630652,0.00726767145387145,1,-1.36729641694531E-7,,,,,,,,,,,,,,,,,,,,,25.5172309875488,25.8207473754883,999.699035644531,999.699035644531,51.7387273877074,4.79306743713713,6.34299659729004,44,1,0,0,1,0.186691284179687,28.8367557525635,2,1,1,25.8207473754883,0,1811944800,25.6689891815186,,,,,,,,,,,,,,,,,,,,,,,,,,,,,,,,,
,3864620206.34186,25.9882173538208,999.699035644531,5.91470599575175E-5,8.27214804342969E-8,1,4,11.1025581359863,3.97905179713926,30.1699992269278,0.0523190580497393,0.0071556792022229,1,-2.46831971988671E-7,,,,,,,,,,,,,,,,,,,,,25.8357028961182,26.1407318115234,999.699035644531,999.699035644531,51.7586589149478,4.79223791832405,6.34871339797974,44,1,0,0,1,0.18310546875,29.3255138397217,2,1,1,26.1407318115234,0,1811944800,25.9882173538208,,,,,,,,,,,,,,,,,,,,,,,,,,,,,,,,,
,3864620210.29075,26.296178817749,999.699035644531,5.91154891218115E-5,7.32927436628338E-8,1,4,11.1025581359863,3.97907629714973,30.1699992269278,0.0522934338357237,0.00713888488940479,1,-2.61448551756582E-7,,,,,,,,,,,,,,,,,,,,,26.1407318115234,26.4516258239746,999.699035644531,999.699035644531,51.7172326034286,4.79274750022681,6.36079406738281,44,1,0,0,1,0.186538696289062,28.8367557525635,2,1,1,26.4516258239746,0,1811944736,26.296178817749,,,,,,,,,,,,,,,,,,,,,,,,,,,,,,,,,
,3864620214.27595,26.6254405975342,999.699035644531,5.89761625088708E-5,8.21798336077613E-8,1,4,11.1025581359863,3.97902800808416,30.1699992269278,0.0521590967913652,0.00719410668257006,1,-1.79193261884593E-7,,,,,,,,,,,,,,,,,,,,,26.465404510498,26.7854766845703,999.699035644531,999.699035644531,51.7234856315824,4.79287771786828,6.37632274627686,44,1,0,0,1,0.18585205078125,29.3255138397217,2,1,1,26.7854766845703,0,1811944768,26.6254405975342,,,,,,,,,,,,,,,,,,,,,,,,,,,,,,,,,
,3864620218.21578,26.9374551773071,999.699035644531,5.91540892130638E-5,8.50361584058527E-8,1,4,11.1025581359863,3.97899332334209,30.1699992269278,0.0523219253103119,0.0071722902084937,1,-2.28861775195862E-7,,,,,,,,,,,,,,,,,,,,,26.7854766845703,27.0894336700439,999.699035644531,999.699035644531,51.7840618418228,4.79271460727482,6.38693523406982,44,1,0,0,1,0.182342529296875,28.8367557525635,2,1,1,27.0894336700439,0,1811944832,26.9374551773071,,,,,,,,,,,,,,,,,,,,,,,,,,,,,,,,,
,3864620222.2184,27.2679920196533,999.699035644531,5.90598609998871E-5,7.88044084851766E-8,1,4,11.1025581359863,3.97902870671356,30.1699992269278,0.0522426923385908,0.00713653835375279,1,-2.56119032758511E-7,,,,,,,,,,,,,,,,,,,,,27.1079883575439,27.4279956817627,999.699035644531,999.699035644531,51.6824501343228,4.79324421257775,6.39563131332397,44,1,0,0,1,0.189285278320313,28.8367557525635,2,1,1,27.4279956817627,0,1811944800,27.2679920196533,,,,,,,,,,,,,,,,,,,,,,,,,,,,,,,,,
,3864620226.15429,27.5830011367798,999.699035644531,5.89727949575371E-5,6.67533676990772E-8,1,4,11.1025581359863,3.97907286139924,30.1699992269278,0.0521669908232969,0.00712271649372348,1,-2.59604358266154E-7,,,,,,,,,,,,,,,,,,,,,27.4279956817627,27.7380065917969,999.699035644531,999.699035644531,51.6992551474862,4.79273270016951,6.39552783966065,44,1,0,0,1,0.183334350585938,28.8367557525635,2,1,1,27.7380065917969,0,1811944704,27.5830011367798,,,,,,,,,,,,,,,,,,,,,,,,,,,,,,,,,
,3864620230.11118,27.9029245376587,999.699035644531,5.90428375019234E-5,7.42974189736815E-8,1,4,11.1025581359863,3.97904810744681,30.1699992269278,0.0522304049539521,0.00711747992218477,1,-2.7533335778313E-7,,,,,,,,,,,,,,,,,,,,,27.7510948181152,28.0547542572021,999.699035644531,999.699035644531,51.774682299592,4.79337108098944,6.40900325775146,44,1,0,0,1,0.183563232421875,28.3479976654053,2,1,1,28.0547542572021,0,1811944832,27.9029245376587,,,,,,,,,,,,,,,,,,,,,,,,,,,,,,,,,
,3864620234.10257,28.2074155807495,999.699035644531,5.89642433314114E-5,6.74240003125759E-8,1,4,11.1025581359863,3.97898708242747,30.1699992269278,0.0521489113814842,0.00718454836971519,1,-1.88204274354549E-7,,,,,,,,,,,,,,,,,,,,,28.0547542572021,28.3600769042969,999.699035644531,999.699035644531,51.739118201967,4.79267003379644,6.4283881187439,44,1,0,0,1,0.18646240234375,28.8367557525635,2,1,1,28.3600769042969,0,1811944736,28.2074155807495,,,,,,,,,,,,,,,,,,,,,,,,,,,,,,,,,
,3864620238.0524,28.5182952880859,999.699035644531,5.89608153679568E-5,6.85552929899818E-8,1,4,11.1025581359863,3.97901698683681,30.1699992269278,0.052143253550917,0.00720682916997793,1,-1.62605006800573E-7,,,,,,,,,,,,,,,,,,,,,28.3600769042969,28.676513671875,999.699035644531,999.699035644531,51.7109795752747,4.79349134220441,6.42700004577637,44,1,0,0,1,0.1824951171875,28.8367557525635,2,1,1,28.676513671875,0,1811944800,28.5182952880859,,,,,,,,,,,,,,,,,,,,,,,,,,,,,,,,,
,3864620242.03865,28.8365297317505,999.699035644531,5.89732812709043E-5,6.23236300003623E-8,1,4,11.1025581359863,3.97900539748682,30.1699992269278,0.0521767652291694,0.00704731574839102,1,-3.44769016212006E-7,,,,,,,,,,,,,,,,,,,,,28.676513671875,28.996545791626,999.699035644531,999.699035644531,51.7336468023324,4.7935143800673,6.44718933105469,44,1,0,0,1,0.182342529296875,29.3255138397217,2,1,1,28.996545791626,0,1811944736,28.8365297317505,,,,,,,,,,,,,,,,,,,,,,,,,,,,,,,,,
,3864620245.99054,29.1469306945801,999.699035644531,5.88962561884551E-5,5.7298447727045E-8,1,4,11.1025581359863,3.97899229498438,30.179999768734,0.0521029545956266,0.00707647967263872,1,-3.00878743355057E-7,,,,,,,,,,,,,,,,,,,,,28.996545791626,29.2973155975342,999.699035644531,999.699035644531,51.7016000330439,4.79364733762694,6.4419846534729,44,1,0,0,1,0.186233520507813,28.8367557525635,2,1,1,29.2973155975342,0,1811944832,29.1469306945801,,,,,,,,,,,,,,,,,,,,,,,,,,,,,,,,,
,3864620249.97017,29.471227645874,999.699035644531,5.8843199438574E-5,6.6646162529231E-8,1,4,11.1025581359863,3.97898983550828,30.179999768734,0.0520481392565203,0.00712563555510532,1,-2.37784344453713E-7,,,,,,,,,,,,,,,,,,,,,29.3199253082275,29.6225299835205,999.699035644531,999.699035644531,51.7191866747266,4.79380017284908,6.4497504234314,44,1,0,0,1,0.185546875,28.8367557525635,2,1,1,29.6225299835205,0,1811944768,29.471227645874,,,,,,,,,,,,,,,,,,,,,,,,,,,,,,,,,
,3864620253.90838,29.7782011032105,999.699035644531,5.89410073583079E-5,7.02993482738835E-8,1,4,11.1025581359863,3.9789558349533,30.1699992269278,0.0521448199077445,0.00706074931053193,1,-3.2487853192084E-7,,,,,,,,,,,,,,,,,,,,,29.6225299835205,29.9338722229004,999.699035644531,999.699035644531,51.7141060893516,4.7932615761092,6.4668927192688,44,1,0,0,1,0.180892944335938,28.8367557525635,2,1,1,29.9338722229004,0,1811944672,29.7782011032105,,,,,,,,,,,,,,,,,,,,,,,,,,,,,,,,,
,3864620257.9124,30.094672203064,999.699035644531,5.88972186308262E-5,6.26531696808904E-8,1,4,11.1025581359863,3.97896677627645,30.1699992269278,0.0521022525897429,0.00708413555612711,1,-2.92280202039566E-7,,,,,,,,,,,,,,,,,,,,,29.9476299285889,30.2417144775391,999.699035644531,999.699035644531,51.7230948173228,4.79345593789974,6.46810960769653,44,1,0,0,1,0.18646240234375,28.8367557525635,2,1,1,30.2417144775391,0,1811944672,30.094672203064,,,,,,,,,,,,,,,,,,,,,,,,,,,,,,,,,
,3864620261.83097,30.4121589660645,999.699035644531,5.88876567560472E-5,7.44585881612288E-8,1,4,11.1025581359863,3.97894798865897,30.1699992269278,0.0520880091544143,0.00712144681296129,1,-2.48670255511668E-7,,,,,,,,,,,,,,,,,,,,,30.2580089569092,30.5663089752197,999.699035644531,999.699035644531,51.7121520180535,4.79351652172716,6.47430181503296,44,1,0,0,1,0.18402099609375,28.8367557525635,2,1,1,30.5663089752197,0,1811944640,30.4121589660645,,,,,,,,,,,,,,,,,,,,,,,,,,,,,,,,,
,3864620265.82216,30.734356880188,999.699035644531,5.88085626645486E-5,7.5996315824024E-8,1,4,11.1025581359863,3.97896157036857,30.1699992269278,0.0520119897578428,0.00715668690548164,1,-1.97691765888145E-7,,,,,,,,,,,,,,,,,,,,,30.5802059173584,30.8885078430176,999.699035644531,999.699035644531,51.7121520180535,4.79321933746538,6.47891521453857,44,1,0,0,1,0.186386108398438,28.8367557525635,2,1,1,30.8885078430176,0,1811944704,30.734356880188,,,,,,,,,,,,,,,,,,,,,,,,,,,,,,,,,
,3864620269.75336,31.0497951507568,999.699035644531,5.88214930611994E-5,6.50653698066649E-8,1,4,11.1025581359863,3.97894886991005,30.1699992269278,0.0520317077359186,0.00709780570189478,1,-2.66085338490606E-7,,,,,,,,,,,,,,,,,,,,,30.8885078430176,31.2110824584961,999.699035644531,999.699035644531,51.6867490911785,4.79296939157023,6.48472356796265,44,1,0,0,1,0.185623168945313,28.8367557525635,2,1,1,31.2110824584961,0,1811944832,31.0497951507568,,,,,,,,,,,,,,,,,,,,,,,,,,,,,,,,,
,3864620273.71112,31.370530128479,999.699035644531,5.87836813115555E-5,6.93994726909043E-8,1,4,11.1025581359863,3.97896337396039,30.179999768734,0.0519763299785426,0.00725072466282102,1,-8.78118779411207E-8,,,,,,,,,,,,,,,,,,,,,31.2110824584961,31.5299777984619,999.699035644531,999.699035644531,51.6793236202459,4.79381662454904,6.49950361251831,44,1,0,0,1,0.18280029296875,29.3255138397217,2,1,1,31.5299777984619,0,1811944768,31.370530128479,,,,,,,,,,,,,,,,,,,,,,,,,,,,,,,,,
,3864620277.69214,31.6877517700195,999.699035644531,5.87839927983663E-5,7.00930922738342E-8,1,4,11.1025581359863,3.97893887852539,30.1699992269278,0.0519912756705648,0.00714340670750063,1,-2.0918319808117E-7,,,,,,,,,,,,,,,,,,,,,31.5299777984619,31.8455257415771,999.699035644531,999.699035644531,51.7281754026978,4.79412957531411,6.50359010696411,44,1,0,0,1,0.184097290039062,28.8367557525635,2,1,1,31.8455257415771,0,1811944704,31.6877517700195,,,,,,,,,,,,,,,,,,,,,,,,,,,,,,,,,
,3864620281.68122,32.0101108551025,999.699035644531,5.87049604676356E-5,6.76272194056231E-8,1,4,11.1025581359863,3.97894181406189,30.1699992269278,0.051920660399409,0.00713927430877723,1,-2.02720985219264E-7,,,,,,,,,,,,,,,,,,,,,31.8553352355957,32.1648864746094,999.699035644531,999.699035644531,51.7203591175055,4.79446926040872,6.51872730255127,44,1,0,0,1,0.180816650390625,28.8367557525635,2,1,1,32.1648864746094,0,1811944704,32.0101108551025,,,,,,,,,,,,,,,,,,,,,,,,,,,,,,,,,
,3864620285.65697,32.3194942474365,999.699035644531,5.85252398137719E-5,8.17940983597225E-8,1,4,11.1025581359863,3.97892449766654,30.1699992269278,0.0517559710303889,0.00715576522815924,1,-1.58670603659491E-7,,,,,,,,,,,,,,,,,,,,,32.17724609375,32.461742401123,999.699035644531,999.699035644531,51.7227040030632,4.79334463396645,6.51750802993774,44,1,0,0,1,0.184326171875,28.8367557525635,2,1,1,32.461742401123,0,1811944736,32.3194942474365,,,,,,,,,,,,,,,,,,,,,,,,,,,,,,,,,
,3864620289.55448,32.6298809051514,999.699035644531,5.85227085559613E-5,7.40971970740151E-8,1,4,11.1025581359863,3.97890313595923,30.1699992269278,0.0517564399310753,0.00713336721596725,1,-1.8358847227968E-7,,,,,,,,,,,,,,,,,,,,,32.461742401123,32.7980194091797,999.699035644531,999.699035644531,51.7309111025151,4.79353838444725,6.53217840194702,44,1,0,0,1,0.18341064453125,29.3255138397217,2,1,1,32.7980194091797,0,1811944800,32.6298809051514,,,,,,,,,,,,,,,,,,,,,,,,,,,,,,,,,
,3864620293.59056,32.9650859832764,999.699035644531,5.86123057867095E-5,6.61287244328453E-8,1,4,11.1025581359863,3.97891264307812,30.1699992269278,0.0518359505519621,0.007143644861489,1,-1.84625178822918E-7,,,,,,,,,,,,,,,,,,,,,32.8176040649414,33.1125679016113,999.699035644531,999.699035644531,51.7051173613805,4.79410269076913,6.53694438934326,43,1,64,0,0,0.1837158203125,28.8367557525635,2,1,1,33.1294174194336,0,1811944768,32.9650859832764,,,,,,,,,,,,,,,,,,,,,,,,,,,,,,,,,
,3864620297.53157,33.2872619628906,999.699035644531,5.84668317353956E-5,6.86784601743141E-8,1,4,11.1025581359863,3.97890167586869,30.1699992269278,0.0517103517967128,0.0071027577791128,1,-2.10330681391709E-7,,,,,,,,,,,,,,,,,,,,,33.1294174194336,33.4451065063477,999.699035644531,999.699035644531,51.6746338491305,4.79415038844328,6.54398155212402,44,1,0,0,1,0.189437866210938,29.3255138397217,2,1,1,33.4451065063477,0,1811944832,33.2872619628906,,,,,,,,,,,,,,,,,,,,,,,,,,,,,,,,,
,3864620301.45508,33.5998210906982,999.699035644531,5.85012290335571E-5,6.98150568375751E-8,1,4,11.1025581359863,3.9789267824728,30.1699992269278,0.0517385271101917,0.00712626591621983,1,-1.88661516330936E-7,,,,,,,,,,,,,,,,,,,,,33.4451065063477,33.7545356750488,999.699035644531,999.699035644531,51.7098071324959,4.7939012946831,6.5521240234375,44,1,0,0,1,0.184173583984375,28.8367557525635,2,1,1,33.7545356750488,0,1811944736,33.5998210906982,,,,,,,,,,,,,,,,,,,,,,,,,,,,,,,,,
,3864620305.44559,33.909595489502,999.699035644531,5.85845456913665E-5,6.48855651828971E-8,1,4,11.1025581359863,3.97893655226039,30.1699992269278,0.0518097307221486,0.0071553361410415,1,-1.67554820680341E-7,,,,,,,,,,,,,,,,,,,,,33.7545356750488,34.0646553039551,999.699035644531,999.699035644531,51.7567048436497,4.7937301546511,6.55867910385132,44,1,0,0,1,0.183639526367187,29.3255138397217,2,1,1,34.0646553039551,0,1811944736,33.909595489502,,,,,,,,,,,,,,,,,,,,,,,,,,,,,,,,,
,3864620309.41073,34.2222957611084,999.699035644531,5.85267572260638E-5,6.25006714811255E-8,1,4,11.1025581359863,3.97892790555857,30.1699992269278,0.0517545546583044,0.00717597085598183,1,-1.3603750090155E-7,,,,,,,,,,,,,,,,,,,,,34.0646553039551,34.3799362182617,999.699035644531,999.699035644531,51.8024301120247,4.79368331941332,6.57412433624268,44,1,0,0,1,0.179977416992187,29.3255138397217,2,1,1,34.3799362182617,0,1811944704,34.2222957611084,,,,,,,,,,,,,,,,,,,,,,,,,,,,,,,,,
,3864620313.36206,34.5324802398682,999.699035644531,5.8543648898375E-5,5.4411804008898E-8,1,4,11.1025581359863,3.97890456866208,30.1699992269278,0.0517843694135654,0.00706938566817594,1,-2.58923746554546E-7,,,,,,,,,,,,,,,,,,,,,34.3799362182617,34.6850242614746,999.699035644531,999.699035644531,51.6937837478516,4.79407196050425,6.56648921966553,44,1,0,0,1,0.183258056640625,28.8367557525635,2,1,1,34.6850242614746,0,1811944736,34.5324802398682,,,,,,,,,,,,,,,,,,,,,,,,,,,,,,,,,
,3864620317.289,34.8441829681396,999.699035644531,5.84683269713564E-5,6.48378793828412E-8,1,4,11.1025581359863,3.97895382023651,30.1699992269278,0.0517100493955677,0.00712151038299766,1,-1.89479890973835E-7,,,,,,,,,,,,,,,,,,,,,34.6850242614746,35.0033416748047,999.699035644531,999.699035644531,51.739118201967,4.79373729433443,6.57942819595337,44,1,0,0,1,0.186004638671875,29.3255138397217,2,1,1,35.0033416748047,0,1811944832,34.8441829681396,,,,,,,,,,,,,,,,,,,,,,,,,,,,,,,,,
,3864620321.26909,35.1646556854248,999.699035644531,5.85148499644851E-5,7.30813354830616E-8,1,4,11.1025581359863,3.97898777100388,30.1699992269278,0.051766774207163,0.00702129710539018,1,-3.09500760701908E-7,,,,,,,,,,,,,,,,,,,,,35.0033416748047,35.3259696960449,999.699035644531,999.699035644531,51.7320835452939,4.79303482175021,6.58925008773804,44,1,0,0,1,0.186538696289062,29.3255138397217,2,1,1,35.3490257263184,0,1811944736,35.1646556854248,,,,,,,,,,,,,,,,,,,,,,,,,,,,,,,,,
,3864620325.24202,35.5025653839111,999.699035644531,5.85459870573747E-5,7.27731469398452E-8,1,4,11.1025581359863,3.97902235767986,30.1699992269278,0.0517872057576272,0.00708016600758259,1,-2.47399599281742E-7,,,,,,,,,,,,,,,,,,,,,35.3490257263184,35.6561050415039,999.699035644531,999.699035644531,51.7348192451112,4.79322216429838,6.59162521362305,44,1,0,0,1,0.183563232421875,29.3255138397217,2,1,1,35.6561050415039,0,1811944768,35.5025653839111,,,,,,,,,,,,,,,,,,,,,,,,,,,,,,,,,
,3864620329.17898,35.8163661956787,999.699035644531,5.85041939323178E-5,5.90743944832525E-8,1,4,11.1025581359863,3.97903752225271,30.1699992269278,0.0517436859070702,0.00712361990401611,1,-1.923956054331E-7,,,,,,,,,,,,,,,,,,,,,35.6561050415039,35.9766273498535,999.699035644531,999.699035644531,51.673070592092,4.79323787474247,6.60645914077759,44,1,0,0,1,0.186691284179687,29.3255138397217,2,1,1,35.9766273498535,0,1811944768,35.8163661956787,,,,,,,,,,,,,,,,,,,,,,,,,,,,,,,,,
,3864620333.16429,36.1380977630615,999.699035644531,5.85060039152038E-5,6.12077441238633E-8,1,4,11.1025581359863,3.97907423684214,30.179999768734,0.0517636832411527,0.00699835746438386,1,-3.34450107235239E-7,,,,,,,,,,,,,,,,,,,,,35.9766273498535,36.2995681762695,999.699035644531,999.699035644531,51.7551415866112,4.79313325517495,6.61882638931274,44,1,0,0,1,0.1824951171875,29.3255138397217,2,1,1,36.2995681762695,0,1811944800,36.1380977630615,,,,,,,,,,,,,,,,,,,,,,,,,,,,,,,,,
,3864620337.14282,36.4513568878174,999.699035644531,5.85223196019482E-5,5.86357176791776E-8,1,4,11.1025581359863,3.97917738511713,30.1699992269278,0.0517730405127599,0.00705027732100287,1,-2.78318694235859E-7,,,,,,,,,,,,,,,,,,,,,36.2995681762695,36.6031455993652,999.699035644531,999.699035644531,51.7754639281112,4.79285067695813,6.61712789535522,44,1,0,0,1,0.181884765625,29.3255138397217,2,1,1,36.6031455993652,0,1811944704,36.4513568878174,,,,,,,,,,,,,,,,,,,,,,,,,,,,,,,,,
,3864620341.09277,36.7677326202393,999.699035644531,5.85702040694739E-5,6.09959012396953E-8,1,4,11.1025581359863,3.97920122596163,30.1699992269278,0.0518175677426525,0.00704392173607146,1,-2.9232917771763E-7,,,,,,,,,,,,,,,,,,,,,36.6141510009766,36.921314239502,999.699035644531,999.699035644531,51.6746338491305,4.79263069711246,6.62742233276367,44,1,0,0,1,0.180435180664062,29.3255138397217,2,1,1,36.921314239502,0,1811944704,36.7677326202393,,,,,,,,,,,,,,,,,,,,,,,,,,,,,,,,,
,3864620345.04233,37.0817089080811,999.699035644531,5.84950996590924E-5,6.46938698141014E-8,1,4,11.1025581359863,3.97928032619678,30.1699992269278,0.0517547043424722,0.00702018881278709,1,-3.08809426512457E-7,,,,,,,,,,,,,,,,,,,,,36.921314239502,37.2421035766602,999.699035644531,999.699035644531,51.7621762432843,4.79265577851114,6.63323545455933,44,1,0,0,1,0.185165405273438,28.8367557525635,2,1,1,37.2421035766602,0,1811944896,37.0817089080811,,,,,,,,,,,,,,,,,,,,,,,,,,,,,,,,,
,3864620349.00778,37.4088973999023,999.699035644531,5.85927125030609E-5,5.89738113024942E-8,1,4,11.1025581359863,3.97931122022432,30.1699992269278,0.0518408248891339,0.00703782275321539,1,-3.02718726787125E-7,,,,,,,,,,,,,,,,,,,,,37.2421035766602,37.5756912231445,999.699035644531,999.699035644531,51.754359958092,4.79192132274278,6.64039897918701,44,1,0,0,1,0.186309814453125,29.3255138397217,2,1,1,37.5756912231445,0,1811944704,37.4088973999023,,,,,,,,,,,,,,,,,,,,,,,,,,,,,,,,,
,3864620353.06298,37.7445850372314,999.699035644531,5.84947129884848E-5,5.61346025177297E-8,1,4,11.1025581359863,3.97927458166129,30.1699992269278,0.0517476858112858,0.00706670780806125,1,-2.56121639537374E-7,,,,,,,,,,,,,,,,,,,,,37.5888404846191,37.9003295898438,999.699035644531,999.699035644531,51.7070714326785,4.79236774166753,6.64905166625977,44,1,0,0,1,0.189285278320313,29.3255138397217,2,1,1,37.9073753356934,0,1811944736,37.7445850372314,,,,,,,,,,,,,,,,,,,,,,,,,,,,,,,,,
,3864620357.009,38.05544090271,999.699035644531,5.85579294979755E-5,6.26504257348689E-8,1,4,11.1025581359863,3.9793186885129,30.1699992269278,0.0518139417719291,0.00700706020298865,1,-3.32629386802772E-7,,,,,,,,,,,,,,,,,,,,,37.9073753356934,38.2035064697266,999.699035644531,999.699035644531,51.7055081756401,4.79217670329411,6.64725160598755,44,1,0,0,1,0.186080932617187,29.3255138397217,2,1,1,38.2035064697266,0,1811944800,38.05544090271,,,,,,,,,,,,,,,,,,,,,,,,,,,,,,,,,
,3864620360.91196,38.3542613983154,999.699035644531,5.84817413072461E-5,5.01817104098728E-8,1,4,11.1025581359863,3.97943897777045,30.1699992269278,0.0517442431399659,0.00703041550069417,1,-2.95814702874853E-7,,,,,,,,,,,,,,,,,,,,,38.2035064697266,38.5050163269043,999.699035644531,999.699035644531,51.7406814590055,4.7917972630665,6.65963935852051,44,1,0,0,1,0.188751220703125,28.8367557525635,2,1,1,38.5050163269043,0,1811944704,38.3542613983154,,,,,,,,,,,,,,,,,,,,,,,,,,,,,,,,,
,3864620364.89276,38.6747417449951,999.699035644531,5.8478044510255E-5,5.54303590463539E-8,1,4,11.1025581359863,3.97950945110992,30.1699992269278,0.0517438501094996,0.00701909612831795,1,-3.08298100795833E-7,,,,,,,,,,,,,,,,,,,,,38.5221672058105,38.8273162841797,999.699035644531,999.699035644531,51.7551415866112,4.79058707626176,6.66127252578735,44,1,0,0,1,0.183868408203125,29.3255138397217,2,1,1,38.8273162841797,0,1811944704,38.6747417449951,,,,,,,,,,,,,,,,,,,,,,,,,,,,,,,,,
,3864620368.85759,38.9772129058838,999.699035644531,5.85600993946343E-5,5.37513661270377E-8,1,4,11.1025581359863,3.97953395420165,30.1699992269278,0.0518189524382821,0.00701456006067542,1,-3.25070325870282E-7,,,,,,,,,,,,,,,,,,,,,38.8273162841797,39.1271095275879,999.699035644531,999.699035644531,51.7164509749093,4.79031638200876,6.6712646484375,44,1,0,0,1,0.189361572265625,29.3255138397217,2,1,1,39.1271095275879,0,1811944704,38.9772129058838,,,,,,,,,,,,,,,,,,,,,,,,,,,,,,,,,
,3864620372.84492,39.297477722168,999.699035644531,5.85383433466691E-5,5.25235487171724E-8,1,4,11.1025581359863,3.97959892471675,30.1699992269278,0.0517912928428905,0.00708037252162053,1,-2.47758148959764E-7,,,,,,,,,,,,,,,,,,,,,39.1484031677246,39.4465522766113,999.699035644531,999.699035644531,51.6859674626593,4.79079128756084,6.67964792251587,44,1,0,0,1,0.186309814453125,29.3255138397217,2,1,1,39.4465522766113,0,1811944768,39.297477722168,,,,,,,,,,,,,,,,,,,,,,,,,,,,,,,,,
,3864620376.75574,39.6195507049561,999.699035644531,5.84944548247364E-5,5.62780744318307E-8,1,4,11.1025581359863,3.97955261973782,30.1699992269278,0.0517557466219563,0.00704551358813297,1,-2.80859017962915E-7,,,,,,,,,,,,,,,,,,,,,39.4465522766113,39.7925491333008,999.699035644531,999.699035644531,51.7223131888036,4.79060474308959,6.6784029006958,44,1,0,0,1,0.189285278320313,28.8367557525635,2,1,1,39.7925491333008,0,1811944768,39.6195507049561,,,,,,,,,,,,,,,,,,,,,,,,,,,,,,,,,
,3864620380.70412,39.9279766082764,999.699035644531,5.85358038875585E-5,5.03841609526014E-8,1,4,11.1025581359863,3.9795789598284,30.179999768734,0.0517894338503117,0.00707461240245,1,-2.53856640035686E-7,,,,,,,,,,,,,,,,,,,,,39.7925491333008,40.063404083252,999.699035644531,999.699035644531,51.7324743595535,4.79073184548942,6.68357276916504,44,1,0,0,1,0.187835693359375,28.8367557525635,2,1,1,40.063404083252,0,1811944800,39.9279766082764,,,,,,,,,,,,,,,,,,,,,,,,,,,,,,,,,
,3864620384.66638,40.232738494873,999.699035644531,5.85320718056854E-5,6.03209265453948E-8,1,4,11.1025581359863,3.97957983075185,30.1699992269278,0.0517953059334085,0.00700922612356425,1,-3.27281871107733E-7,,,,,,,,,,,,,,,,,,,,,40.063404083252,40.4020729064941,999.699035644531,999.699035644531,51.7156693463901,4.7907992570694,6.68570613861084,44,1,0,0,1,0.188827514648438,28.8367557525635,2,1,1,40.4020729064941,0,1811944768,40.232738494873,,,,,,,,,,,,,,,,,,,,,,,,,,,,,,,,,
,3864620388.65208,40.5759582519531,999.699035644531,5.84920577188873E-5,5.1270477213744E-8,1,4,11.1025581359863,3.97954585401089,30.1699992269278,0.0517440422716101,0.00711226540972968,1,-2.05007148738276E-7,,,,,,,,,,,,,,,,,,,,,40.419490814209,40.7324256896973,999.699035644531,999.699035644531,51.7488885584574,4.79100430878241,6.70151853561401,44,1,0,0,1,0.178604125976562,29.3255138397217,2,1,1,40.7324256896973,0,1811944736,40.5759582519531,,,,,,,,,,,,,,,,,,,,,,,,,,,,,,,,,
,3864620392.65791,40.8988380432129,999.699035644531,5.85143633259758E-5,4.89711922067965E-8,1,4,11.1025581359863,3.97959632484948,30.1699992269278,0.0517646808916846,0.00711538207495624,1,-2.04774828828645E-7,,,,,,,,,,,,,,,,,,,,,40.7436180114746,41.0540580749512,999.699035644531,999.699035644531,51.7598313577266,4.79075567251266,6.6974048614502,44,1,0,0,1,0.185546875,28.8367557525635,2,1,1,41.0540580749512,0,1811944768,40.8988380432129,,,,,,,,,,,,,,,,,,,,,,,,,,,,,,,,,
,3864620396.59367,41.220157623291,999.699035644531,5.85321584702768E-5,5.11339159186993E-8,1,4,11.1025581359863,3.97957465319733,30.1699992269278,0.051785594577637,0.00707794259376019,1,-2.49563777563606E-7,,,,,,,,,,,,,,,,,,,,,41.066234588623,41.374080657959,999.699035644531,999.699035644531,51.7027724758228,4.79064963389039,6.70696449279785,44,1,0,0,1,0.188751220703125,28.8367557525635,2,1,1,41.374080657959,0,1811944832,41.220157623291,,,,,,,,,,,,,,,,,,,,,,,,,,,,,,,,,
,3864620400.55662,41.5331039428711,999.699035644531,5.85846239546187E-5,5.76216285427836E-8,1,4,11.1025581359863,3.97956235247878,30.1699992269278,0.0518239570655696,0.00713974299513663,1,-1.87033043466177E-7,,,,,,,,,,,,,,,,,,,,,41.374080657959,41.6921272277832,999.699035644531,999.699035644531,51.7227040030632,4.79116696729424,6.71945428848267,44,1,0,0,1,0.183792114257813,28.8367557525635,2,1,1,41.6921272277832,0,1811944768,41.5331039428711,,,,,,,,,,,,,,,,,,,,,,,,,,,,,,,,,
,3864620404.49019,41.8682308197022,999.699035644531,5.85058223879177E-5,5.43310908191019E-8,1,4,11.1025581359863,3.97958281914951,30.1699992269278,0.0517545303054281,0.00713091585497786,1,-1.85963033201951E-7,,,,,,,,,,,,,,,,,,,,,41.7031059265137,42.0333557128906,999.699035644531,999.699035644531,51.6617369785632,4.79053170481853,6.72026968002319,44,1,0,0,1,0.184707641601562,28.8367557525635,2,1,1,42.0333557128906,0,1811944800,41.8682308197022,,,,,,,,,,,,,,,,,,,,,,,,,,,,,,,,,
,3864620408.4761,42.1881103515625,999.699035644531,5.85618295398679E-5,4.71778891021574E-8,1,4,11.1025581359863,3.97956520377758,30.1699992269278,0.051793761235918,0.00720848745917421,1,-1.06079424329473E-7,,,,,,,,,,,,,,,,,,,,,42.0333557128906,42.3428649902344,999.699035644531,999.699035644531,51.7008184045247,4.79124576790985,6.72496318817139,44,1,0,0,1,0.182342529296875,28.8367557525635,2,1,1,42.3428649902344,0,1811944704,42.1881103515625,,,,,,,,,,,,,,,,,,,,,,,,,,,,,,,,,
,3864620412.45359,42.4935703277588,999.699035644531,5.85380670675356E-5,5.31016046183432E-8,1,4,11.1025581359863,3.97953672258084,30.1699992269278,0.0517876748693884,0.0070958384260304,1,-2.30047478814372E-7,,,,,,,,,,,,,,,,,,,,,42.3428649902344,42.6442756652832,999.699035644531,999.699035644531,51.8020392977651,4.7914084534037,6.73344898223877,44,1,0,0,1,0.185394287109375,29.3255138397217,2,1,1,42.6442756652832,0,1811944704,42.4935703277588,,,,,,,,,,,,,,,,,,,,,,,,,,,,,,,,,
,3864620416.42386,42.8116893768311,999.699035644531,5.85830493928242E-5,4.87510093876887E-8,1,4,11.1025581359863,3.97942684814509,30.1699992269278,0.0518222114281226,0.00712369155576807,1,-2.04569680872153E-7,,,,,,,,,,,,,,,,,,,,,42.6442756652832,42.9791030883789,999.699035644531,999.699035644531,51.7273937741786,4.79172750565351,6.73941469192505,44,1,0,0,1,0.188980102539062,28.8367557525635,2,1,1,42.9791030883789,0,1811944672,42.8116893768311,,,,,,,,,,,,,,,,,,,,,,,,,,,,,,,,,
,3864620420.33693,43.1316013336182,999.699035644531,5.85742869814253E-5,5.08034157480986E-8,1,4,11.1025581359863,3.97949466451435,30.1699992269278,0.0518093763378074,0.00716786378673204,1,-1.53573211136007E-7,,,,,,,,,,,,,,,,,,,,,42.9791030883789,43.2840995788574,999.699035644531,999.699035644531,51.759440543467,4.79166374158711,6.7399468421936,44,1,0,0,1,0.185317993164062,29.3255138397217,2,1,1,43.2840995788574,0,1811944704,43.1316013336182,,,,,,,,,,,,,,,,,,,,,,,,,,,,,,,,,
,3864620424.30026,43.4436302185059,999.699035644531,5.85989291547577E-5,5.16128489733588E-8,1,4,11.1025581359863,3.97954769547607,30.1699992269278,0.0518275323902691,0.00720387933973793,1,-1.16471360006367E-7,,,,,,,,,,,,,,,,,,,,,43.2840995788574,43.6031608581543,999.699035644531,999.699035644531,51.7524058867939,4.79115623617307,6.74564743041992,44,1,0,0,1,0.185012817382813,29.3255138397217,2,1,1,43.6031608581543,0,1811944992,43.4436302185059,,,,,,,,,,,,,,,,,,,,,,,,,,,,,,,,,
,3864620428.30364,43.7569904327393,999.699035644531,5.85938360106908E-5,4.77586999261861E-8,1,4,11.1025581359863,3.97954386164272,30.1699992269278,0.0518231023339385,0.00720220497439048,1,-1.1763546579889E-7,,,,,,,,,,,,,,,,,,,,,43.6031608581543,43.9108200073242,999.699035644531,999.699035644531,51.7684292714382,4.79070315021229,6.75086259841919,44,1,0,0,1,0.184783935546875,28.8367557525635,2,1,1,43.9108200073242,0,1811944768,43.7569904327393,,,,,,,,,,,,,,,,,,,,,,,,,,,,,,,,,
,3864620432.22909,44.0728244781494,999.699035644531,5.85901736553777E-5,4.24760200318838E-8,1,4,11.1025581359863,3.97950650108654,30.1699992269278,0.0518342432154686,0.00709472271957483,1,-2.38569861446154E-7,,,,,,,,,,,,,,,,,,,,,43.9108200073242,44.2348289489746,999.699035644531,999.699035644531,51.7430263445632,4.79119001656759,6.76152658462524,44,1,0,0,1,0.185546875,29.3255138397217,2,1,1,44.2348289489746,0,1811944672,44.0728244781494,,,,,,,,,,,,,,,,,,,,,,,,,,,,,,,,,
,3864620436.20966,44.3890266418457,999.699035644531,5.86197939855051E-5,5.41282309581985E-8,1,4,11.1025581359863,3.9794905850797,30.1699992269278,0.0518481266963259,0.00718352244040621,1,-1.42268991009508E-7,,,,,,,,,,,,,,,,,,,,,44.2348289489746,44.5432243347168,999.699035644531,999.699035644531,51.6687716352362,4.79112741137921,6.75980758666992,44,1,0,0,1,0.185928344726562,28.8367557525635,2,1,1,44.5432243347168,0,1811944768,44.3890266418457,,,,,,,,,,,,,,,,,,,,,,,,,,,,,,,,,
,3864620440.165,44.7135181427002,999.699035644531,5.86250540537862E-5,4.58246772642965E-8,1,4,11.1025581359863,3.97948119561526,30.1699992269278,0.0518556786982489,0.00716233297766343,1,-1.66948402542599E-7,,,,,,,,,,,,,,,,,,,,,44.5583839416504,44.86865234375,999.699035644531,999.699035644531,51.7426355303036,4.79136394223397,6.76500844955444,44,1,0,0,1,0.1837158203125,28.3479976654053,2,1,1,44.86865234375,0,1811944736,44.7135181427002,,,,,,,,,,,,,,,,,,,,,,,,,,,,,,,,,
,3864620444.11082,45.0293254852295,999.699035644531,5.866795558786E-5,4.47742013898328E-8,1,4,11.1025581359863,3.97947533205097,30.1699992269278,0.0518862905940113,0.00721879716922268,1,-1.09120409511404E-7,,,,,,,,,,,,,,,,,,,,,44.86865234375,45.189998626709,999.699035644531,999.699035644531,51.6675991924574,4.79105539378013,6.76897382736206,44,1,0,0,1,0.181884765625,29.3255138397217,2,1,1,45.189998626709,0,1811944736,45.0293254852295,,,,,,,,,,,,,,,,,,,,,,,,,,,,,,,,,
,3864620448.11288,45.3708343505859,999.699035644531,5.86905524607949E-5,4.68983975539326E-8,1,4,11.1025581359863,3.97948012668425,30.1699992269278,0.0519185414735391,0.00713524969216821,1,-2.06813215450419E-7,,,,,,,,,,,,,,,,,,,,,45.2196617126465,45.5220069885254,999.699035644531,999.699035644531,51.7250488886209,4.79159129348811,6.7746467590332,44,1,0,0,1,0.189132690429687,29.3255138397217,2,1,1,45.5220069885254,0,1811944672,45.3708343505859,,,,,,,,,,,,,,,,,,,,,,,,,,,,,,,,,
,3864620452.03115,45.680492401123,999.699035644531,5.86940181553122E-5,4.4395403292996E-8,1,4,11.1025581359863,3.97945662006026,30.1699992269278,0.0519147278338755,0.00718126204319961,1,-1.55193067047053E-7,,,,,,,,,,,,,,,,,,,,,45.5220069885254,45.8389778137207,999.699035644531,999.699035644531,51.7129336465728,4.7914577596826,6.77962875366211,44,1,0,0,1,0.184707641601562,29.3255138397217,2,1,1,45.8389778137207,0,1811944736,45.680492401123,,,,,,,,,,,,,,,,,,,,,,,,,,,,,,,,,
,3864620456.0601,46.0108737945557,999.699035644531,5.86720229274415E-5,4.82516931305262E-8,1,4,11.1025581359863,3.97949046586592,30.1699992269278,0.0518888280976068,0.00722886556372427,1,-9.83514124251274E-8,,,,,,,,,,,,,,,,,,,,,45.8389778137207,46.1827697753906,999.699035644531,999.699035644531,51.7801536992266,4.79118912982811,6.78227233886719,44,1,0,0,1,0.1812744140625,28.8367557525635,2,1,1,46.1827697753906,0,1811944736,46.0108737945557,,,,,,,,,,,,,,,,,,,,,,,,,,,,,,,,,
,3864620460.05249,46.3417301177978,999.699035644531,5.87094032216848E-5,3.99313596043129E-8,1,4,11.1025581359863,3.97946010153492,30.179999768734,0.0519297320886386,0.007173716723748,1,-1.65906750359086E-7,,,,,,,,,,,,,,,,,,,,,46.1994590759277,46.484001159668,999.699035644531,999.699035644531,51.7516242582747,4.79172698588918,6.78784132003784,44,1,0,0,1,0.1806640625,28.8367557525635,2,1,1,46.484001159668,0,1811944896,46.3417301177978,,,,,,,,,,,,,,,,,,,,,,,,,,,,,,,,,
,3864620464.23518,46.6824131011963,999.699035644531,5.87607008482805E-5,4.18992484566884E-8,1,4,11.1025581359863,3.97934523783964,30.179999768734,0.051980519271816,0.00712598835522195,1,-2.26787108791585E-7,,,,,,,,,,,,,,,,,,,,,46.5538291931152,46.8109970092773,999.699035644531,999.699035644531,51.7141060893516,4.79102464608935,6.78685140609741,43,1,64,0,0,0.185470581054687,29.3255138397217,2,1,1,46.8109970092773,0,1811944768,46.6824131011963,,,,,,,,,,,,,,,,,,,,,,,,,,,,,,,,,
,3864620467.94251,46.9801273345947,999.699035644531,5.87595556292417E-5,4.22956858439469E-8,1,4,11.1025581359863,3.97943026574795,30.1900003105402,0.0519801145456244,0.00713309099996033,1,-2.1884027034414E-7,,,,,,,,,,,,,,,,,,,,,46.8109970092773,47.1492576599121,999.699035644531,999.699035644531,51.7508426297555,4.79120494056646,6.79206562042236,44,1,0,0,1,0.178604125976562,29.3255138397217,2,1,1,47.1492576599121,0,1811944768,46.9801273345947,,,,,,,,,,,,,,,,,,,,,,,,,,,,,,,,,
,3864620471.87977,47.2992534637451,999.699035644531,5.87257477438765E-5,4.44762333718072E-8,1,4,11.1025581359863,3.97939360323654,30.179999768734,0.0519454626184008,0.00715765164577046,1,-1.86186681358466E-7,,,,,,,,,,,,,,,,,,,,,47.1492576599121,47.4492492675781,999.699035644531,999.699035644531,51.6871399054382,4.79197604218647,6.79974746704102,44,1,0,0,1,0.181655883789062,28.8367557525635,2,1,1,47.4492492675781,0,1811944768,47.2992534637451,,,,,,,,,,,,,,,,,,,,,,,,,,,,,,,,,
,3864620475.84929,47.5995960235596,999.699035644531,5.88223394986466E-5,4.50766530622086E-8,1,4,11.1025581359863,3.97935053553516,30.179999768734,0.0520226500094783,0.00722208173087875,1,-1.26808644109231E-7,,,,,,,,,,,,,,,,,,,,,47.4492492675781,47.749942779541,999.699035644531,999.699035644531,51.7301294739959,4.79098940226839,6.79762315750122,44,1,0,0,1,0.183029174804687,29.3255138397217,2,1,1,47.749942779541,0,1811944768,47.5995960235596,,,,,,,,,,,,,,,,,,,,,,,,,,,,,,,,,
,3864620479.85154,47.9211902618408,999.699035644531,5.87612006242196E-5,3.4462884435434E-8,1,4,11.1025581359863,3.97935922780179,30.179999768734,0.0519755383990131,0.00716640460960598,1,-1.81185709646813E-7,,,,,,,,,,,,,,,,,,,,,47.7660102844238,48.0763702392578,999.699035644531,999.699035644531,51.6894847909958,4.79166056166284,6.80580520629883,44,1,0,0,1,0.186309814453125,29.3255138397217,2,1,1,48.0763702392578,0,1811944800,47.9211902618408,,,,,,,,,,,,,,,,,,,,,,,,,,,,,,,,,
,3864620483.75149,48.2240772247314,999.699035644531,5.88042002035577E-5,3.63950065274119E-8,1,4,11.1025581359863,3.97934399030896,30.179999768734,0.0520153061031441,0.00715728307875621,1,-1.97521929121293E-7,,,,,,,,,,,,,,,,,,,,,48.0763702392578,48.3717842102051,999.699035644531,999.699035644531,51.7344284308516,4.79233089287512,6.80234718322754,44,1,0,0,1,0.184173583984375,29.3255138397217,2,1,1,48.3717842102051,0,1811944736,48.2240772247314,,,,,,,,,,,,,,,,,,,,,,,,,,,,,,,,,
,3864620487.71365,48.5571117401123,999.699035644531,5.88049816387634E-5,3.84456798438899E-8,1,4,11.1025581359863,3.97938801251876,30.179999768734,0.0520208555452222,0.00712891568446531,1,-2.29845539365653E-7,,,,,,,,,,,,,,,,,,,,,48.3918724060059,48.7223510742188,999.699035644531,999.699035644531,51.7180142319478,4.79212531991096,6.81314468383789,44,1,0,0,1,0.18280029296875,29.3255138397217,2,1,1,48.7223510742188,0,1811944704,48.5571117401123,,,,,,,,,,,,,,,,,,,,,,,,,,,,,,,,,
,3864620491.70226,48.8819580078125,999.699035644531,5.87672265826835E-5,3.6504397269715E-8,1,4,11.1025581359863,3.97935585830178,30.179999768734,0.0519767185511927,0.00719610878417527,1,-1.48428789556992E-7,,,,,,,,,,,,,,,,,,,,,48.7223510742188,49.0415649414063,999.699035644531,999.699035644531,51.7430263445632,4.79256115155667,6.81361103057861,44,1,0,0,1,0.179443359375,28.8367557525635,2,1,1,49.0415649414063,0,1811944672,48.8819580078125,,,,,,,,,,,,,,,,,,,,,,,,,,,,,,,,,
,3864620495.65834,49.1972579956055,999.699035644531,5.88508225459654E-5,4.20539434307928E-8,1,4,11.1025581359863,3.97931066433488,30.179999768734,0.0520565911996836,0.0071581008287387,1,-2.03074274065276E-7,,,,,,,,,,,,,,,,,,,,,49.0415649414063,49.3529510498047,999.699035644531,999.699035644531,51.6965194476689,4.79223677075247,6.8206934928894,44,1,0,0,1,0.182418823242187,28.8367557525635,2,1,1,49.3676071166992,0,1811944736,49.1972579956055,,,,,,,,,,,,,,,,,,,,,,,,,,,,,,,,,
,3864620499.6466,49.5544681549072,999.699035644531,5.8823061276193E-5,3.65130134278053E-8,1,4,11.1025581359863,3.97934498614128,30.179999768734,0.0520385240878126,0.00711337869209759,1,-2.49842863290964E-7,,,,,,,,,,,,,,,,,,,,,49.3761940002441,49.7327423095703,999.699035644531,999.699035644531,51.7438079730824,4.79221428785772,6.82678890228271,44,1,0,0,1,0.185394287109375,29.3255138397217,2,1,1,49.7327423095703,0,1811944736,49.5544681549072,,,,,,,,,,,,,,,,,,,,,,,,,,,,,,,,,
,3864620503.60726,49.8906745910645,999.699035644531,5.88482795096453E-5,3.46342947357856E-8,1,4,11.1025581359863,3.97926532934378,30.179999768734,0.0520575070808583,0.00712917621222875,1,-2.3529908343151E-7,,,,,,,,,,,,,,,,,,,,,49.7327423095703,50.0486068725586,999.699035644531,999.699035644531,51.7109795752747,4.79234015511786,6.82930660247803,44,1,0,0,1,0.1861572265625,28.8367557525635,2,1,1,50.0486068725586,0,1811944704,49.8906745910645,,,,,,,,,,,,,,,,,,,,,,,,,,,,,,,,,
,3864620507.56793,50.2126159667969,999.699035644531,5.89095043875813E-5,3.43461064729003E-8,1,4,11.1025581359863,3.97928716138129,30.179999768734,0.0521067255272426,0.00717460722392474,1,-1.92610991026619E-7,,,,,,,,,,,,,,,,,,,,,50.0645332336426,50.3606986999512,999.699035644531,999.699035644531,51.7281754026978,4.79263805343914,6.83553838729858,44,1,0,0,1,0.1849365234375,29.3255138397217,2,1,1,50.3606986999512,0,1811944672,50.2126159667969,,,,,,,,,,,,,,,,,,,,,,,,,,,,,,,,,
,3864620511.56202,50.5190143585205,999.699035644531,5.88955083013055E-5,3.91058092743413E-8,1,4,11.1025581359863,3.97925339704663,30.179999768734,0.0520928629608689,0.00717881781090628,1,-1.85775554302916E-7,,,,,,,,,,,,,,,,,,,,,50.3606986999512,50.6773300170898,999.699035644531,999.699035644531,51.8118096542555,4.79218102016822,6.83627796173096,44,1,0,0,1,0.185317993164062,28.8367557525635,2,1,1,50.6773300170898,0,1811944608,50.5190143585205,,,,,,,,,,,,,,,,,,,,,,,,,,,,,,,,,
,3864620515.51059,50.8355770111084,999.699035644531,5.8950361870627E-5,3.81556338756269E-8,1,4,11.1025581359863,3.97925303804789,30.179999768734,0.0521371498086915,0.00721545659563731,1,-1.52068392162205E-7,,,,,,,,,,,,,,,,,,,,,50.6900825500488,50.981071472168,999.699035644531,999.699035644531,51.7058989898997,4.79302331191939,6.84214496612549,44,1,0,0,1,0.182342529296875,29.3255138397217,2,1,1,50.981071472168,0,1811944736,50.8355770111084,,,,,,,,,,,,,,,,,,,,,,,,,,,,,,,,,
,3864620519.45485,51.1317386627197,999.699035644531,5.89459809319339E-5,3.56072720528705E-8,1,4,11.1025581359863,3.97926135674976,30.179999768734,0.0521305849616039,0.00723513086589963,1,-1.29221829118405E-7,,,,,,,,,,,,,,,,,,,,,50.981071472168,51.2824058532715,999.699035644531,999.699035644531,51.683231762842,4.79268513816732,6.84257745742798,44,1,0,0,1,0.189056396484375,28.8367557525635,2,1,1,51.2824058532715,0,1811944672,51.1317386627197,,,,,,,,,,,,,,,,,,,,,,,,,,,,,,,,,
,3864620523.52798,51.4563541412354,999.699035644531,5.89497311258831E-5,3.18177492608425E-8,1,4,11.1025581359863,3.97926006197839,30.1900003105402,0.0521325516900399,0.00724498655133934,1,-1.18599224331312E-7,,,,,,,,,,,,,,,,,,,,,51.2994842529297,51.613224029541,999.699035644531,999.699035644531,51.8020392977651,4.79246278024643,6.84530448913574,44,1,0,0,1,0.18096923828125,28.8367557525635,2,1,1,51.613224029541,0,1811944736,51.4563541412354,,,,,,,,,,,,,,,,,,,,,,,,,,,,,,,,,
,3864620527.3388,51.7864303588867,999.699035644531,5.89572208001759E-5,3.40159713947587E-8,1,4,11.1025581359863,3.97925669159913,30.179999768734,0.0521452298835745,0.00720251391002083,1,-1.6768577131411E-7,,,,,,,,,,,,,,,,,,,,,51.613224029541,51.9596366882324,999.699035644531,999.699035644531,51.7488885584574,4.79282899841422,6.85191917419434,44,1,0,0,1,0.18157958984375,29.3255138397217,2,1,1,51.9596366882324,0,1811944736,51.7864303588867,,,,,,,,,,,,,,,,,,,,,,,,,,,,,,,,,
,3864620531.29557,52.1414222717285,999.699035644531,5.89802306152715E-5,3.37794303580017E-8,1,4,11.1025581359863,3.97923108970199,30.179999768734,0.052167444535035,0.00718861934600282,1,-1.86571388913089E-7,,,,,,,,,,,,,,,,,,,,,51.9596366882324,52.3232078552246,999.699035644531,999.699035644531,51.7727282282939,4.79286981130594,6.86147451400757,44,1,0,0,1,0.182266235351562,29.3255138397217,2,1,1,52.3232078552246,0,1811944896,52.1414222717285,,,,,,,,,,,,,,,,,,,,,,,,,,,,,,,,,
,3864620535.29064,52.4885673522949,999.699035644531,5.89856086004228E-5,2.70164644328994E-8,1,4,11.1025581359863,3.97922211187113,30.179999768734,0.0521701625890969,0.00720250675946633,1,-1.71595319466487E-7,,,,,,,,,,,,,,,,,,,,,52.3232078552246,52.6539268493652,999.699035644531,999.699035644531,51.7066806184189,4.79276610482004,6.8596453666687,44,1,0,0,1,0.183334350585938,29.3255138397217,2,1,1,52.6539268493652,0,1811944736,52.4885673522949,,,,,,,,,,,,,,,,,,,,,,,,,,,,,,,,,
,3864620539.28678,52.8124542236328,999.699035644531,5.90172202668079E-5,3.10080634036193E-8,1,4,11.1025581359863,3.97916889520799,30.179999768734,0.0521923751985882,0.00723985233118659,1,-1.33654018129822E-7,,,,,,,,,,,,,,,,,,,,,52.662467956543,52.9624404907227,999.699035644531,999.699035644531,51.7395090162266,4.79303619221325,6.86730480194092,44,1,0,0,1,0.18524169921875,28.8367557525635,2,1,1,52.9624404907227,0,1811944736,52.8124542236328,,,,,,,,,,,,,,,,,,,,,,,,,,,,,,,,,
,3864620543.22835,53.1019859313965,999.699035644531,5.90257643516233E-5,3.62192340797381E-8,1,4,11.1025581359863,3.97917570356668,30.179999768734,0.0522026506998062,0.00722254601902338,1,-1.54454645952513E-7,,,,,,,,,,,,,,,,,,,,,52.9624404907227,53.2415313720703,999.699035644531,999.699035644531,51.6550931361497,4.79289060223997,6.87176513671875,44,1,0,0,1,0.1837158203125,28.8367557525635,2,1,1,53.251953125,0,1811944704,53.1019859313965,,,,,,,,,,,,,,,,,,,,,,,,,,,,,,,,,
,3864620547.18932,53.3982315063477,999.699035644531,5.9046659131195E-5,3.01838995908094E-8,1,4,11.1025581359863,3.9791621864455,30.1900003105402,0.052222408561638,0.00721419174825438,1,-1.66811107158646E-7,,,,,,,,,,,,,,,,,,,,,53.251953125,53.5445098876953,999.699035644531,999.699035644531,51.6769787346882,4.7934042973343,6.87359762191772,44,1,0,0,1,0.1806640625,28.8367557525635,2,1,1,53.5445098876953,0,1811944768,53.3982315063477,,,,,,,,,,,,,,,,,,,,,,,,,,,,,,,,,
,3864620551.11931,53.6971111297607,999.699035644531,5.90892884874175E-5,3.02767003876453E-8,1,4,11.1025581359863,3.97913085316907,30.1900003105402,0.0522581704296397,0.00722887984626044,1,-1.56116085738861E-7,,,,,,,,,,,,,,,,,,,,,53.5445098876953,53.8497123718262,999.699035644531,999.699035644531,51.7019908473035,4.79332370708528,6.87473821640015,44,1,0,0,1,0.179977416992187,29.3255138397217,2,1,1,53.8497123718262,0,1811944672,53.6971111297607,,,,,,,,,,,,,,,,,,,,,,,,,,,,,,,,,
,3864620555.1047,54.0106239318848,999.699035644531,5.91186648265332E-5,3.01484021156487E-8,1,4,11.1025581359863,3.9791155685442,30.179999768734,0.0522797196998087,0.00726180419550288,1,-1.22971390426991E-7,,,,,,,,,,,,,,,,,,,,,53.8569641113281,54.1642837524414,999.699035644531,999.699035644531,51.7699925284766,4.79341063305372,6.88490056991577,44,1,0,0,1,0.18157958984375,29.3255138397217,2,1,1,54.1642837524414,0,1811944704,54.0106239318848,,,,,,,,,,,,,,,,,,,,,,,,,,,,,,,,,
,3864620559.05785,54.31396484375,999.699035644531,5.91332515383255E-5,2.94750354958086E-8,1,4,11.1025581359863,3.97911690590947,30.179999768734,0.052296170863753,0.00723859250531895,1,-1.51288238493223E-7,,,,,,,,,,,,,,,,,,,,,54.1642837524414,54.4636459350586,999.699035644531,999.699035644531,51.7567048436497,4.79364026838564,6.8851375579834,44,1,0,0,1,0.178070068359375,28.8367557525635,2,1,1,54.4636459350586,0,1811944736,54.31396484375,,,,,,,,,,,,,,,,,,,,,,,,,,,,,,,,,
,3864620563.02616,54.6363162994385,999.699035644531,5.91838612574304E-5,3.1194457905182E-8,1,4,11.1025581359863,3.97907175549912,30.179999768734,0.0523431455592626,0.00722289106651755,1,-1.76052605410681E-7,,,,,,,,,,,,,,,,,,,,,54.4824371337891,54.7901954650879,999.699035644531,999.699035644531,51.744198787342,4.79398073292094,6.88127374649048,44,1,0,0,1,0.18218994140625,29.3255138397217,2,1,1,54.7901954650879,0,1811944768,54.6363162994385,,,,,,,,,,,,,,,,,,,,,,,,,,,,,,,,,
,3864620566.97261,54.9452095031738,999.699035644531,5.91701273316762E-5,3.16986491331485E-8,1,4,11.1025581359863,3.97907826135107,30.179999768734,0.0523327810949882,0.00720946865920228,1,-1.89317930802191E-7,,,,,,,,,,,,,,,,,,,,,54.7901954650879,55.1002235412598,999.699035644531,999.699035644531,51.7653027573612,4.79382430629421,6.89113569259644,44,1,0,0,1,0.185546875,29.3255138397217,2,1,1,55.1002235412598,0,1811944640,54.9452095031738,,,,,,,,,,,,,,,,,,,,,,,,,,,,,,,,,
,3864620570.95037,55.3122673034668,999.699035644531,5.91843055453142E-5,2.58989344535652E-8,1,4,11.1025581359863,3.97907202286707,30.1900003105402,0.0523447509115183,0.0072143846222558,1,-1.85738234318007E-7,,,,,,,,,,,,,,,,,,,,,55.1329498291016,55.491584777832,999.699035644531,999.699035644531,51.7070714326785,4.7937801631387,6.8848295211792,44,1,0,0,1,0.180892944335938,29.3255138397217,2,1,1,55.5065727233887,0,1811944768,55.3122673034668,,,,,,,,,,,,,,,,,,,,,,,,,,,,,,,,,
,3864620574.90051,55.6516208648682,999.699035644531,5.91853859947531E-5,2.83171482496422E-8,1,4,11.1025581359863,3.97906963510238,30.179999768734,0.0523458365575399,0.00721326730776641,1,-1.8714742288805E-7,,,,,,,,,,,,,,,,,,,,,55.5065727233887,55.7966690063477,999.699035644531,999.699035644531,51.6871399054382,4.79386314532998,6.89921760559082,44,1,0,0,1,0.186004638671875,28.8367557525635,2,1,1,55.7966690063477,0,1811944672,55.6516208648682,,,,,,,,,,,,,,,,,,,,,,,,,,,,,,,,,
,3864620578.8979,55.9627685546875,999.699035644531,5.921946197162E-5,2.87620377581515E-8,1,4,11.1025581359863,3.97907017308,30.179999768734,0.0523765807090929,0.00721319655017543,1,-1.92034569784101E-7,,,,,,,,,,,,,,,,,,,,,55.8049240112305,56.1206130981445,999.699035644531,999.699035644531,51.7649119431016,4.79395551363797,6.90340805053711,44,1,0,0,1,0.183944702148438,29.3255138397217,2,1,1,56.1206130981445,0,1811944640,55.9627685546875,,,,,,,,,,,,,,,,,,,,,,,,,,,,,,,,,
,3864620582.83234,56.2729454040527,999.699035644531,5.92662715353417E-5,2.54136131973916E-8,1,4,11.1025581359863,3.97904744080629,30.179999768734,0.0524188423895995,0.00720967738778074,1,-2.0254953048076E-7,,,,,,,,,,,,,,,,,,,,,56.1206130981445,56.4252777099609,999.699035644531,999.699035644531,51.7211407460247,4.7941603897771,6.89663553237915,44,1,0,0,1,0.183486938476562,29.3255138397217,2,1,1,56.4252777099609,0,1811944704,56.2729454040527,,,,,,,,,,,,,,,,,,,,,,,,,,,,,,,,,
,3864620586.86754,56.5759506225586,999.699035644531,5.92581253797693E-5,2.78758750287952E-8,1,4,11.1025581359863,3.97903039144796,30.179999768734,0.0524081747131087,0.00723090431585802,1,-1.77338942173974E-7,,,,,,,,,,,,,,,,,,,,,56.4252777099609,56.7266235351562,999.699035644531,999.699035644531,51.7641303145824,4.7941086318282,6.90429973602295,43,1,64,0,0,0.186004638671875,29.3255138397217,2,1,1,56.7266235351562,0,1811944704,56.5759506225586,,,,,,,,,,,,,,,,,,,,,,,,,,,,,,,,,
,3864620590.76455,56.8855590820313,999.699035644531,5.92676449514916E-5,2.34201098362294E-8,1,4,11.1025581359863,3.9790686022958,30.179999768734,0.0524183525032795,0.00722483203818472,1,-1.85663215444195E-7,,,,,,,,,,,,,,,,,,,,,56.7266235351562,57.0444946289063,999.699035644531,999.699035644531,51.7117612037939,4.79417875897864,6.90275812149048,44,1,0,0,1,0.183486938476562,29.3255138397217,2,1,1,57.0444946289063,0,1811944768,56.8855590820313,,,,,,,,,,,,,,,,,,,,,,,,,,,,,,,,,
,3864620594.70819,57.2037143707275,999.699035644531,5.92628418019387E-5,2.76296438253926E-8,1,4,11.1025581359863,3.97901827140442,30.179999768734,0.0524088308686582,0.00725474439691632,1,-1.51000649074416E-7,,,,,,,,,,,,,,,,,,,,,57.0444946289063,57.3629341125488,999.699035644531,999.699035644531,51.6867490911785,4.79362975041392,6.91278123855591,44,1,0,0,1,0.182037353515625,28.8367557525635,2,1,1,57.3629341125488,0,1811944704,57.2037143707275,,,,,,,,,,,,,,,,,,,,,,,,,,,,,,,,,
,3864620598.67415,57.5299777984619,999.699035644531,5.9320268887634E-5,2.46454815369686E-8,1,4,11.1025581359863,3.97898603289696,30.179999768734,0.0524647241730624,0.00722113224836765,1,-1.97025581261391E-7,,,,,,,,,,,,,,,,,,,,,57.3629341125488,57.697021484375,999.699035644531,999.699035644531,51.6879215339574,4.79417426075641,6.90948057174683,44,1,0,0,1,0.186691284179687,28.8367557525635,2,1,1,57.697021484375,0,1811944864,57.5299777984619,,,,,,,,,,,,,,,,,,,,,,,,,,,,,,,,,
,3864620602.66128,57.8527698516846,999.699035644531,5.92959327479693E-5,2.41685909168261E-8,1,4,11.1025581359863,3.97894988600179,30.179999768734,0.0524407480763979,0.00723060423820701,1,-1.82771973379294E-7,,,,,,,,,,,,,,,,,,,,,57.697021484375,58.0085182189941,999.699035644531,999.699035644531,51.6926113050728,4.79449956193612,6.92352867126465,44,1,0,0,1,0.186538696289062,28.8367557525635,2,1,1,58.0085182189941,0,1811944736,57.8527698516846,,,,,,,,,,,,,,,,,,,,,,,,,,,,,,,,,
,3864620606.68597,58.1750640869141,999.699035644531,5.93381320772479E-5,2.10684944009655E-8,1,4,11.1025581359863,3.97896145363723,30.179999768734,0.052478194579153,0.0072364449094059,1,-1.82150276936825E-7,,,,,,,,,,,,,,,,,,,,,58.0270881652832,58.3230400085449,999.699035644531,999.699035644531,51.7144969036112,4.79422633897996,6.91413640975952,44,1,0,0,1,0.184173583984375,29.3255138397217,2,1,1,58.3230400085449,0,1811944768,58.1750640869141,,,,,,,,,,,,,,,,,,,,,,,,,,,,,,,,,
,3864620610.57062,58.4792213439941,999.699035644531,5.93446065836488E-5,2.4336095911761E-8,1,4,11.1025581359863,3.97892984544766,30.179999768734,0.0524884572507316,0.00720072789807641,1,-2.23373634423263E-7,,,,,,,,,,,,,,,,,,,,,58.3230400085449,58.6354026794434,999.699035644531,999.699035644531,51.6922204908132,4.79467363448025,6.9237961769104,44,1,0,0,1,0.186920166015625,29.3255138397217,2,1,1,58.6354026794434,0,1811944704,58.4792213439941,,,,,,,,,,,,,,,,,,,,,,,,,,,,,,,,,
,3864620614.57332,58.8082828521729,999.699035644531,5.94040093527292E-5,2.13560371116878E-8,1,4,11.1025581359863,3.97893050386011,30.1900003105402,0.05253546414895,0.00724726066563233,1,-1.79113886478225E-7,,,,,,,,,,,,,,,,,,,,,58.6543388366699,58.9622268676758,999.699035644531,999.699035644531,51.7129336465728,4.79421160860564,6.92261171340942,44,1,0,0,1,0.18310546875,29.3255138397217,2,1,1,58.9622268676758,0,1811944768,58.8082828521729,,,,,,,,,,,,,,,,,,,,,,,,,,,,,,,,,
,3864620618.55038,59.1186504364014,999.699035644531,5.9396224064671E-5,2.04604381729008E-8,1,4,11.1025581359863,3.97889317902196,30.179999768734,0.052532387481771,0.00721417930424054,1,-2.1532817562139E-7,,,,,,,,,,,,,,,,,,,,,58.9622268676758,59.275074005127,999.699035644531,999.699035644531,51.7516242582747,4.79454006005041,6.93055963516235,44,1,0,0,1,0.182952880859375,28.8367557525635,2,1,1,59.275074005127,0,1811944704,59.1186504364014,,,,,,,,,,,,,,,,,,,,,,,,,,,,,,,,,
,3864620622.45927,59.4389686584473,999.699035644531,5.94179493556273E-5,2.52826572137E-8,1,4,11.1025581359863,3.97889246775219,30.179999768734,0.052552439402752,0.00721078366748868,1,-2.22231129136897E-7,,,,,,,,,,,,,,,,,,,,,59.275074005127,59.6028633117676,999.699035644531,999.699035644531,51.7019908473035,4.79536261576345,6.93858623504639,44,1,0,0,1,0.186538696289062,28.8367557525635,2,1,1,59.6028633117676,0,1811944736,59.4389686584473,,,,,,,,,,,,,,,,,,,,,,,,,,,,,,,,,
,3864620626.41616,59.7597885131836,999.699035644531,5.94190582503911E-5,2.30593456579137E-8,1,4,11.1025581359863,3.9788315348326,30.1900003105402,0.0525451118242117,0.00726146193970737,1,-1.64877329856635E-7,,,,,,,,,,,,,,,,,,,,,59.6028633117676,59.9167137145996,999.699035644531,999.699035644531,51.6695532637555,4.79504733437554,6.93859243392944,44,1,0,0,1,0.180740356445313,29.3255138397217,2,1,1,59.9167137145996,0,1811944704,59.7597885131836,,,,,,,,,,,,,,,,,,,,,,,,,,,,,,,,,
,3864620630.48161,60.0889530181885,999.699035644531,5.94318345058902E-5,2.62791713615856E-8,1,4,11.1025581359863,3.97886663857929,30.179999768734,0.0525580104316115,0.00725649842733613,1,-1.72398334352273E-7,,,,,,,,,,,,,,,,,,,,,59.9332008361816,60.2447052001953,999.699035644531,999.699035644531,51.6504033650343,4.79528227681692,6.9341402053833,44,1,0,0,1,0.186386108398438,29.3255138397217,2,1,1,60.2447052001953,0,1811944672,60.0889530181885,,,,,,,,,,,,,,,,,,,,,,,,,,,,,,,,,
,3864620634.38881,60.4147624969482,999.699035644531,5.94249388070504E-5,2.18517634857832E-8,1,4,11.1025581359863,3.97884396053654,30.179999768734,0.0525577300375533,0.00721128698739756,1,-2.22504324389686E-7,,,,,,,,,,,,,,,,,,,,,60.2447052001953,60.5848197937012,999.699035644531,999.699035644531,51.7574864721689,4.79508572698361,6.94617986679077,44,1,0,0,1,0.1824951171875,29.3255138397217,2,1,1,60.5848197937012,0,1811944640,60.4147624969482,,,,,,,,,,,,,,,,,,,,,,,,,,,,,,,,,
,3864620638.35425,60.7412147521973,999.699035644531,5.94348379071863E-5,2.27449348673317E-8,1,4,11.1025581359863,3.97879530267321,30.179999768734,0.0525605915230194,0.0072475941721663,1,-1.82683287058927E-7,,,,,,,,,,,,,,,,,,,,,60.5848197937012,60.8976097106934,999.699035644531,999.699035644531,51.7656935716209,4.79539903037177,6.94935178756714,44,1,0,0,1,0.180740356445313,29.3255138397217,2,1,1,60.8976097106934,0,1811944864,60.7412147521973,,,,,,,,,,,,,,,,,,,,,,,,,,,,,,,,,
,3864620642.2687,61.055549621582,999.699035644531,5.94935375551309E-5,2.17236704989862E-8,1,4,11.1025581359863,3.97881884999603,30.179999768734,0.0526222105994649,0.00718914688556169,1,-2.57150671752687E-7,,,,,,,,,,,,,,,,,,,,,60.8976097106934,61.2134895324707,999.699035644531,999.699035644531,51.7981311551689,4.79541623462407,6.94203615188599,44,1,0,0,1,0.18310546875,29.3255138397217,2,1,1,61.2134895324707,0,1811944736,61.055549621582,,,,,,,,,,,,,,,,,,,,,,,,,,,,,,,,,
,3864620646.25772,61.3810348510742,999.699035644531,5.94799138655216E-5,2.34100662228015E-8,1,4,11.1025581359863,3.97878098106021,30.179999768734,0.0526017102499937,0.00724221325527724,1,-1.95084941032194E-7,,,,,,,,,,,,,,,,,,,,,61.2134895324707,61.5485801696777,999.699035644531,999.699035644531,51.6601737215247,4.79548696186022,6.95380115509033,44,1,0,0,1,0.1812744140625,28.8367557525635,2,1,1,61.5485801696777,0,1811944704,61.3810348510742,,,,,,,,,,,,,,,,,,,,,,,,,,,,,,,,,
,3864620650.22517,61.7008571624756,999.699035644531,5.94973769459069E-5,2.09653285323686E-8,1,4,11.1025581359863,3.97875514011392,30.179999768734,0.0526238335720401,0.00719341963155473,1,-2.52671002048115E-7,,,,,,,,,,,,,,,,,,,,,61.5485801696777,61.8531341552734,999.699035644531,999.699035644531,51.6734614063516,4.79548674100288,6.94314813613892,44,1,0,0,1,0.183486938476562,28.8367557525635,2,1,1,61.8531341552734,0,1811944800,61.7008571624756,,,,,,,,,,,,,,,,,,,,,,,,,,,,,,,,,
,3864620654.17449,62.0175857543945,999.699035644531,5.95084585933323E-5,2.3240442117945E-8,1,4,11.1025581359863,3.97875057480624,30.1900003105402,0.0526265595209312,0.00724430357495117,1,-1.96655563717235E-7,,,,,,,,,,,,,,,,,,,,,61.8531341552734,62.1820373535156,999.699035644531,999.699035644531,51.6976918904478,4.79589407558711,6.95069408416748,44,1,0,0,1,0.184249877929687,28.8367557525635,2,1,1,62.1820373535156,0,1811944736,62.0175857543945,,,,,,,,,,,,,,,,,,,,,,,,,,,,,,,,,
,3864620658.12556,62.3435096740723,999.699035644531,5.95342058316543E-5,2.19380771830058E-8,1,4,11.1025581359863,3.97879558241245,30.179999768734,0.0526531844210171,0.00722629520109766,1,-2.20792388901024E-7,,,,,,,,,,,,,,,,,,,,,62.1820373535156,62.5049819946289,999.699035644531,999.699035644531,51.759440543467,4.79552918526442,6.95876884460449,44,1,0,0,1,0.180435180664062,29.8142719268799,2,1,1,62.5049819946289,0,1811944800,62.3435096740723,,,,,,,,,,,,,,,,,,,,,,,,,,,,,,,,,
,3864620662.08202,62.6677951812744,999.699035644531,5.95324122323324E-5,2.07793349992911E-8,1,4,11.1025581359863,3.97875691015026,30.1900003105402,0.0526502842496292,0.00723007167321666,1,-2.16152821413625E-7,,,,,,,,,,,,,,,,,,,,,62.5049819946289,62.8306083679199,999.699035644531,999.699035644531,51.6793236202459,4.79562629426684,6.96317148208618,44,1,0,0,1,0.179901123046875,29.3255138397217,2,1,1,62.8306083679199,0,1811944704,62.6677951812744,,,,,,,,,,,,,,,,,,,,,,,,,,,,,,,,,
,3864620666.07509,62.9791164398193,999.699035644531,5.95318376080411E-5,2.34689585735268E-8,1,4,11.1025581359863,3.97873965080923,30.179999768734,0.052647540969601,0.00724347551223486,1,-2.00856970156331E-7,,,,,,,,,,,,,,,,,,,,,62.8306083679199,63.1276245117187,999.699035644531,999.699035644531,51.7985219694286,4.79603130862471,6.96451377868652,44,1,0,0,1,0.183486938476562,29.3255138397217,2,1,1,63.1513824462891,0,1811944672,62.9791164398193,,,,,,,,,,,,,,,,,,,,,,,,,,,,,,,,,
,3864620670.04961,63.3267555236816,999.699035644531,5.95825255907331E-5,2.19191787711769E-8,1,4,11.1025581359863,3.97869889589312,30.179999768734,0.0526941211361021,0.00723159322885576,1,-2.21327027816218E-7,,,,,,,,,,,,,,,,,,,,,63.1513824462891,63.5021286010742,999.699035644531,999.699035644531,51.6890939767362,4.79552454275855,6.97162771224976,44,1,0,0,1,0.181427001953125,29.3255138397217,2,1,1,63.5021286010742,0,1811944640,63.3267555236816,,,,,,,,,,,,,,,,,,,,,,,,,,,,,,,,,
,3864620674.0225,63.664249420166,999.699035644531,5.95586865301688E-5,2.31084758512328E-8,1,4,11.1025581359863,3.97870807134549,30.179999768734,0.0526720565963661,0.00723692329738092,1,-2.11962325997274E-7,,,,,,,,,,,,,,,,,,,,,63.5021286010742,63.8263702392578,999.699035644531,999.699035644531,51.7074622469382,4.79599065013332,6.96829652786255,44,1,0,0,1,0.186691284179687,29.3255138397217,2,1,1,63.8263702392578,0,1811944832,63.664249420166,,,,,,,,,,,,,,,,,,,,,,,,,,,,,,,,,
,3864620677.95338,63.9915885925293,999.699035644531,5.95553516667064E-5,1.93732961342964E-8,1,4,11.1025581359863,3.97871320080121,30.179999768734,0.0526703299084882,0.00722855502494653,1,-2.20974335496525E-7,,,,,,,,,,,,,,,,,,,,,63.8406600952148,64.1425170898438,999.699035644531,999.699035644531,51.7281754026978,4.79621400430978,6.96696901321411,44,1,0,0,1,0.178680419921875,29.3255138397217,2,1,1,64.1425170898438,0,1811944672,63.9915885925293,,,,,,,,,,,,,,,,,,,,,,,,,,,,,,,,,
,3864620681.94302,64.2915153503418,999.699035644531,5.95779809596453E-5,2.13360969094857E-8,1,4,11.1025581359863,3.97863649937539,30.179999768734,0.0526866732929421,0.0072467603189924,1,-2.03342351581265E-7,,,,,,,,,,,,,,,,,,,,,64.1425170898438,64.4405136108398,999.699035644531,999.699035644531,51.7023816615632,4.7965185819638,6.9667820930481,44,1,0,0,1,0.18310546875,29.3255138397217,2,1,1,64.4405136108398,0,1811944896,64.2915153503418,,,,,,,,,,,,,,,,,,,,,,,,,,,,,,,,,
,3864620685.88683,64.6110458374023,999.699035644531,5.96061165746142E-5,2.31419291785286E-8,1,4,11.1025581359863,3.97859787956254,30.179999768734,0.0527160213775625,0.00721318658531173,1,-2.45179552271862E-7,,,,,,,,,,,,,,,,,,,,,64.4564895629883,64.7656021118164,999.699035644531,999.699035644531,51.8024301120247,4.79662468574808,6.97568559646606,44,1,0,0,1,0.181884765625,29.3255138397217,2,1,1,64.7656021118164,0,1811944672,64.6110458374023,,,,,,,,,,,,,,,,,,,,,,,,,,,,,,,,,
,3864620690.20879,64.9616394042969,999.699035644531,5.96094593582665E-5,2.40861757187327E-8,1,4,11.1025581359863,3.97868033877994,30.1900003105402,0.0527120849310855,0.00727383084302051,1,-1.77285986828335E-7,,,,,,,,,,,,,,,,,,,,,64.8139266967773,65.1093521118164,999.699035644531,999.699035644531,51.708634689717,4.79435139007983,6.97326707839966,43,1,64,0,0,0.186233520507813,29.3255138397217,2,1,1,65.1093521118164,0,1811944736,64.9616394042969,,,,,,,,,,,,,,,,,,,,,,,,,,,,,,,,,
,3864620693.8156,65.2613754272461,999.699035644531,5.96025743312648E-5,2.13318504742875E-8,1,4,11.1025581359863,3.97860709797379,30.2000008523464,0.0527073463231809,0.00725332830514604,1,-1.99292711607467E-7,,,,,,,,,,,,,,,,,,,,,65.1093521118164,65.4133987426758,999.699035644531,999.699035644531,51.7254397028805,4.79660536283754,6.97719669342041,44,1,0,0,1,0.181121826171875,29.3255138397217,2,1,1,65.4133987426758,0,1811944672,65.2613754272461,,,,,,,,,,,,,,,,,,,,,,,,,,,,,,,,,
,3864620697.75282,65.5718078613281,999.699035644531,5.96225513153144E-5,2.01311970654314E-8,1,4,11.1025581359863,3.9785620409991,30.1900003105402,0.0527193110028814,0.0072899769985827,1,-1.60512903245584E-7,,,,,,,,,,,,,,,,,,,,,65.4133987426758,65.7302169799805,999.699035644531,999.699035644531,51.7164509749093,4.79696172894661,6.97772884368897,44,1,0,0,1,0.183868408203125,29.3255138397217,2,1,1,65.7302169799805,0,1811944576,65.5718078613281,,,,,,,,,,,,,,,,,,,,,,,,,,,,,,,,,
,3864620701.7577,65.898983001709,999.699035644531,5.96175227908288E-5,2.01235058282941E-8,1,4,11.1025581359863,3.97857154351575,30.1900003105402,0.0527182110716637,0.00726694251150845,1,-1.85892602831906E-7,,,,,,,,,,,,,,,,,,,,,65.7461853027344,66.0517807006836,999.699035644531,999.699035644531,51.7223131888036,4.79699116091135,6.98035526275635,44,1,0,0,1,0.181045532226562,29.3255138397217,2,1,1,66.0517807006836,0,1811944704,65.898983001709,,,,,,,,,,,,,,,,,,,,,,,,,,,,,,,,,
,3864620705.67233,66.210521697998,999.699035644531,5.96210307743329E-5,1.84687060907309E-8,1,4,11.1025581359863,3.97857294577721,30.1900003105402,0.0527194611501892,0.00728069547837663,1,-1.70831811292438E-7,,,,,,,,,,,,,,,,,,,,,66.0517807006836,66.3692626953125,999.699035644531,999.699035644531,51.7148877178709,4.79653379162267,6.98661088943481,44,1,0,0,1,0.180740356445313,29.3255138397217,2,1,1,66.3692626953125,0,1811944736,66.210521697998,,,,,,,,,,,,,,,,,,,,,,,,,,,,,,,,,
,3864620709.63616,66.5415687561035,999.699035644531,5.96127175348332E-5,2.04076584760648E-8,1,4,11.1025581359863,3.97851563993974,30.1900003105402,0.0527100931160625,0.0072860871250429,1,-1.63388685923292E-7,,,,,,,,,,,,,,,,,,,,,66.3865737915039,66.6965637207031,999.699035644531,999.699035644531,51.8497186374382,4.7966357751374,6.9837474822998,44,1,0,0,1,0.18402099609375,29.3255138397217,2,1,1,66.6965637207031,0,1811944672,66.5415687561035,,,,,,,,,,,,,,,,,,,,,,,,,,,,,,,,,
,3864620713.6296,66.8526878356934,999.699035644531,5.9635939012506E-5,1.9418152139931E-8,1,4,11.1025581359863,3.97852573390211,30.1900003105402,0.052734567048081,0.00726236901913307,1,-1.93527923262627E-7,,,,,,,,,,,,,,,,,,,,,66.6965637207031,67.0088119506836,999.699035644531,999.699035644531,51.8106372114766,4.79684883283292,6.99539661407471,44,1,0,0,1,0.181732177734375,29.3255138397217,2,1,1,67.0088119506836,0,1811944576,66.8526878356934,,,,,,,,,,,,,,,,,,,,,,,,,,,,,,,,,
,3864620717.58169,67.1652793884277,999.699035644531,5.96567636405782E-5,2.0370795604486E-8,1,4,11.1025581359863,3.97850052019376,30.1900003105402,0.0527517107753937,0.00727044061234115,1,-1.87257591165204E-7,,,,,,,,,,,,,,,,,,,,,67.0088119506836,67.3217468261719,999.699035644531,999.699035644531,51.703554104342,4.79650459318383,6.99986934661865,44,1,0,0,1,0.184478759765625,29.3255138397217,2,1,1,67.3217468261719,0,1811944704,67.1652793884277,,,,,,,,,,,,,,,,,,,,,,,,,,,,,,,,,
,3864620721.53607,67.491081237793,999.699035644531,5.96346282611935E-5,1.81825910449672E-8,1,4,11.1025581359863,3.97846520750779,30.1900003105402,0.052730506631254,0.00727443979822387,1,-1.7950621127328E-7,,,,,,,,,,,,,,,,,,,,,67.3217468261719,67.6604156494141,999.699035644531,999.699035644531,51.647667665217,4.79717825087534,6.99406051635742,44,1,0,0,1,0.181198120117187,29.3255138397217,2,1,1,67.6604156494141,0,1811944736,67.491081237793,,,,,,,,,,,,,,,,,,,,,,,,,,,,,,,,,
,3864620725.53266,67.8127975463867,999.699035644531,5.96787298563802E-5,1.98577617407165E-8,1,4,11.1025581359863,3.97844575303398,30.1900003105402,0.0527675983891113,0.00729063740587269,1,-1.67341381106534E-7,,,,,,,,,,,,,,,,,,,,,67.6604156494141,67.9651794433594,999.699035644531,999.699035644531,51.7563140293901,4.79708331909828,6.99863624572754,44,1,0,0,1,0.183639526367187,29.3255138397217,2,1,1,67.9651794433594,0,1811944640,67.8127975463867,,,,,,,,,,,,,,,,,,,,,,,,,,,,,,,,,
,3864620729.51784,68.1410751342773,999.699035644531,5.9702242360632E-5,1.93427409630209E-8,1,4,11.1025581359863,3.97837475216772,30.1900003105402,0.0527871842827938,0.00729224799307932,1,-1.68623122621311E-7,,,,,,,,,,,,,,,,,,,,,67.9877319335938,68.2944183349609,999.699035644531,999.699035644531,51.7895332414574,4.79721651059018,7.00200939178467,44,1,0,0,1,0.176010131835938,29.3255138397217,2,1,1,68.2944183349609,0,1811944672,68.1410751342773,,,,,,,,,,,,,,,,,,,,,,,,,,,,,,,,,
,3864620733.42498,68.4665603637695,999.699035644531,5.96947018411327E-5,2.06331671327443E-8,1,4,11.1025581359863,3.97841166557687,30.1900003105402,0.0527815000152767,0.00728945047534653,1,-1.7083506752345E-7,,,,,,,,,,,,,,,,,,,,,68.3141403198242,68.6189804077148,999.699035644531,999.699035644531,51.7195774889862,4.79665331853602,7.0070104598999,44,1,0,0,1,0.181045532226562,28.8367557525635,2,1,1,68.6189804077148,0,1811944704,68.4665603637695,,,,,,,,,,,,,,,,,,,,,,,,,,,,,,,,,
,3864620737.42374,68.7845153808594,999.699035644531,5.96930890576589E-5,1.89907913230425E-8,1,4,11.1025581359863,3.97837630834115,30.1900003105402,0.0527796324023745,0.00728750678043028,1,-1.72701371302096E-7,,,,,,,,,,,,,,,,,,,,,68.6314315795898,68.9375991821289,999.699035644531,999.699035644531,51.8024301120247,4.79756566328331,7.00382995605469,44,1,0,0,1,0.178375244140625,29.3255138397217,2,1,1,68.9375991821289,0,1811944704,68.7845153808594,,,,,,,,,,,,,,,,,,,,,,,,,,,,,,,,,
,3864620741.41319,69.0983695983887,999.699035644531,5.97195554494605E-5,2.07975734915616E-8,1,4,11.1025581359863,3.97843072209329,30.1900003105402,0.0528057724722032,0.00727882686550714,1,-1.8641668071458E-7,,,,,,,,,,,,,,,,,,,,,68.9375991821289,69.2591400146484,999.699035644531,999.699035644531,51.7375549449286,4.79688526910371,7.01988697052002,44,1,0,0,1,0.1812744140625,29.3255138397217,2,1,1,69.2591400146484,0,1811944672,69.0983695983887,,,,,,,,,,,,,,,,,,,,,,,,,,,,,,,,,
,3864620745.40313,69.4265441894531,999.699035644531,5.97142918542834E-5,2.40867945000993E-8,1,4,11.1025581359863,3.97838719280423,30.2000008523464,0.0527978201900299,0.00729556401463851,1,-1.6660760979773E-7,,,,,,,,,,,,,,,,,,,,,69.2591400146484,69.5939483642578,999.699035644531,999.699035644531,51.6750246633901,4.79688791402787,7.01321363449097,44,1,0,0,1,0.184097290039062,29.3255138397217,2,1,1,69.5939483642578,0,1811944800,69.4265441894531,,,,,,,,,,,,,,,,,,,,,,,,,,,,,,,,,
,3864620749.27202,69.7447547912598,999.699035644531,5.97108905602156E-5,1.89349095872171E-8,1,4,11.1025581359863,3.97846317637721,30.1900003105402,0.0527986118601828,0.00727869635639432,1,-1.85439033195384E-7,,,,,,,,,,,,,,,,,,,,,69.5939483642578,69.8955612182617,999.699035644531,999.699035644531,51.6746338491305,4.79707604405627,7.02037000656128,44,1,0,0,1,0.183181762695313,29.3255138397217,2,1,1,69.8955612182617,0,1811944672,69.7447547912598,,,,,,,,,,,,,,,,,,,,,,,,,,,,,,,,,
,3864620753.24616,70.0706253051758,999.699035644531,5.97534427280878E-5,1.956403940446E-8,1,4,11.1025581359863,3.97849503702605,30.1900003105402,0.0528338060315839,0.00730552957955116,1,-1.61175665059835E-7,,,,,,,,,,,,,,,,,,,,,69.9143905639648,70.2268600463867,999.699035644531,999.699035644531,51.8043841833228,4.79597413326883,7.01755809783935,44,1,0,0,1,0.177688598632813,29.3255138397217,2,1,1,70.2268600463867,0,1811944736,70.0706253051758,,,,,,,,,,,,,,,,,,,,,,,,,,,,,,,,,
,3864620757.2683,70.4086952209473,999.699035644531,5.97396725574772E-5,2.03754302510134E-8,1,4,11.1025581359863,3.97847100420079,30.1900003105402,0.0528240932182388,0.00728306425009107,1,-1.84579409635294E-7,,,,,,,,,,,,,,,,,,,,,70.2432022094727,70.5741882324219,999.699035644531,999.699035644531,51.6855766483997,4.79644852126363,7.0238561630249,44,1,0,0,1,0.184173583984375,29.3255138397217,2,1,1,70.5741882324219,0,1811944736,70.4086952209473,,,,,,,,,,,,,,,,,,,,,,,,,,,,,,,,,
,3864620761.16781,70.7286758422852,999.699035644531,5.97754443354735E-5,2.32231524689248E-8,1,4,11.1025581359863,3.97842146713307,30.1900003105402,0.0528591396572162,0.0072563605557176,1,-2.19689838923757E-7,,,,,,,,,,,,,,,,,,,,,70.5741882324219,70.8831634521484,999.699035644531,999.699035644531,51.7758547423709,4.796734076232,7.02151775360107,44,1,0,0,1,0.181503295898438,28.8367557525635,2,1,1,70.8831634521484,0,1811944576,70.7286758422852,,,,,,,,,,,,,,,,,,,,,,,,,,,,,,,,,
,3864620765.18457,71.0442352294922,999.699035644531,5.97836717394025E-5,1.96966210652916E-8,1,4,11.1025581359863,3.97840630749084,30.1900003105402,0.0528624436655691,0.00728342610399898,1,-1.90182146411237E-7,,,,,,,,,,,,,,,,,,,,,70.900505065918,71.1879653930664,999.699035644531,999.699035644531,51.6664267496785,4.79696559957762,7.02540636062622,44,1,0,0,1,0.177841186523438,29.3255138397217,2,1,1,71.1879653930664,0,1811944704,71.0442352294922,,,,,,,,,,,,,,,,,,,,,,,,,,,,,,,,,
,3864620769.10514,71.3697738647461,999.699035644531,5.97593612044254E-5,2.2210026846788E-8,1,4,11.1025581359863,3.97833616141672,30.1900003105402,0.0528390523658077,0.00728421487985375,1,-1.85652286895999E-7,,,,,,,,,,,,,,,,,,,,,71.2078857421875,71.5316619873047,999.699035644531,999.699035644531,51.7453712301209,4.79712230818922,7.02459096908569,44,1,0,0,1,0.17852783203125,29.3255138397217,2,1,1,71.5316619873047,0,1811944768,71.3697738647461,,,,,,,,,,,,,,,,,,,,,,,,,,,,,,,,,
,3864620773.17197,71.6982307434082,999.699035644531,5.97884727948077E-5,2.04082515570494E-8,1,4,11.1025581359863,3.97837303748249,30.1900003105402,0.0528625910047786,0.00730847166643925,1,-1.62422267892568E-7,,,,,,,,,,,,,,,,,,,,,71.5488739013672,71.8475875854492,999.699035644531,999.699035644531,51.8047749975824,4.79692225031399,7.03114461898804,44,1,0,0,1,0.181503295898438,29.3255138397217,2,1,1,71.8475875854492,0,1811944640,71.6982307434082,,,,,,,,,,,,,,,,,,,,,,,,,,,,,,,,,
,3864620777.03367,72.0054092407227,999.699035644531,5.97900174044476E-5,1.99113119313081E-8,1,4,11.1025581359863,3.97838759999202,30.1900003105402,0.052869281342851,0.00727291572100915,1,-2.02913200213104E-7,,,,,,,,,,,,,,,,,,,,,71.8475875854492,72.1632308959961,999.699035644531,999.699035644531,51.7438079730824,4.7972862636453,7.03448057174683,44,1,0,0,1,0.1812744140625,28.8367557525635,2,1,1,72.1632308959961,0,1811944864,72.0054092407227,,,,,,,,,,,,,,,,,,,,,,,,,,,,,,,,,
,3864620781.04493,72.3306427001953,999.699035644531,5.97960145578009E-5,2.06207403592836E-8,1,4,11.1025581359863,3.97835626480155,30.1900003105402,0.0528718451205272,0.00728873825865613,1,-1.85763182744785E-7,,,,,,,,,,,,,,,,,,,,,72.1782684326172,72.4830169677734,999.699035644531,999.699035644531,51.7434171588228,4.79741071197054,7.03543758392334,43,1,64,0,0,0.179367065429687,28.8367557525635,2,1,1,72.4830169677734,0,1811944672,72.3306427001953,,,,,,,,,,,,,,,,,,,,,,,,,,,,,,,,,
,3864620784.97931,72.649284362793,999.699035644531,5.98229909773274E-5,1.6873622542465E-8,1,4,11.1025581359863,3.9783342917926,30.1900003105402,0.052895779364231,0.0072884098080899,1,-1.89873603936202E-7,,,,,,,,,,,,,,,,,,,,,72.4830169677734,72.8155517578125,999.699035644531,999.699035644531,51.7008184045247,4.79758156238966,7.04462480545044,44,1,0,0,1,0.181732177734375,29.3255138397217,2,1,1,72.8155517578125,0,1811944768,72.649284362793,,,,,,,,,,,,,,,,,,,,,,,,,,,,,,,,,
,3864620788.89359,72.9775276184082,999.699035644531,5.98438570489634E-5,1.67724427227003E-8,1,4,11.1025581359863,3.9783679773115,30.1900003105402,0.0529128963009639,0.00730506304329463,1,-1.74074324353645E-7,,,,,,,,,,,,,,,,,,,,,72.8155517578125,73.1395034790039,999.699035644531,999.699035644531,51.7270029599189,4.79773725223619,7.04080247879028,44,1,0,0,1,0.1806640625,29.3255138397217,2,1,1,73.1395034790039,0,1811944736,72.9775276184082,,,,,,,,,,,,,,,,,,,,,,,,,,,,,,,,,
,3864620792.85834,73.3229293823242,999.699035644531,5.98621960120607E-5,1.84516705891928E-8,1,4,11.1025581359863,3.97834765270879,30.1900003105402,0.0529268720609753,0.00732036803672121,1,-1.59282815019229E-7,,,,,,,,,,,,,,,,,,,,,73.1602554321289,73.4856033325195,999.699035644531,999.699035644531,51.7629578718036,4.79724668022876,7.04721450805664,44,1,0,0,1,0.178604125976562,29.3255138397217,2,1,1,73.4856033325195,0,1811944672,73.3229293823242,,,,,,,,,,,,,,,,,,,,,,,,,,,,,,,,,
,3864620796.85854,73.6491737365723,999.699035644531,5.98371061627966E-5,2.07479343268569E-8,1,4,11.1025581359863,3.97835359824398,30.1900003105402,0.0529069329167337,0.00730221043902244,1,-1.76306916208448E-7,,,,,,,,,,,,,,,,,,,,,73.4989700317383,73.7993774414062,999.699035644531,999.699035644531,51.7195774889862,4.79744580821998,7.04436111450195,44,1,0,0,1,0.178985595703125,28.8367557525635,2,1,1,73.7993774414062,0,1811944704,73.6491737365723,,,,,,,,,,,,,,,,,,,,,,,,,,,,,,,,,
,3864620800.79492,73.951847076416,999.699035644531,5.98692424947313E-5,2.02597579202584E-8,1,4,11.1025581359863,3.97831759737027,30.1900003105402,0.0529307817626344,0.00733352503546296,1,-1.45299736557327E-7,,,,,,,,,,,,,,,,,,,,,73.7993774414062,74.1043167114258,999.699035644531,999.699035644531,51.6152300816689,4.79791918448281,7.0525016784668,44,1,0,0,1,0.179901123046875,28.8367557525635,2,1,1,74.1043167114258,0,1811944640,73.951847076416,,,,,,,,,,,,,,,,,,,,,,,,,,,,,,,,,
,3864620804.75982,74.2616767883301,999.699035644531,5.98869218992113E-5,1.93653576487539E-8,1,4,11.1025581359863,3.97832672446424,30.1900003105402,0.0529506742866501,0.00730673169063155,1,-1.78136173908031E-7,,,,,,,,,,,,,,,,,,,,,74.1043167114258,74.4190368652344,999.699035644531,999.699035644531,51.7328651738132,4.79796629870954,7.06243848800659,44,1,0,0,1,0.1837158203125,29.3255138397217,2,1,1,74.4190368652344,0,1811944768,74.2616767883301,,,,,,,,,,,,,,,,,,,,,,,,,,,,,,,,,
,3864620808.74301,74.5886306762695,999.699035644531,5.99228089141485E-5,2.03660175194148E-8,1,4,11.1025581359863,3.97832346372381,30.1900003105402,0.052982378873242,0.00731084234539677,1,-1.7853626270141E-7,,,,,,,,,,,,,,,,,,,,,74.4190368652344,74.7582244873047,999.699035644531,999.699035644531,51.7117612037939,4.79781733413691,7.0706090927124,44,1,0,0,1,0.181045532226562,29.3255138397217,2,1,1,74.7728118896484,0,1811944704,74.5886306762695,,,,,,,,,,,,,,,,,,,,,,,,,,,,,,,,,
,3864620812.71777,74.9453887939453,999.699035644531,5.99120285290024E-5,1.79986353088485E-8,1,4,11.1025581359863,3.97833973653462,30.1900003105402,0.0529697746898285,0.00733356686410604,1,-1.51352679911416E-7,,,,,,,,,,,,,,,,,,,,,74.7813110351562,75.1094665527344,999.699035644531,999.699035644531,51.607022982217,4.79781790722732,7.06509160995483,44,1,0,0,1,0.179367065429687,29.3255138397217,2,1,1,75.1094665527344,0,1811944768,74.9453887939453,,,,,,,,,,,,,,,,,,,,,,,,,,,,,,,,,
,3864620816.67634,75.2487106323242,999.699035644531,5.9922022317547E-5,2.00119317340218E-8,1,4,11.1025581359863,3.97834502069564,30.1900003105402,0.0529791609350289,0.00733161853319817,1,-1.54982356879839E-7,,,,,,,,,,,,,,,,,,,,,75.1094665527344,75.3879547119141,999.699035644531,999.699035644531,51.8008668549862,4.7978214262329,7.06769371032715,44,1,0,0,1,0.184478759765625,29.3255138397217,2,1,1,75.3879547119141,0,1811944672,75.2487106323242,,,,,,,,,,,,,,,,,,,,,,,,,,,,,,,,,
,3864620820.61129,75.5595703125,999.699035644531,5.99525184820741E-5,1.83519818445078E-8,1,4,11.1025581359863,3.97835620834536,30.1900003105402,0.0530055872538526,0.00734070370710502,1,-1.49037114978147E-7,,,,,,,,,,,,,,,,,,,,,75.3879547119141,75.7311859130859,999.699035644531,999.699035644531,51.7270029599189,4.79813998653364,7.07270431518555,44,1,0,0,1,0.180587768554687,29.3255138397217,2,1,1,75.7311859130859,0,1811944640,75.5595703125,,,,,,,,,,,,,,,,,,,,,,,,,,,,,,,,,
,3864620824.64474,75.8869323730469,999.699035644531,5.99678790410276E-5,1.98286647116409E-8,1,4,11.1025581359863,3.97833284102709,30.1900003105402,0.0530193965275341,0.00733772478033715,1,-1.54503694749067E-7,,,,,,,,,,,,,,,,,,,,,75.7447128295898,76.0291519165039,999.699035644531,999.699035644531,51.7371641306689,4.79798948589236,7.07599592208862,44,1,0,0,1,0.1849365234375,29.3255138397217,2,1,1,76.0291519165039,0,1811944768,75.8869323730469,,,,,,,,,,,,,,,,,,,,,,,,,,,,,,,,,
,3864620828.54682,76.2032318115234,999.699035644531,5.99837301580416E-5,1.99332720955421E-8,1,4,11.1025581359863,3.97837332365482,30.1900003105402,0.0530346072048121,0.00733679422075245,1,-1.57913491552474E-7,,,,,,,,,,,,,,,,,,,,,76.0466537475586,76.3598098754883,999.699035644531,999.699035644531,51.7438079730824,4.79762827914358,7.07227849960327,44,1,0,0,1,0.182876586914062,29.3255138397217,2,1,1,76.3598098754883,0,1811944672,76.2032318115234,,,,,,,,,,,,,,,,,,,,,,,,,,,,,,,,,
,3864620832.54122,76.5123863220215,999.699035644531,5.99866643544343E-5,1.97904632763035E-8,1,4,11.1025581359863,3.97841493356004,30.1900003105402,0.0530345837015757,0.0073614848332985,1,-1.305164125847E-7,,,,,,,,,,,,,,,,,,,,,76.3598098754883,76.6649627685547,999.699035644531,999.699035644531,51.7426355303036,4.79795313377475,7.08417987823486,44,1,0,0,1,0.181198120117187,29.3255138397217,2,1,1,76.6813430786133,0,1811944640,76.5123863220215,,,,,,,,,,,,,,,,,,,,,,,,,,,,,,,,,
,3864620836.57404,76.8384971618652,999.699035644531,5.99805765358532E-5,1.91811291415946E-8,1,4,11.1025581359863,3.97833090950416,30.1900003105402,0.0530289034148268,0.00735120260236277,1,-1.41038830113821E-7,,,,,,,,,,,,,,,,,,,,,76.6813430786133,76.9956512451172,999.699035644531,999.699035644531,51.6957378191497,4.79790438440681,7.08612537384033,44,1,0,0,1,0.183486938476562,28.8367557525635,2,1,1,76.9956512451172,0,1811944864,76.8384971618652,,,,,,,,,,,,,,,,,,,,,,,,,,,,,,,,,
,3864620840.47211,77.1514892578125,999.699035644531,6.00182217069923E-5,1.88292778000569E-8,1,4,11.1025581359863,3.97840422273158,30.1900003105402,0.0530647927131503,0.00734749884542853,1,-1.50758756342241E-7,,,,,,,,,,,,,,,,,,,,,76.9956512451172,77.3073272705078,999.699035644531,999.699035644531,51.6777603632074,4.79755216588769,7.09085702896118,44,1,0,0,1,0.18402099609375,29.3255138397217,2,1,1,77.3073272705078,0,1811944672,77.1514892578125,,,,,,,,,,,,,,,,,,,,,,,,,,,,,,,,,
,3864620844.40168,77.4766731262207,999.699035644531,6.00277039867405E-5,2.21000068026578E-8,1,4,11.1025581359863,3.97829162835906,30.1900003105402,0.0530713938252551,0.00734567901922778,1,-1.53816618491668E-7,,,,,,,,,,,,,,,,,,,,,77.3199844360352,77.6333618164062,999.699035644531,999.699035644531,51.7250488886209,4.79781489863972,7.08804750442505,44,1,0,0,1,0.1788330078125,29.3255138397217,2,1,1,77.6333618164062,0,1811944832,77.4766731262207,,,,,,,,,,,,,,,,,,,,,,,,,,,,,,,,,
,3864620848.34862,77.7942390441895,999.699035644531,6.00161296108538E-5,1.91871912342756E-8,1,4,11.1025581359863,3.9783089319102,30.1900003105402,0.0530582426172181,0.00736735522436511,1,-1.27710249402678E-7,,,,,,,,,,,,,,,,,,,,,77.6333618164062,77.9551162719727,999.699035644531,999.699035644531,51.7578772864286,4.79766390324968,7.09539413452148,44,1,0,0,1,0.18096923828125,28.8367557525635,2,1,1,77.9551162719727,0,1811944640,77.7942390441895,,,,,,,,,,,,,,,,,,,,,,,,,,,,,,,,,
,3864620852.60207,78.1413116455078,999.699035644531,6.00234795659137E-5,1.71083133401341E-8,1,4,11.1025581359863,3.97831093717601,30.2000008523464,0.0530631372048858,0.00737990438602275,1,-1.14553743946571E-7,,,,,,,,,,,,,,,,,,,,,78.0043869018555,78.2782363891602,999.699035644531,999.699035644531,51.7180142319478,4.79821323605684,7.08754396438599,43,1,64,0,0,0.1837158203125,28.8367557525635,2,1,1,78.2782363891602,0,1811944704,78.1413116455078,,,,,,,,,,,,,,,,,,,,,,,,,,,,,,,,,
,3864620856.28253,78.4475936889648,999.699035644531,6.00422231361911E-5,1.80528863512899E-8,1,4,11.1025581359863,3.97837605508269,30.2000008523464,0.0530795406098576,0.0073924271115593,1,-1.03224822273838E-7,,,,,,,,,,,,,,,,,,,,,78.2782363891602,78.6169509887695,999.699035644531,999.699035644531,51.6035056538805,4.79826114564613,7.09895086288452,44,1,0,0,1,0.181808471679687,29.3255138397217,2,1,1,78.6475067138672,0,1811944704,78.4475936889648,,,,,,,,,,,,,,,,,,,,,,,,,,,,,,,,,
,3864620860.27091,78.7997703552246,999.699035644531,6.00451151139398E-5,1.97950425031681E-8,1,4,11.1025581359863,3.97834142009784,30.2000008523464,0.0530832780272458,0.00737960350032605,1,-1.18037348497287E-7,,,,,,,,,,,,,,,,,,,,,78.6475067138672,78.952033996582,999.699035644531,999.699035644531,51.6879215339574,4.79818887579963,7.09796285629272,44,1,0,0,1,0.184707641601562,29.3255138397217,2,1,1,78.952033996582,0,1811944704,78.7997703552246,,,,,,,,,,,,,,,,,,,,,,,,,,,,,,,,,
,3864620864.23836,79.105094909668,999.699035644531,6.00371993229196E-5,1.93127628848496E-8,1,4,11.1025581359863,3.97836945185987,30.2000008523464,0.053074100273393,0.00739797692851769,1,-9.62170258425263E-8,,,,,,,,,,,,,,,,,,,,,78.952033996582,79.2581558227539,999.699035644531,999.699035644531,51.7242672601016,4.79831866087402,7.1041784286499,44,1,0,0,1,0.17852783203125,29.3255138397217,2,1,1,79.2581558227539,0,1811944736,79.105094909668,,,,,,,,,,,,,,,,,,,,,,,,,,,,,,,,,
,3864620868.21094,79.4346008300781,999.699035644531,6.0065485809645E-5,1.93998112789619E-8,1,4,11.1025581359863,3.9783929416874,30.2000008523464,0.053100222711961,0.00739680562376847,1,-1.0160245161707E-7,,,,,,,,,,,,,,,,,,,,,79.2805633544922,79.5886383056641,999.699035644531,999.699035644531,51.7215315602843,4.79820282840189,7.10193729400635,44,1,0,0,1,0.18218994140625,29.3255138397217,2,1,1,79.5886383056641,0,1811944736,79.4346008300781,,,,,,,,,,,,,,,,,,,,,,,,,,,,,,,,,
,3864620872.19057,79.7540321350098,999.699035644531,6.00774884501114E-5,1.83824509730077E-8,1,4,11.1025581359863,3.97844983951716,30.2000008523464,0.0531122171390463,0.00739637318230221,1,-1.03956567041119E-7,,,,,,,,,,,,,,,,,,,,,79.6010971069336,79.9069671630859,999.699035644531,999.699035644531,51.6769787346882,4.79745611110979,7.11209154129028,44,1,0,0,1,0.182571411132813,28.8367557525635,2,1,1,79.9218444824219,0,1811944672,79.7540321350098,,,,,,,,,,,,,,,,,,,,,,,,,,,,,,,,,
,3864620876.11139,80.0759887695313,999.699035644531,6.00901673508493E-5,1.9265053381086E-8,1,4,11.1025581359863,3.97847282502065,30.2000008523464,0.0531222935713772,0.00740915720667229,1,-9.13501856516231E-8,,,,,,,,,,,,,,,,,,,,,79.9218444824219,80.2301330566406,999.699035644531,999.699035644531,51.7184050462074,4.79795163650302,7.11087894439697,44,1,0,0,1,0.178604125976562,29.3255138397217,2,1,1,80.2301330566406,0,1811944672,80.0759887695313,,,,,,,,,,,,,,,,,,,,,,,,,,,,,,,,,
,3864620880.09384,80.392261505127,999.699035644531,6.00842740744338E-5,2.01546765806296E-8,1,4,11.1025581359863,3.97850445099697,30.2000008523464,0.0531188979930002,0.0073999573776945,1,-1.01023612791378E-7,,,,,,,,,,,,,,,,,,,,,80.2301330566406,80.5543899536133,999.699035644531,999.699035644531,51.6945653763709,4.79791814489392,7.11050271987915,44,1,0,0,1,0.181655883789062,29.3255138397217,2,1,1,80.5543899536133,0,1811944704,80.392261505127,,,,,,,,,,,,,,,,,,,,,,,,,,,,,,,,,
,3864620884.10249,80.7092056274414,999.699035644531,6.0101332577425E-5,1.81820753156352E-8,1,4,11.1025581359863,3.97854167478865,30.2000008523464,0.0531355691869401,0.00739595324817441,1,-1.08072157549618E-7,,,,,,,,,,,,,,,,,,,,,80.5543899536133,80.8640213012695,999.699035644531,999.699035644531,51.7981311551689,4.79757252224523,7.12013053894043,44,1,0,0,1,0.182723999023438,29.3255138397217,2,1,1,80.8640213012695,0,1811944896,80.7092056274414,,,,,,,,,,,,,,,,,,,,,,,,,,,,,,,,,
,3864620888.03118,81.0573806762695,999.699035644531,6.01420359793621E-5,1.7178763623658E-8,1,4,11.1025581359863,3.97854729504997,30.2000008523464,0.0531731778499546,0.00739023618578384,1,-1.2029747121405E-7,,,,,,,,,,,,,,,,,,,,,80.8829116821289,81.2318496704102,999.699035644531,999.699035644531,51.6961286334093,4.79701788195355,7.11698055267334,44,1,0,0,1,0.1837158203125,29.3255138397217,2,1,1,81.2318496704102,0,1811944480,81.0573806762695,,,,,,,,,,,,,,,,,,,,,,,,,,,,,,,,,
,3864620891.95719,81.3918533325195,999.699035644531,6.01139210779047E-5,2.08814372582551E-8,1,4,11.1025581359863,3.97850220731658,30.2000008523464,0.0531475843953674,0.00738573761117953,1,-1.21285953805503E-7,,,,,,,,,,,,,,,,,,,,,81.2318496704102,81.5518569946289,999.699035644531,999.699035644531,51.6930021193324,4.79679413961816,7.11847352981567,44,1,0,0,1,0.178604125976562,29.3255138397217,2,1,1,81.5518569946289,0,1811944736,81.3918533325195,,,,,,,,,,,,,,,,,,,,,,,,,,,,,,,,,
,3864620895.9462,81.699649810791,999.699035644531,6.0152324760082E-5,1.6261061964497E-8,1,4,11.1025581359863,3.9785391609652,30.2000008523464,0.0531837945425792,0.0073795903873255,1,-1.33768304706462E-7,,,,,,,,,,,,,,,,,,,,,81.5518569946289,81.8474426269531,999.699035644531,999.699035644531,51.7027724758228,4.79746960885056,7.12520742416382,44,1,0,0,1,0.179672241210938,29.3255138397217,2,1,1,81.8659591674805,0,1811944800,81.699649810791,,,,,,,,,,,,,,,,,,,,,,,,,,,,,,,,,
,3864620899.95278,82.0259780883789,999.699035644531,6.01476397777661E-5,2.12566990170727E-8,1,4,11.1025581359863,3.97854117611727,30.2000008523464,0.0531776375934779,0.00739358213832234,1,-1.17283691122741E-7,,,,,,,,,,,,,,,,,,,,,81.8659591674805,82.1859970092773,999.699035644531,999.699035644531,51.7621762432843,4.79724062598393,7.12644910812378,44,1,0,0,1,0.184707641601562,29.3255138397217,2,1,1,82.1859970092773,0,1811944640,82.0259780883789,,,,,,,,,,,,,,,,,,,,,,,,,,,,,,,,,
,3864620903.93122,82.3566818237305,999.699035644531,6.01749708322721E-5,1.94817410977239E-8,1,4,11.1025581359863,3.97857241495071,30.2000008523464,0.053203785297833,0.00738721976470413,1,-1.2843070062944E-7,,,,,,,,,,,,,,,,,,,,,82.2025909423828,82.5107727050781,999.699035644531,999.699035644531,51.7653027573612,4.79705858819006,7.13530588150024,44,1,0,0,1,0.18585205078125,29.3255138397217,2,1,1,82.5107727050781,0,1811944704,82.3566818237305,,,,,,,,,,,,,,,,,,,,,,,,,,,,,,,,,
,3864620907.84511,82.6718521118164,999.699035644531,6.01776547019193E-5,1.90021788333451E-8,1,4,11.1025581359863,3.97856719887805,30.2000008523464,0.0532071731388189,0.00737962704522486,1,-1.37383604684887E-7,,,,,,,,,,,,,,,,,,,,,82.5107727050781,82.8329315185547,999.699035644531,999.699035644531,51.8415115379863,4.79690252002324,7.12876844406128,44,1,0,0,1,0.181121826171875,29.3255138397217,2,1,1,82.8329315185547,0,1811944768,82.6718521118164,,,,,,,,,,,,,,,,,,,,,,,,,,,,,,,,,
,3864620911.79912,82.9910011291504,999.699035644531,6.01866496865289E-5,1.81577792552548E-8,1,4,11.1025581359863,3.97857697388758,30.2000008523464,0.0532168439847152,0.00736990937138067,1,-1.49675874529124E-7,,,,,,,,,,,,,,,,,,,,,82.8329315185547,83.1490707397461,999.699035644531,999.699035644531,51.6566563931882,4.79656811712841,7.12822866439819,44,1,0,0,1,0.181732177734375,29.3255138397217,2,1,1,83.1490707397461,0,1811944768,82.9910011291504,,,,,,,,,,,,,,,,,,,,,,,,,,,,,,,,,
,3864620915.71582,83.3085708618164,999.699035644531,6.01982264786838E-5,1.90040310104259E-8,1,4,11.1025581359863,3.97843097475229,30.2000008523464,0.0532238398822719,0.00737398851014815,1,-1.4625301296507E-7,,,,,,,,,,,,,,,,,,,,,83.1490707397461,83.4680709838867,999.699035644531,999.699035644531,51.7426355303036,4.79725709711055,7.12697410583496,44,1,0,0,1,0.17852783203125,28.8367557525635,2,1,1,83.4680709838867,0,1811944768,83.3085708618164,,,,,,,,,,,,,,,,,,,,,,,,,,,,,,,,,
,3864620919.98409,83.6518402099609,999.699035644531,6.01768409811386E-5,1.83212129132706E-8,1,4,11.1025581359863,3.97840467689426,30.2000008523464,0.0532015657175331,0.00739158180510887,1,-1.23252106955784E-7,,,,,,,,,,,,,,,,,,,,,83.5156173706055,83.7880630493164,999.699035644531,999.699035644531,51.7043357328612,4.79721953724572,7.11901426315308,43,1,64,0,0,0.187149047851562,29.3255138397217,2,1,1,83.7880630493164,0,1811944736,83.6518402099609,,,,,,,,,,,,,,,,,,,,,,,,,,,,,,,,,
,3864620923.69198,83.9441261291504,999.699035644531,6.01974247890563E-5,1.96497010213473E-8,1,4,11.1025581359863,3.97839227639227,30.2000008523464,0.0532241860783367,0.00736102494699452,1,-1.60690727977077E-7,,,,,,,,,,,,,,,,,,,,,83.7880630493164,84.1001892089844,999.699035644531,999.699035644531,51.7207499317651,4.7976781608085,7.13677978515625,44,1,0,0,1,0.182037353515625,29.3255138397217,2,1,1,84.1001892089844,0,1811944896,83.9441261291504,,,,,,,,,,,,,,,,,,,,,,,,,,,,,,,,,
,3864620927.71167,84.2726058959961,999.699035644531,6.02044337152512E-5,1.58251884529469E-8,1,4,11.1025581359863,3.97836316364744,30.2000008523464,0.0532278628947689,0.00737570175856337,1,-1.44985339108894E-7,,,,,,,,,,,,,,,,,,,,,84.1205673217773,84.4246444702148,999.699035644531,999.699035644531,51.6914388622939,4.79797867352305,7.13540363311768,44,1,0,0,1,0.17852783203125,29.3255138397217,2,1,1,84.4246444702148,0,1811944640,84.2726058959961,,,,,,,,,,,,,,,,,,,,,,,,,,,,,,,,,
,3864620931.58143,84.5858573913574,999.699035644531,6.02009155764537E-5,1.76963406355758E-8,1,4,11.1025581359863,3.97835159697983,30.2000008523464,0.0532254461691595,0.00736874215900404,1,-1.52328794314351E-7,,,,,,,,,,,,,,,,,,,,,84.4246444702148,84.7470703125,999.699035644531,999.699035644531,51.6523574363324,4.79853923860594,7.14170360565186,44,1,0,0,1,0.185012817382813,29.3255138397217,2,1,1,84.7470703125,0,1811944608,84.5858573913574,,,,,,,,,,,,,,,,,,,,,,,,,,,,,,,,,
,3864620935.54313,84.9157257080078,999.699035644531,6.02295531551852E-5,1.76829047023455E-8,1,4,11.1025581359863,3.9782690041495,30.2000008523464,0.0532489043337399,0.00737394817078009,1,-1.50227809840135E-7,,,,,,,,,,,,,,,,,,,,,84.7470703125,85.0843811035156,999.699035644531,999.699035644531,51.7508426297555,4.79914649292649,7.14092063903809,44,1,0,0,1,0.18157958984375,29.3255138397217,2,1,1,85.0843811035156,0,1811944640,84.9157257080078,,,,,,,,,,,,,,,,,,,,,,,,,,,,,,,,,
,3864620939.54359,85.2475166320801,999.699035644531,6.02419584653311E-5,2.00473889348105E-8,1,4,11.1025581359863,3.97826008067479,30.2000008523464,0.0532607176804153,0.00736822687072832,1,-1.58423960724715E-7,,,,,,,,,,,,,,,,,,,,,85.0843811035156,85.4106521606445,999.699035644531,999.699035644531,51.8485461946593,4.79847759178002,7.1430516242981,44,1,0,0,1,0.17425537109375,29.3255138397217,2,1,1,85.4106521606445,0,1811944736,85.2475166320801,,,,,,,,,,,,,,,,,,,,,,,,,,,,,,,,,
,3864620943.54185,85.5791854858398,999.699035644531,6.024985613257E-5,1.55911260243501E-8,1,4,11.1025581359863,3.97833427486178,30.2000008523464,0.0532669769665363,0.00738465193139676,1,-1.41176986983141E-7,,,,,,,,,,,,,,,,,,,,,85.4196853637695,85.7386856079102,999.699035644531,999.699035644531,51.7531875153132,4.79848178970212,7.14646720886231,44,1,0,0,1,0.181350708007813,28.8367557525635,2,1,1,85.7386856079102,0,1811944768,85.5791854858398,,,,,,,,,,,,,,,,,,,,,,,,,,,,,,,,,
,3864620947.44529,85.8950843811035,999.699035644531,6.02696096182557E-5,2.00032293952046E-8,1,4,11.1025581359863,3.978330948458,30.2000008523464,0.0532871646935335,0.00736729632932513,1,-1.63589941596803E-7,,,,,,,,,,,,,,,,,,,,,85.7386856079102,86.0514831542969,999.699035644531,999.699035644531,51.7422447160439,4.79836262489178,7.14909315109253,44,1,0,0,1,0.178298950195313,29.3255138397217,2,1,1,86.0514831542969,0,1811944672,85.8950843811035,,,,,,,,,,,,,,,,,,,,,,,,,,,,,,,,,
,3864620951.44462,86.2338523864746,999.699035644531,6.02714444599418E-5,1.96840591530082E-8,1,4,11.1025581359863,3.97834764310174,30.2000008523464,0.0532883263489705,0.00737311239411016,1,-1.57318371498783E-7,,,,,,,,,,,,,,,,,,,,,86.0773010253906,86.3904037475586,999.699035644531,999.699035644531,51.795004641092,4.79827137319835,7.15923023223877,44,1,0,0,1,0.181045532226562,29.3255138397217,2,1,1,86.3904037475586,0,1811944800,86.2338523864746,,,,,,,,,,,,,,,,,,,,,,,,,,,,,,,,,
,3864620955.35038,86.5502243041992,999.699035644531,6.02714587213581E-5,1.58567942583365E-8,1,4,11.1025581359863,3.97834963697522,30.2000008523464,0.0532909076005298,0.00735517762773045,1,-1.77618860310323E-7,,,,,,,,,,,,,,,,,,,,,86.3904037475586,86.7100448608398,999.699035644531,999.699035644531,51.7309111025151,4.79783350551662,7.15715742111206,44,1,0,0,1,0.181884765625,28.8367557525635,2,1,1,86.7100448608398,0,1811944672,86.5502243041992,,,,,,,,,,,,,,,,,,,,,,,,,,,,,,,,,
,3864620959.31176,86.8850440979004,999.699035644531,6.02552831288149E-5,1.86584673998412E-8,1,4,11.1025581359863,3.97839145357261,30.2000008523464,0.0532728885220575,0.0073853839572294,1,-1.41286829513177E-7,,,,,,,,,,,,,,,,,,,,,86.7100448608398,87.0600433349609,999.699035644531,999.699035644531,51.7004275902651,4.79848114639472,7.14867353439331,44,1,0,0,1,0.181198120117187,28.8367557525635,2,1,1,87.0600433349609,0,1811944736,86.8850440979004,,,,,,,,,,,,,,,,,,,,,,,,,,,,,,,,,
,3864620963.28328,87.2159042358398,999.699035644531,6.02854946002069E-5,2.06383675457516E-8,1,4,11.1025581359863,3.9783781467247,30.2000008523464,0.0533026830380371,0.00736536444141947,1,-1.68158195022972E-7,,,,,,,,,,,,,,,,,,,,,87.0600433349609,87.3717651367187,999.699035644531,999.699035644531,51.7488885584574,4.79820951536982,7.14668941497803,44,1,0,0,1,0.1812744140625,29.3255138397217,2,1,1,87.3717651367187,0,1811944800,87.2159042358398,,,,,,,,,,,,,,,,,,,,,,,,,,,,,,,,,
,3864620967.28916,87.5483322143555,999.699035644531,6.02798298635483E-5,1.63047363985716E-8,1,4,11.1025581359863,3.97832204722066,30.2000008523464,0.0532937442374951,0.00738472565917539,1,-1.45283629898726E-7,,,,,,,,,,,,,,,,,,,,,87.3933563232422,87.7033081054687,999.699035644531,999.699035644531,51.6664267496785,4.79868264492549,7.14803457260132,44,1,0,0,1,0.18096923828125,28.8367557525635,2,1,1,87.7033081054687,0,1811944672,87.5483322143555,,,,,,,,,,,,,,,,,,,,,,,,,,,,,,,,,
,3864620971.21824,87.8610534667969,999.699035644531,6.02923006356229E-5,1.77148518294075E-8,1,4,11.1025581359863,3.97826564783696,30.2000008523464,0.0533032549666417,0.00738913562520141,1,-1.41882054403295E-7,,,,,,,,,,,,,,,,,,,,,87.7033081054687,88.018798828125,999.699035644531,999.699035644531,51.7375549449286,4.79873489781049,7.16532850265503,44,1,0,0,1,0.178146362304687,29.3255138397217,2,1,1,88.018798828125,0,1811944768,87.8610534667969,,,,,,,,,,,,,,,,,,,,,,,,,,,,,,,,,
,3864620975.16087,88.197925567627,999.699035644531,6.03006502268926E-5,1.95572350432188E-8,1,4,11.1025581359863,3.97825159294866,30.2000008523464,0.0533101427257394,0.00739170284435753,1,-1.40112247430844E-7,,,,,,,,,,,,,,,,,,,,,88.036735534668,88.3591156005859,999.699035644531,999.699035644531,51.6906572337747,4.79903272743223,7.15945863723755,44,1,0,0,1,0.181884765625,29.3255138397217,2,1,1,88.3591156005859,0,1811944640,88.197925567627,,,,,,,,,,,,,,,,,,,,,,,,,,,,,,,,,
,3864620979.18176,88.5179328918457,999.699035644531,6.03244758086483E-5,1.97928287629936E-8,1,4,11.1025581359863,3.97827309049152,30.2000008523464,0.0533297767896257,0.00740775691623321,1,-1.25372195818554E-7,,,,,,,,,,,,,,,,,,,,,88.3591156005859,88.6767501831055,999.699035644531,999.699035644531,51.6593920930055,4.79886243996738,7.16251420974731,44,1,0,0,1,0.181884765625,28.8367557525635,2,1,1,88.6857986450195,0,1811944832,88.5179328918457,,,,,,,,,,,,,,,,,,,,,,,,,,,,,,,,,
,3864620983.37508,88.8681182861328,999.699035644531,6.0237307432264E-5,1.86090435189302E-8,1,4,11.1025581359863,3.97820296014237,30.2099995315075,0.0532523336397517,0.0073899989694865,1,-1.32960304627968E-7,,,,,,,,,,,,,,,,,,,,,88.7257080078125,89.0105285644531,999.699035644531,999.699035644531,51.8430747950247,4.79885764278098,7.16148233413696,42,1,64,0,0,0.177230834960938,29.3255138397217,2,1,1,89.0105285644531,0,1811944672,88.8681182861328,,,,,,,,,,,,,,,,,,,,,,,,,,,,,,,,,
,3864620987.08453,89.1725006103516,999.699035644531,6.02670741565428E-5,2.02722953708938E-8,1,4,11.1025581359863,3.97824736715792,30.2099995315075,0.0532805679976076,0.00738622592137683,1,-1.4156159181562E-7,,,,,,,,,,,,,,,,,,,,,89.0105285644531,89.33447265625,999.699035644531,999.699035644531,51.8125912827747,4.79871823469066,7.16751527786255,44,1,0,0,1,0.183639526367187,29.3255138397217,2,1,1,89.33447265625,0,1811944640,89.1725006103516,,,,,,,,,,,,,,,,,,,,,,,,,,,,,,,,,
,3864620991.02768,89.4974479675293,999.699035644531,6.02785644005128E-5,1.80115633608755E-8,1,4,11.1025581359863,3.97822240747193,30.2099995315075,0.0532921669225875,0.00737394110716972,1,-1.57006972057046E-7,,,,,,,,,,,,,,,,,,,,,89.33447265625,89.6604232788086,999.699035644531,999.699035644531,51.7184050462074,4.79866398906043,7.16614723205566,44,1,0,0,1,0.183792114257813,28.8367557525635,2,1,1,89.6604232788086,0,1811944768,89.4974479675293,,,,,,,,,,,,,,,,,,,,,,,,,,,,,,,,,
,3864620995.0195,89.8278160095215,999.699035644531,6.02817324634486E-5,1.86662732817328E-8,1,4,11.1025581359863,3.97825150568355,30.2099995315075,0.0532929130240466,0.00739295289212143,1,-1.36029701579053E-7,,,,,,,,,,,,,,,,,,,,,89.6760025024414,89.9796295166016,999.699035644531,999.699035644531,51.7019908473035,4.79901775737861,7.16241073608398,44,1,0,0,1,0.184478759765625,29.3255138397217,2,1,1,89.9796295166016,0,1811944608,89.8278160095215,,,,,,,,,,,,,,,,,,,,,,,,,,,,,,,,,
,3864620998.98194,90.1570472717285,999.699035644531,6.02642473552082E-5,1.93631306523918E-8,1,4,11.1025581359863,3.97826321104064,30.2200000733137,0.0532771312794767,0.00739473477877955,1,-1.31583096013804E-7,,,,,,,,,,,,,,,,,,,,,89.9938583374023,90.3202362060547,999.699035644531,999.699035644531,51.7117612037939,4.79950712670106,7.16054582595825,44,1,0,0,1,0.180740356445313,29.3255138397217,2,1,1,90.3202362060547,0,1811944672,90.1570472717285,,,,,,,,,,,,,,,,,,,,,,,,,,,,,,,,,
,3864621002.95433,90.488094329834,999.699035644531,6.02856547783396E-5,1.71860529730434E-8,1,4,11.1025581359863,3.97820864394934,30.2099995315075,0.053297191372546,0.00738171313191376,1,-1.49171179999467E-7,,,,,,,,,,,,,,,,,,,,,90.3292770385742,90.6469116210937,999.699035644531,999.699035644531,51.7871883558997,4.79888867509608,7.16964483261108,44,1,0,0,1,0.1806640625,29.3255138397217,2,1,1,90.6469116210937,0,1811944768,90.488094329834,,,,,,,,,,,,,,,,,,,,,,,,,,,,,,,,,
,3864621006.91288,90.8090133666992,999.699035644531,6.02900944266111E-5,1.86321860697628E-8,1,4,11.1025581359863,3.97823050614975,30.2099995315075,0.0532996384846483,0.00739578251434227,1,-1.33943678544059E-7,,,,,,,,,,,,,,,,,,,,,90.6469116210937,90.9711151123047,999.699035644531,999.699035644531,51.7484977441978,4.7990272118207,7.16700315475464,44,1,0,0,1,0.180892944335938,28.8367557525635,2,1,1,90.9711151123047,0,1811944672,90.8090133666992,,,,,,,,,,,,,,,,,,,,,,,,,,,,,,,,,
,3864621010.87029,91.1272735595703,999.699035644531,6.03063644182135E-5,1.8281165404428E-8,1,4,11.1025581359863,3.97827321754073,30.2099995315075,0.0533190782208275,0.00736787759486492,1,-1.67941531828859E-7,,,,,,,,,,,,,,,,,,,,,90.9711151123047,91.2834320068359,999.699035644531,999.699035644531,51.7918781270151,4.79847376970414,7.17905330657959,44,1,0,0,1,0.182342529296875,29.3255138397217,2,1,1,91.2834320068359,0,1811944768,91.1272735595703,,,,,,,,,,,,,,,,,,,,,,,,,,,,,,,,,
,3864621014.83324,91.4638900756836,999.699035644531,6.02917932513778E-5,2.16292236928087E-8,1,4,11.1025581359863,3.97819664722824,30.2099995315075,0.0532976332355153,0.00741614203356264,1,-1.1104355385826E-7,,,,,,,,,,,,,,,,,,,,,91.2834320068359,91.6443481445313,999.699035644531,999.699035644531,51.764521128842,4.79904704662922,7.18263864517212,44,1,0,0,1,0.181350708007813,29.3255138397217,2,1,1,91.6443481445313,0,1811944640,91.4638900756836,,,,,,,,,,,,,,,,,,,,,,,,,,,,,,,,,
,3864621018.79737,91.8083190917969,999.699035644531,6.02845169388099E-5,1.96346409479098E-8,1,4,11.1025581359863,3.9782325603449,30.2099995315075,0.0532965777306315,0.00738212404475539,1,-1.48617996494564E-7,,,,,,,,,,,,,,,,,,,,,91.6443481445313,91.9722900390625,999.699035644531,999.699035644531,51.6648634926401,4.7989691634843,7.17388868331909,44,1,0,0,1,0.181655883789062,29.3255138397217,2,1,1,91.9722900390625,0,1811944672,91.8083190917969,,,,,,,,,,,,,,,,,,,,,,,,,,,,,,,,,
,3864621022.75853,92.1271362304687,999.699035644531,6.03117290291284E-5,1.72326457199076E-8,1,4,11.1025581359863,3.97824440573078,30.2099995315075,0.0533153992699204,0.00742423751981548,1,-1.04839815340096E-7,,,,,,,,,,,,,,,,,,,,,91.9722900390625,92.281982421875,999.699035644531,999.699035644531,51.7301294739959,4.79874378254787,7.17708253860474,44,1,0,0,1,0.182037353515625,29.3255138397217,2,1,1,92.281982421875,0,1811944800,92.1271362304687,,,,,,,,,,,,,,,,,,,,,,,,,,,,,,,,,
,3864621026.6969,92.4503974914551,999.699035644531,6.03274620842505E-5,1.81880829006832E-8,1,4,11.1025581359863,3.97823010758377,30.2099995315075,0.0533318736761741,0.00740598220805276,1,-1.27671158584135E-7,,,,,,,,,,,,,,,,,,,,,92.281982421875,92.6188125610352,999.699035644531,999.699035644531,51.7754639281112,4.79838417911852,7.18120670318604,44,1,0,0,1,0.177078247070313,29.3255138397217,2,1,1,92.6188125610352,0,1811944608,92.4503974914551,,,,,,,,,,,,,,,,,,,,,,,,,,,,,,,,,
,3864621030.68341,92.7791709899902,999.699035644531,6.03084992179292E-5,1.8261783279981E-8,1,4,11.1025581359863,3.97819454174251,30.2099995315075,0.0533149490882412,0.00739983656659097,1,-1.31843114105855E-7,,,,,,,,,,,,,,,,,,,,,92.6188125610352,92.9395294189453,999.699035644531,999.699035644531,51.6414146370632,4.79917838281366,7.18122816085815,44,1,0,0,1,0.17974853515625,29.3255138397217,2,1,1,92.9395294189453,0,1811944768,92.7791709899902,,,,,,,,,,,,,,,,,,,,,,,,,,,,,,,,,
,3864621034.66936,93.1190452575684,999.699035644531,6.03185728202186E-5,1.97571044990842E-8,1,4,11.1025581359863,3.97822182209529,30.2099995315075,0.0533225199732734,0.00741433870910008,1,-1.16936976293824E-7,,,,,,,,,,,,,,,,,,,,,92.9524154663086,93.2856750488281,999.699035644531,999.699035644531,51.7313019167747,4.79839936499905,7.17059326171875,44,1,0,0,1,0.179824829101562,29.3255138397217,2,1,1,93.2856750488281,0,1811944704,93.1190452575684,,,,,,,,,,,,,,,,,,,,,,,,,,,,,,,,,
,3864621038.59781,93.4450798034668,999.699035644531,6.03394885781779E-5,2.199434664143E-8,1,4,11.1025581359863,3.97824540695451,30.2099995315075,0.0533424689880504,0.00740985151673115,1,-1.25035405528E-7,,,,,,,,,,,,,,,,,,,,,93.2856750488281,93.6044845581055,999.699035644531,999.699035644531,51.8184534966689,4.79883345625113,7.17988204956055,44,1,0,0,1,0.174102783203125,29.3255138397217,2,1,1,93.6044845581055,0,1811944640,93.4450798034668,,,,,,,,,,,,,,,,,,,,,,,,,,,,,,,,,
,3864621042.81914,93.7953987121582,999.699035644531,6.03281882306774E-5,1.81364262049258E-8,1,4,11.1025581359863,3.97829380100043,30.2099995315075,0.0533320062188498,0.00741856389432417,1,-1.13730597902549E-7,,,,,,,,,,,,,,,,,,,,,93.6580505371094,93.932746887207,999.699035644531,999.699035644531,51.7105887610151,4.79851607767419,7.17610836029053,42,1,64,0,0,0.182266235351562,29.3255138397217,2,1,1,93.932746887207,0,1811944704,93.7953987121582,,,,,,,,,,,,,,,,,,,,,,,,,,,,,,,,,
,3864621046.50334,94.0908699035645,999.699035644531,6.03257015915995E-5,1.86388566261372E-8,1,4,11.1025581359863,3.97829027515535,30.2099995315075,0.0533279915983234,0.00743064631075874,1,-9.96981622236495E-8,,,,,,,,,,,,,,,,,,,,,93.932746887207,94.2489929199219,999.699035644531,999.699035644531,51.7144969036112,4.79836269471633,7.18848371505737,44,1,0,0,1,0.183944702148438,29.3255138397217,2,1,1,94.2489929199219,0,1811944704,94.0908699035645,,,,,,,,,,,,,,,,,,,,,,,,,,,,,,,,,
,3864621050.46128,94.4169273376465,999.699035644531,6.0360999790569E-5,1.950340725371E-8,1,4,11.1025581359863,3.97824386635773,30.2099995315075,0.0533609831837929,0.00741584188105143,1,-1.21286211868494E-7,,,,,,,,,,,,,,,,,,,,,94.2489929199219,94.5848617553711,999.699035644531,999.699035644531,51.6683808209766,4.79897961397588,7.18904781341553,44,1,0,0,1,0.181503295898438,29.3255138397217,2,1,1,94.5848617553711,0,1811944672,94.4169273376465,,,,,,,,,,,,,,,,,,,,,,,,,,,,,,,,,
,3864621054.43786,94.7433586120605,999.699035644531,6.03382816632172E-5,2.13973294769046E-8,1,4,11.1025581359863,3.97831855114195,30.2099995315075,0.0533416525458596,0.00741812677276537,1,-1.15723722739877E-7,,,,,,,,,,,,,,,,,,,,,94.5848617553711,94.90185546875,999.699035644531,999.699035644531,51.7121520180535,4.79800073026804,7.1900315284729,44,1,0,0,1,0.18402099609375,29.3255138397217,2,1,1,94.90185546875,0,1811944704,94.7433586120605,,,,,,,,,,,,,,,,,,,,,,,,,,,,,,,,,
,3864621058.385,95.0693855285645,999.699035644531,6.03384633586159E-5,1.99681166519619E-8,1,4,11.1025581359863,3.97829477329266,30.2099995315075,0.053339305216951,0.00743261717397489,1,-9.9281552525057E-8,,,,,,,,,,,,,,,,,,,,,94.90185546875,95.2369155883789,999.699035644531,999.699035644531,51.7910964984959,4.79827240372296,7.18354320526123,44,1,0,0,1,0.182037353515625,29.3255138397217,2,1,1,95.2369155883789,0,1811944736,95.0693855285645,,,,,,,,,,,,,,,,,,,,,,,,,,,,,,,,,
,3864621062.41376,95.4034461975098,999.699035644531,6.03570570687085E-5,2.18294265060048E-8,1,4,11.1025581359863,3.97826558746353,30.2099995315075,0.0533568521955654,0.00742296461107319,1,-1.12736771615591E-7,,,,,,,,,,,,,,,,,,,,,95.2369155883789,95.5699768066406,999.699035644531,999.699035644531,51.7004275902651,4.79847825645366,7.18564891815186,44,1,0,0,1,0.18096923828125,29.3255138397217,2,1,1,95.5699768066406,0,1811944672,95.4034461975098,,,,,,,,,,,,,,,,,,,,,,,,,,,,,,,,,
,3864621066.32483,95.7351837158203,999.699035644531,6.03613904659879E-5,1.99719789509664E-8,1,4,11.1025581359863,3.97832321269544,30.2099995315075,0.0533605997542464,0.0074321268199144,1,-1.03156121003269E-7,,,,,,,,,,,,,,,,,,,,,95.5699768066406,95.900390625,999.699035644531,999.699035644531,51.7344284308516,4.79826688082197,7.1908392906189,44,1,0,0,1,0.182037353515625,29.3255138397217,2,1,1,95.900390625,0,1811944672,95.7351837158203,,,,,,,,,,,,,,,,,,,,,,,,,,,,,,,,,
,3864621070.27884,96.0613212585449,999.699035644531,6.03343774309886E-5,1.72496455152222E-8,1,4,11.1025581359863,3.97831915094632,30.2099995315075,0.0533378092208457,0.00742050877699907,1,-1.12479782616211E-7,,,,,,,,,,,,,,,,,,,,,95.900390625,96.2222518920898,999.699035644531,999.699035644531,51.6488401079959,4.79802154131619,7.19107484817505,44,1,0,0,1,0.181884765625,29.3255138397217,2,1,1,96.2222518920898,0,1811944800,96.0613212585449,,,,,,,,,,,,,,,,,,,,,,,,,,,,,,,,,
,3864621074.26904,96.3921089172363,999.699035644531,6.03587515984078E-5,1.9329945140334E-8,1,4,11.1025581359863,3.97831824242145,30.2099995315075,0.0533587270978617,0.00742784560988092,1,-1.07612936004277E-7,,,,,,,,,,,,,,,,,,,,,96.2338256835938,96.5503921508789,999.699035644531,999.699035644531,51.7203591175055,4.7981940672644,7.186194896698,44,1,0,0,1,0.18096923828125,29.3255138397217,2,1,1,96.5503921508789,0,1811944768,96.3921089172363,,,,,,,,,,,,,,,,,,,,,,,,,,,,,,,,,
,3864621078.22812,96.7091369628906,999.699035644531,6.03802627807395E-5,1.96102820333898E-8,1,4,11.1025581359863,3.97832892675221,30.2099995315075,0.0533748926677822,0.00745219943157219,1,-8.31234211091678E-8,,,,,,,,,,,,,,,,,,,,,96.5503921508789,96.8678817749023,999.699035644531,999.699035644531,51.7246580743612,4.79801575377354,7.19854688644409,44,1,0,0,1,0.182266235351562,29.3255138397217,2,1,1,96.8678817749023,0,1811944672,96.7091369628906,,,,,,,,,,,,,,,,,,,,,,,,,,,,,,,,,
,3864621082.19163,97.0451507568359,999.699035644531,6.03447993139436E-5,1.7638062586181E-8,1,4,11.1025581359863,3.97830174769307,30.2099995315075,0.0533452096493744,0.0074322186658056,1,-1.00647184674956E-7,,,,,,,,,,,,,,,,,,,,,96.884635925293,97.2056655883789,999.699035644531,999.699035644531,51.7019908473035,4.79856591014827,7.19771671295166,44,1,0,0,1,0.181350708007813,29.3255138397217,2,1,1,97.2056655883789,0,1811944736,97.0451507568359,,,,,,,,,,,,,,,,,,,,,,,,,,,,,,,,,
,3864621086.16665,97.3829460144043,999.699035644531,6.0355911526412E-5,1.61035443918224E-8,1,4,11.1025581359863,3.97830098916554,30.2099995315075,0.0533558019265385,0.00742802843695907,1,-1.06953121569811E-7,,,,,,,,,,,,,,,,,,,,,97.2056655883789,97.5602264404297,999.699035644531,999.699035644531,51.7379457591882,4.79806632504306,7.2057147026062,44,1,0,0,1,0.181198120117187,29.3255138397217,2,1,1,97.5690002441406,0,1811944608,97.3829460144043,,,,,,,,,,,,,,,,,,,,,,,,,,,,,,,,,
,3864621090.21641,97.7243576049805,999.699035644531,6.03547920427708E-5,1.97813036196518E-8,1,4,11.1025581359863,3.97833866920546,30.2099995315075,0.0533533535731531,0.00744349038710859,1,-8.94151176924767E-8,,,,,,,,,,,,,,,,,,,,,97.5690002441406,97.8797149658203,999.699035644531,999.699035644531,51.7766363708901,4.79792213960374,7.19979906082153,44,1,0,0,1,0.181808471679687,29.3255138397217,2,1,1,97.8797149658203,0,1811944832,97.7243576049805,,,,,,,,,,,,,,,,,,,,,,,,,,,,,,,,,
,3864621094.16716,98.0481872558594,999.699035644531,6.03836980133086E-5,2.13053799969021E-8,1,4,11.1025581359863,3.9783623619333,30.2099995315075,0.0533820650940556,0.00742796298030877,1,-1.11132249717592E-7,,,,,,,,,,,,,,,,,,,,,97.9038696289063,98.1925048828125,999.699035644531,999.699035644531,51.7203591175055,4.79792321862825,7.20127725601196,44,1,0,0,1,0.183563232421875,29.3255138397217,2,1,1,98.1925048828125,0,1811944832,98.0481872558594,,,,,,,,,,,,,,,,,,,,,,,,,,,,,,,,,
,3864621098.34161,98.389965057373,999.699035644531,6.0302647801358E-5,2.00262773083672E-8,1,4,11.1025581359863,3.97829336584409,30.2200000733137,0.0533083518415583,0.00742299131573758,1,-1.05117920697469E-7,,,,,,,,,,,,,,,,,,,,,98.2560501098633,98.5238800048828,999.699035644531,999.699035644531,51.6511849935535,4.79745615789348,7.19951152801514,43,1,64,0,0,0.179061889648438,29.3255138397217,2,1,1,98.5238800048828,0,1811944704,98.389965057373,,,,,,,,,,,,,,,,,,,,,,,,,,,,,,,,,
,3864621102.02137,98.685489654541,999.699035644531,6.0306937342935E-5,1.79838729534563E-8,1,4,11.1025581359863,3.97840810066925,30.2200000733137,0.0533132338472506,0.00743178227963968,1,-9.61248829825672E-8,,,,,,,,,,,,,,,,,,,,,98.5238800048828,98.8470993041992,999.699035644531,999.699035644531,51.7910964984959,4.79772493218051,7.20812845230103,44,1,0,0,1,0.175704956054687,29.3255138397217,2,1,1,98.8470993041992,0,1811944736,98.685489654541,,,,,,,,,,,,,,,,,,,,,,,,,,,,,,,,,
,3864621106.02895,99.0175132751465,999.699035644531,6.02873171885037E-5,1.85016120716445E-8,1,4,11.1025581359863,3.97843915099835,30.2300006151199,0.0532979679097138,0.00741894965251165,1,-1.07971514592475E-7,,,,,,,,,,,,,,,,,,,,,98.8573532104492,99.1776733398438,999.699035644531,999.699035644531,51.7496701869766,4.7977158266711,7.2075629234314,44,1,0,0,1,0.180130004882813,29.3255138397217,2,1,1,99.1776733398438,0,1811944640,99.0175132751465,,,,,,,,,,,,,,,,,,,,,,,,,,,,,,,,,
,3864621110.01833,99.3472518920898,999.699035644531,6.02975985200683E-5,1.95556155695448E-8,1,4,11.1025581359863,3.97840198364744,30.2200000733137,0.0533024292259362,0.00744785253328359,1,-7.66067903569038E-8,,,,,,,,,,,,,,,,,,,,,99.1955947875977,99.498908996582,999.699035644531,999.699035644531,51.7313019167747,4.79798903151887,7.20986080169678,44,1,0,0,1,0.181427001953125,29.3255138397217,2,1,1,99.498908996582,0,1811944672,99.3472518920898,,,,,,,,,,,,,,,,,,,,,,,,,,,,,,,,,
,3864621113.92729,99.676441192627,999.699035644531,6.02959852481214E-5,1.87209036354063E-8,1,4,11.1025581359863,3.97838320848953,30.2200000733137,0.053301583107643,0.00744092396806487,1,-8.41613667446398E-8,,,,,,,,,,,,,,,,,,,,,99.5129241943359,99.839958190918,999.699035644531,999.699035644531,51.7617854290247,4.79780541494045,7.21102857589722,44,1,0,0,1,0.179519653320313,29.8142719268799,2,1,1,99.839958190918,0,1811944704,99.676441192627,,,,,,,,,,,,,,,,,,,,,,,,,,,,,,,,,
,3864621117.88724,100.01237487793,999.699035644531,6.03178365199046E-5,1.87721941235761E-8,1,4,11.1025581359863,3.97832900391132,30.2200000733137,0.0533221181646899,0.00742742317075554,1,-1.02353619681241E-7,,,,,,,,,,,,,,,,,,,,,99.8616790771484,100.163070678711,999.699035644531,999.699035644531,51.6941745621112,4.79843949062564,7.21522712707519,44,1,0,0,1,0.1806640625,28.8367557525635,2,1,1,100.163070678711,0,1811944672,100.01237487793,,,,,,,,,,,,,,,,,,,,,,,,,,,,,,,,,
,3864621121.79624,100.329982757568,999.699035644531,6.02861832939196E-5,1.74978038981974E-8,1,4,11.1025581359863,3.97836510458668,30.2200000733137,0.0532922702271897,0.00744178651049747,1,-8.17480187458479E-8,,,,,,,,,,,,,,,,,,,,,100.173263549805,100.486701965332,999.699035644531,999.699035644531,51.7281754026978,4.79822958922879,7.20700883865356,44,1,0,0,1,0.180587768554687,29.3255138397217,2,1,1,100.486701965332,0,1811944704,100.329982757568,,,,,,,,,,,,,,,,,,,,,,,,,,,,,,,,,
,3864621125.76063,100.659675598145,999.699035644531,6.03176287503854E-5,1.86267037646897E-8,1,4,11.1025581359863,3.97842995504669,30.2200000733137,0.0533228706052471,0.00743483324463697,1,-9.42471309085807E-8,,,,,,,,,,,,,,,,,,,,,100.486701965332,100.832649230957,999.699035644531,999.699035644531,51.7336468023324,4.79773900224741,7.22130918502808,44,1,0,0,1,0.18402099609375,29.3255138397217,2,1,1,100.832649230957,0,1811944672,100.659675598145,,,,,,,,,,,,,,,,,,,,,,,,,,,,,,,,,
,3864621129.72002,100.99437713623,999.699035644531,6.0329022552287E-5,1.91790268935884E-8,1,4,11.1025581359863,3.97840984787293,30.2200000733137,0.0533337062025483,0.00742802288528537,1,-1.03498243777155E-7,,,,,,,,,,,,,,,,,,,,,100.832649230957,101.156105041504,999.699035644531,999.699035644531,51.8704317931978,4.79790156597219,7.21262550354004,44,1,0,0,1,0.181655883789062,29.3255138397217,2,1,1,101.156105041504,0,1811944896,100.99437713623,,,,,,,,,,,,,,,,,,,,,,,,,,,,,,,,,
,3864621133.69446,101.318706512451,999.699035644531,6.03163005150718E-5,1.70739739838234E-8,1,4,11.1025581359863,3.97837688382394,30.2200000733137,0.0533206180995972,0.00743491711812988,1,-9.38034878688637E-8,,,,,,,,,,,,,,,,,,,,,101.156105041504,101.481307983398,999.699035644531,999.699035644531,51.7180142319478,4.79807493569594,7.22660207748413,44,1,0,0,1,0.18157958984375,29.3255138397217,2,1,1,101.481307983398,0,1811944768,101.318706512451,,,,,,,,,,,,,,,,,,,,,,,,,,,,,,,,,
,3864621137.68873,101.638927459717,999.699035644531,6.03157028574154E-5,1.70854893137875E-8,1,4,11.1025581359863,3.97842067329508,30.2200000733137,0.0533192323973518,0.00744702760458968,1,-8.01502303536277E-8,,,,,,,,,,,,,,,,,,,,,101.481307983398,101.796546936035,999.699035644531,999.699035644531,51.6343799803901,4.79860949160344,7.22188425064087,44,1,0,0,1,0.181808471679687,29.3255138397217,2,1,1,101.796546936035,0,1811944704,101.638927459717,,,,,,,,,,,,,,,,,,,,,,,,,,,,,,,,,
,3864621141.64706,101.956630706787,999.699035644531,6.03194468683059E-5,1.68032575941082E-8,1,4,11.1025581359863,3.97839189719746,30.2300006151199,0.0533270319453148,0.00741164055568691,1,-1.20628953266605E-7,,,,,,,,,,,,,,,,,,,,,101.796546936035,102.116714477539,999.699035644531,999.699035644531,51.8985704198901,4.79802362158053,7.22839164733887,44,1,0,0,1,0.183639526367187,29.3255138397217,2,1,1,102.116714477539,0,1811944640,101.956630706787,,,,,,,,,,,,,,,,,,,,,,,,,,,,,,,,,
,3864621145.657,102.293403625488,999.699035644531,6.03273532746482E-5,1.71346094184055E-8,1,4,11.1025581359863,3.97837895076414,30.2200000733137,0.0533309819436682,0.00743236263383903,1,-9.82587414145051E-8,,,,,,,,,,,,,,,,,,,,,102.133445739746,102.45336151123,999.699035644531,999.699035644531,51.7359916878901,4.79748537115953,7.2249813079834,44,1,0,0,1,0.183486938476562,29.3255138397217,2,1,1,102.45336151123,0,1811944608,102.293403625488,,,,,,,,,,,,,,,,,,,,,,,,,,,,,,,,,
,3864621149.55983,102.630210876465,999.699035644531,6.03246783471084E-5,1.80661761583234E-8,1,4,11.1025581359863,3.97844221729151,30.2200000733137,0.0533306644819397,0.00742633727903605,1,-1.04891110144862E-7,,,,,,,,,,,,,,,,,,,,,102.45336151123,102.807060241699,999.699035644531,999.699035644531,51.7590497292074,4.79783142670363,7.22885990142822,44,1,0,0,1,0.17822265625,29.3255138397217,2,1,1,102.815811157227,0,1811944640,102.630210876465,,,,,,,,,,,,,,,,,,,,,,,,,,,,,,,,,
,3864621153.86727,103.017734527588,999.699035644531,6.02688120303944E-5,1.62395214207915E-8,1,4,11.1025581359863,3.97834235415554,30.2300006151199,0.0532817751561563,0.0074020043480706,1,-1.24241018332886E-7,,,,,,,,,,,,,,,,,,,,,102.869789123535,103.165679931641,999.699035644531,999.699035644531,51.7344284308516,4.79785652285682,7.22521543502808,42,1,64,0,0,0.180892944335938,29.3255138397217,2,1,1,103.165679931641,0,1811944576,103.017734527588,,,,,,,,,,,,,,,,,,,,,,,,,,,,,,,,,
,3864621157.51772,103.350219726562,999.699035644531,6.02540372920218E-5,1.5787182991443E-8,1,4,11.1025581359863,3.97838309226807,30.2300006151199,0.0532708603455811,0.00739063811566118,1,-1.35141076830248E-7,,,,,,,,,,,,,,,,,,,,,103.178077697754,103.522361755371,999.699035644531,999.699035644531,51.7750731138516,4.79786757847067,7.22444105148315,44,1,0,0,1,0.181121826171875,29.3255138397217,2,1,1,103.522361755371,0,1811944704,103.350219726562,,,,,,,,,,,,,,,,,,,,,,,,,,,,,,,,,
,3864621161.46174,103.672058105469,999.699035644531,6.02548435599971E-5,1.78092111686365E-8,1,4,11.1025581359863,3.97836902308046,30.2300006151199,0.05327072655432,0.00739478102720598,1,-1.30524734419515E-7,,,,,,,,,,,,,,,,,,,,,103.522361755371,103.821754455566,999.699035644531,999.699035644531,51.7363825021497,4.79824509584951,7.23050832748413,44,1,0,0,1,0.181045532226562,29.3255138397217,2,1,1,103.821754455566,0,1811944672,103.672058105469,,,,,,,,,,,,,,,,,,,,,,,,,,,,,,,,,
,3864621165.42331,103.989692687988,999.699035644531,6.02523585407971E-5,1.66790507937759E-8,1,4,11.1025581359863,3.978322428412,30.2300006151199,0.0532688179439287,0.00738594260424905,1,-1.40033735945398E-7,,,,,,,,,,,,,,,,,,,,,103.837677001953,104.141708374023,999.699035644531,999.699035644531,51.7199683032458,4.79821441938931,7.233482837677,44,1,0,0,1,0.18218994140625,29.3255138397217,2,1,1,104.156471252441,0,1811944672,103.989692687988,,,,,,,,,,,,,,,,,,,,,,,,,,,,,,,,,
,3864621169.37632,104.32154083252,999.699035644531,6.02720505214424E-5,1.9773321000559E-8,1,4,11.1025581359863,3.97837678720165,30.2300006151199,0.0532864257993573,0.00739452288022703,1,-1.3326689371586E-7,,,,,,,,,,,,,,,,,,,,,104.156471252441,104.486610412598,999.699035644531,999.699035644531,51.8004760407266,4.79789415163347,7.22795820236206,44,1,0,0,1,0.173721313476562,29.3255138397217,2,1,1,104.486610412598,0,1811944672,104.32154083252,,,,,,,,,,,,,,,,,,,,,,,,,,,,,,,,,
,3864621173.33958,104.670066833496,999.699035644531,6.02578090570309E-5,1.71129686602001E-8,1,4,11.1025581359863,3.97836220644918,30.2300006151199,0.0532738476846217,0.00739065462424474,1,-1.35591153561941E-7,,,,,,,,,,,,,,,,,,,,,104.495193481445,104.844940185547,999.699035644531,999.699035644531,51.774682299592,4.79781443496559,7.2323145866394,44,1,0,0,1,0.181350708007813,29.3255138397217,2,1,1,104.844940185547,0,1811944704,104.670066833496,,,,,,,,,,,,,,,,,,,,,,,,,,,,,,,,,
,3864621177.27154,104.998825073242,999.699035644531,6.02589270523936E-5,1.87155220123479E-8,1,4,11.1025581359863,3.97835175639474,30.2300006151199,0.0532745671966926,0.00739124315509661,1,-1.35051320930093E-7,,,,,,,,,,,,,,,,,,,,,104.844940185547,105.152709960938,999.699035644531,999.699035644531,51.7094163182362,4.79803295075915,7.23650026321411,44,1,0,0,1,0.178604125976562,29.3255138397217,2,1,1,105.152709960938,0,1811944736,104.998825073242,,,,,,,,,,,,,,,,,,,,,,,,,,,,,,,,,
,3864621181.27442,105.321887969971,999.699035644531,6.02532361369809E-5,1.92897010704509E-8,1,4,11.1025581359863,3.97834397502778,30.2300006151199,0.0532679370331017,0.00740079900985396,1,-1.23413150854693E-7,,,,,,,,,,,,,,,,,,,,,105.171897888184,105.471878051758,999.699035644531,999.699035644531,51.678151177467,4.79797042715453,7.23909044265747,44,1,0,0,1,0.181732177734375,29.3255138397217,2,1,1,105.471878051758,0,1811944640,105.321887969971,,,,,,,,,,,,,,,,,,,,,,,,,,,,,,,,,
,3864621185.24124,105.627895355225,999.699035644531,6.02645948871305E-5,1.8396519378717E-8,1,4,11.1025581359863,3.97832874695634,30.2300006151199,0.053279775396823,0.00738733445117254,1,-1.40203613960433E-7,,,,,,,,,,,,,,,,,,,,,105.471878051758,105.783912658691,999.699035644531,999.699035644531,51.6859674626593,4.79773858648898,7.23278951644897,44,1,0,0,1,0.186767578125,29.3255138397217,2,1,1,105.783912658691,0,1811944768,105.627895355225,,,,,,,,,,,,,,,,,,,,,,,,,,,,,,,,,
,3864621189.24869,105.939510345459,999.699035644531,6.02534029067567E-5,1.82823639580997E-8,1,4,11.1025581359863,3.97834009519455,30.2300006151199,0.0532701508976089,0.00738562613552052,1,-1.40592474711163E-7,,,,,,,,,,,,,,,,,,,,,105.783912658691,106.095108032227,999.699035644531,999.699035644531,51.7363825021497,4.79763312544823,7.23024606704712,44,1,0,0,1,0.179977416992187,29.3255138397217,2,1,1,106.095108032227,0,1811944736,105.939510345459,,,,,,,,,,,,,,,,,,,,,,,,,,,,,,,,,
,3864621193.14733,106.258506774902,999.699035644531,6.02695670738522E-5,1.68855271097491E-8,1,4,11.1025581359863,3.97831117379146,30.2300006151199,0.0532832857667721,0.007391775399155,1,-1.35826874494219E-7,,,,,,,,,,,,,,,,,,,,,106.095108032227,106.421905517578,999.699035644531,999.699035644531,51.7051173613805,4.79813068180589,7.23198366165161,44,1,0,0,1,0.178298950195313,29.3255138397217,2,1,1,106.421905517578,0,1811944704,106.258506774902,,,,,,,,,,,,,,,,,,,,,,,,,,,,,,,,,
,3864621197.17016,106.600540161133,999.699035644531,6.02797107885315E-5,1.86394496581516E-8,1,4,11.1025581359863,3.97827374286156,30.2300006151199,0.0532930137296342,0.00738241506971775,1,-1.47735305137897E-7,,,,,,,,,,,,,,,,,,,,,106.438133239746,106.76294708252,999.699035644531,999.699035644531,51.7055081756401,4.79819445375508,7.23029184341431,44,1,0,0,1,0.1812744140625,29.3255138397217,2,1,1,106.76294708252,0,1811944640,106.600540161133,,,,,,,,,,,,,,,,,,,,,,,,,,,,,,,,,
,3864621201.09592,106.920497894287,999.699035644531,6.0253159822969E-5,1.67226501284464E-8,1,4,11.1025581359863,3.97829311461896,30.2300006151199,0.0532681560009669,0.00739167592141812,1,-1.33571005868559E-7,,,,,,,,,,,,,,,,,,,,,106.76294708252,107.078048706055,999.699035644531,999.699035644531,51.7430263445632,4.7979057079568,7.24134397506714,44,1,0,0,1,0.178909301757813,29.3255138397217,2,1,1,107.086776733398,0,1811944704,106.920497894287,,,,,,,,,,,,,,,,,,,,,,,,,,,,,,,,,
,3864621205.09874,107.227825164795,999.699035644531,6.0254871270149E-5,1.85107258485547E-8,1,4,11.1025581359863,3.97828663038668,30.2300006151199,0.0532700442688953,0.00738832218078839,1,-1.37587459524898E-7,,,,,,,,,,,,,,,,,,,,,107.086776733398,107.368873596191,999.699035644531,999.699035644531,51.7610038005055,4.79855834364276,7.23412227630615,43,1,64,0,0,0.181732177734375,29.3255138397217,2,1,1,107.368873596191,0,1811944672,107.227825164795,,,,,,,,,,,,,,,,,,,,,,,,,,,,,,,,,
,3864621208.98256,107.549476623535,999.699035644531,6.02786541369294E-5,1.85816939666387E-8,1,4,11.1025581359863,3.97833554381853,30.2300006151199,0.0532914577012198,0.00739530488920341,1,-1.33188569937704E-7,,,,,,,,,,,,,,,,,,,,,107.368873596191,107.730079650879,999.699035644531,999.699035644531,51.7395090162266,4.7982890154047,7.23553085327148,44,1,0,0,1,0.183944702148438,28.8367557525635,2,1,1,107.730079650879,0,1811944672,107.549476623535,,,,,,,,,,,,,,,,,,,,,,,,,,,,,,,,,
,3864621212.94939,107.885448455811,999.699035644531,6.0284655693374E-5,2.02611913022476E-8,1,4,11.1025581359863,3.97832662132085,30.2300006151199,0.0532988511469369,0.00737999512724132,1,-1.5133045627005E-7,,,,,,,,,,,,,,,,,,,,,107.730079650879,108.040817260742,999.699035644531,999.699035644531,51.7402906447459,4.79786649595213,7.23806095123291,44,1,0,0,1,0.179214477539062,29.3255138397217,2,1,1,108.040817260742,0,1811944640,107.885448455811,,,,,,,,,,,,,,,,,,,,,,,,,,,,,,,,,
,3864621216.95916,108.2080078125,999.699035644531,6.02597033239219E-5,1.68685769431912E-8,1,4,11.1025581359863,3.97824497387743,30.2300006151199,0.0532706246494396,0.00740929003731619,1,-1.14417795042951E-7,,,,,,,,,,,,,,,,,,,,,108.040817260742,108.375198364258,999.699035644531,999.699035644531,51.7578772864286,4.79871811321287,7.22925281524658,44,1,0,0,1,0.178451538085938,29.3255138397217,2,1,1,108.375198364258,0,1811944864,108.2080078125,,,,,,,,,,,,,,,,,,,,,,,,,,,,,,,,,
,3864621221.03285,108.543304443359,999.699035644531,6.02776750942674E-5,1.78564391521371E-8,1,4,11.1025581359863,3.97819191385558,30.2300006151199,0.0532876708516515,0.00739589096785475,1,-1.3195276578439E-7,,,,,,,,,,,,,,,,,,,,,108.393104553223,108.693504333496,999.699035644531,999.699035644531,51.7465436728997,4.79872756368502,7.23369789123535,44,1,0,0,1,0.17974853515625,29.3255138397217,2,1,1,108.693504333496,0,1811944864,108.543304443359,,,,,,,,,,,,,,,,,,,,,,,,,,,,,,,,,
,3864621224.82992,108.857341766357,999.699035644531,6.02490422569512E-5,1.69531623983014E-8,1,4,11.1025581359863,3.97825253239702,30.239999294281,0.0532623631206687,0.00740078452113766,1,-1.22561230033761E-7,,,,,,,,,,,,,,,,,,,,,108.693504333496,109.021179199219,999.699035644531,999.699035644531,51.6664267496785,4.7982498161638,7.23230457305908,44,1,0,0,1,0.181961059570313,29.3255138397217,2,1,1,109.021179199219,0,1811944704,108.857341766357,,,,,,,,,,,,,,,,,,,,,,,,,,,,,,,,,
,3864621228.89462,109.192066192627,999.699035644531,6.02652839865299E-5,1.63411253787645E-8,1,4,11.1025581359863,3.97833168168606,30.2300006151199,0.05327830538606,0.00740257160159023,1,-1.23069331639925E-7,,,,,,,,,,,,,,,,,,,,,109.021179199219,109.362953186035,999.699035644531,999.699035644531,51.6746338491305,4.79820107936536,7.23353099822998,44,1,0,0,1,0.18218994140625,29.3255138397217,2,1,1,109.37060546875,0,1811944672,109.192066192627,,,,,,,,,,,,,,,,,,,,,,,,,,,,,,,,,
,3864621232.87788,109.530239105225,999.699035644531,6.02630408978894E-5,1.88820296708866E-8,1,4,11.1025581359863,3.97828791942093,30.2300006151199,0.0532744872909106,0.00740921341091831,1,-1.15105357553841E-7,,,,,,,,,,,,,,,,,,,,,109.37060546875,109.689872741699,999.699035644531,999.699035644531,51.7176234176882,4.79795850657142,7.24599552154541,44,1,0,0,1,0.17669677734375,29.3255138397217,2,1,1,109.689872741699,0,1811944640,109.530239105225,,,,,,,,,,,,,,,,,,,,,,,,,,,,,,,,,
,3864621236.75709,109.850700378418,999.699035644531,6.0255442332284E-5,1.87190668190589E-8,1,4,11.1025581359863,3.97833784790817,30.2300006151199,0.0532716311251776,0.00738785236390328,1,-1.38354393365419E-7,,,,,,,,,,,,,,,,,,,,,109.689872741699,110.011528015137,999.699035644531,999.699035644531,51.7082438754574,4.79810963443211,7.24754810333252,44,1,0,0,1,0.181503295898438,29.3255138397217,2,1,1,110.011528015137,0,1811944640,109.850700378418,,,,,,,,,,,,,,,,,,,,,,,,,,,,,,,,,
,3864621240.7521,110.1794090271,999.699035644531,6.02491406163157E-5,1.55528532864316E-8,1,4,11.1025581359863,3.97829074483174,30.2300006151199,0.0532628459615722,0.00740331014301995,1,-1.19833104159501E-7,,,,,,,,,,,,,,,,,,,,,110.023002624512,110.335815429688,999.699035644531,999.699035644531,51.7512334440151,4.79852537203026,7.24508857727051,44,1,0,0,1,0.181198120117187,29.3255138397217,2,1,1,110.335815429688,0,1811944672,110.1794090271,,,,,,,,,,,,,,,,,,,,,,,,,,,,,,,,,
,3864621244.71054,110.493053436279,999.699035644531,6.02689388565105E-5,1.83603017000248E-8,1,4,11.1025581359863,3.97824776503673,30.2300006151199,0.0532818785466434,0.00738890652234924,1,-1.38792657757312E-7,,,,,,,,,,,,,,,,,,,,,110.335815429688,110.650291442871,999.699035644531,999.699035644531,51.7504518154959,4.79870440097429,7.24397945404053,44,1,0,0,1,0.179214477539062,29.3255138397217,2,1,1,110.650291442871,0,1811944736,110.493053436279,,,,,,,,,,,,,,,,,,,,,,,,,,,,,,,,,
,3864621248.63718,110.828395843506,999.699035644531,6.02625755381378E-5,1.78806356348922E-8,1,4,11.1025581359863,3.97828165214154,30.2300006151199,0.0532770357339253,0.00738729510832589,1,-1.39821015359061E-7,,,,,,,,,,,,,,,,,,,,,110.669677734375,110.987113952637,999.699035644531,999.699035644531,51.749279372717,4.79823787142681,7.25484275817871,44,1,0,0,1,0.17791748046875,29.3255138397217,2,1,1,110.987113952637,0,1811944704,110.828395843506,,,,,,,,,,,,,,,,,,,,,,,,,,,,,,,,,
,3864621252.60907,111.145366668701,999.699035644531,6.02641865070527E-5,1.92503327237862E-8,1,4,11.1025581359863,3.97822251944639,30.2300006151199,0.0532779358232945,0.00738297354710854,1,-1.44759375611156E-7,,,,,,,,,,,,,,,,,,,,,110.987113952637,111.303619384766,999.699035644531,999.699035644531,51.7023816615632,4.7981495580972,7.25850296020508,44,1,0,0,1,0.17547607421875,29.3255138397217,2,1,1,111.321792602539,0,1811944704,111.145366668701,,,,,,,,,,,,,,,,,,,,,,,,,,,,,,,,,
,3864621256.91876,111.497814178467,999.699035644531,6.02347183615019E-5,1.74313647523491E-8,1,4,11.1025581359863,3.9781458431807,30.239999294281,0.0532506051903341,0.00737775687573964,1,-1.46274946280066E-7,,,,,,,,,,,,,,,,,,,,,111.354034423828,111.641593933105,999.699035644531,999.699035644531,51.7387273877074,4.7986226010874,7.25535011291504,42,1,64,0,0,0.18218994140625,29.3255138397217,2,1,1,111.641593933105,0,1811944768,111.497814178467,,,,,,,,,,,,,,,,,,,,,,,,,,,,,,,,,
,3864621260.50321,111.828968048096,999.699035644531,6.02339337467503E-5,1.4667644744386E-8,1,4,11.1025581359863,3.97823411903782,30.239999294281,0.0532533155968031,0.00736581061003661,1,-1.5994803732504E-7,,,,,,,,,,,,,,,,,,,,,111.641593933105,112.016342163086,999.699035644531,999.699035644531,51.7871883558997,4.79907237753088,7.26398372650146,44,1,0,0,1,0.173873901367187,29.3255138397217,2,1,1,112.016342163086,0,1811944704,111.828968048096,,,,,,,,,,,,,,,,,,,,,,,,,,,,,,,,,
,3864621264.48548,112.198791503906,999.699035644531,6.02214058056423E-5,1.79430180590535E-8,1,4,11.1025581359863,3.97821671149065,30.239999294281,0.0532413468925652,0.00736818571170495,1,-1.55441380689703E-7,,,,,,,,,,,,,,,,,,,,,112.016342163086,112.381240844727,999.699035644531,999.699035644531,51.7715557855151,4.79875400755065,7.25337791442871,44,1,0,0,1,0.179367065429687,29.3255138397217,2,1,1,112.381240844727,0,1811944768,112.198791503906,,,,,,,,,,,,,,,,,,,,,,,,,,,,,,,,,
,3864621268.51131,112.56388092041,999.699035644531,6.01936601316752E-5,1.85343363869281E-8,1,4,11.1025581359863,3.97825806397908,30.239999294281,0.0532195918823297,0.00735086774303469,1,-1.71248472320578E-7,,,,,,,,,,,,,,,,,,,,,112.398094177246,112.729667663574,999.699035644531,999.699035644531,51.7856250988613,4.79895254041231,7.26259803771973,44,1,0,0,1,0.180740356445313,29.3255138397217,2,1,1,112.729667663574,0,1811944768,112.56388092041,,,,,,,,,,,,,,,,,,,,,,,,,,,,,,,,,
,3864621272.44631,112.896732330322,999.699035644531,6.0209465049301E-5,2.08936156761042E-8,1,4,11.1025581359863,3.9781524570986,30.239999294281,0.0532311271478715,0.00735539456803725,1,-1.68037445442713E-7,,,,,,,,,,,,,,,,,,,,,112.729667663574,113.06379699707,999.699035644531,999.699035644531,51.7578772864286,4.7985258717355,7.26527690887451,44,1,0,0,1,0.179214477539062,29.3255138397217,2,1,1,113.075477600098,0,1811944640,112.896732330322,,,,,,,,,,,,,,,,,,,,,,,,,,,,,,,,,
,3864621276.4184,113.237712860107,999.699035644531,6.01984418130026E-5,1.60516583756823E-8,1,4,11.1025581359863,3.97813864075432,30.239999294281,0.0532185356229629,0.0073723061373865,1,-1.47305112814824E-7,,,,,,,,,,,,,,,,,,,,,113.087104797363,113.388320922852,999.699035644531,999.699035644531,51.6941745621112,4.7989056924248,7.2642183303833,44,1,0,0,1,0.181808471679687,29.3255138397217,2,1,1,113.388320922852,0,1811944768,113.237712860107,,,,,,,,,,,,,,,,,,,,,,,,,,,,,,,,,
,3864621280.39802,113.549999237061,999.699035644531,6.02268356963874E-5,1.667713023255E-8,1,4,11.1025581359863,3.97821616597335,30.239999294281,0.0532484957018473,0.00735212248071765,1,-1.74381253082319E-7,,,,,,,,,,,,,,,,,,,,,113.404762268066,113.695236206055,999.699035644531,999.699035644531,51.7582681006882,4.79849622664295,7.27096796035767,44,1,0,0,1,0.178604125976562,29.3255138397217,2,1,1,113.695236206055,0,1811944704,113.549999237061,,,,,,,,,,,,,,,,,,,,,,,,,,,,,,,,,
,3864621284.38991,113.862800598145,999.699035644531,6.01998585824468E-5,1.60797878720906E-8,1,4,11.1025581359863,3.97828798757131,30.239999294281,0.0532254994746685,0.00735275795308595,1,-1.70073851145865E-7,,,,,,,,,,,,,,,,,,,,,113.712112426758,114.013488769531,999.699035644531,999.699035644531,51.7363825021497,4.7984628044546,7.26597213745117,44,1,0,0,1,0.1806640625,29.8142719268799,2,1,1,114.02433013916,0,1811944608,113.862800598145,,,,,,,,,,,,,,,,,,,,,,,,,,,,,,,,,
,3864621288.26386,114.176670074463,999.699035644531,6.02040970431589E-5,1.96568411699131E-8,1,4,11.1025581359863,3.97820459927554,30.239999294281,0.0532277781692654,0.00735208809086041,1,-1.71178684008423E-7,,,,,,,,,,,,,,,,,,,,,114.02433013916,114.329010009766,999.699035644531,999.699035644531,51.8067290688805,4.79811264247766,7.26675987243652,44,1,0,0,1,0.181732177734375,29.3255138397217,2,1,1,114.329010009766,0,1811944544,114.176670074463,,,,,,,,,,,,,,,,,,,,,,,,,,,,,,,,,
,3864621292.25774,114.481269836426,999.699035644531,6.02114114005587E-5,1.7233241845637E-8,1,4,11.1025581359863,3.97824155351224,30.239999294281,0.0532339309914896,0.00736034983150856,1,-1.62973148431229E-7,,,,,,,,,,,,,,,,,,,,,114.329010009766,114.633529663086,999.699035644531,999.699035644531,51.6836225771016,4.79813128537243,7.26078510284424,44,1,0,0,1,0.181808471679687,29.3255138397217,2,1,1,114.645942687988,0,1811944704,114.481269836426,,,,,,,,,,,,,,,,,,,,,,,,,,,,,,,,,
,3864621296.2312,114.803260803223,999.699035644531,6.02071958547086E-5,2.21766405606328E-8,1,4,11.1025581359863,3.97831003019932,30.239999294281,0.053229413417518,0.00737496845643938,1,-1.46044243544134E-7,,,,,,,,,,,,,,,,,,,,,114.645942687988,114.960578918457,999.699035644531,999.699035644531,51.7305202882555,4.79830392305938,7.27398109436035,44,1,0,0,1,0.183334350585938,29.8142719268799,2,1,1,114.960578918457,0,1811944736,114.803260803223,,,,,,,,,,,,,,,,,,,,,,,,,,,,,,,,,
,3864621300.15221,115.128955841064,999.699035644531,6.02180582029404E-5,1.95073595958793E-8,1,4,11.1025581359863,3.97825155187334,30.239999294281,0.0532423933163202,0.007344218061252,1,-1.82193706894578E-7,,,,,,,,,,,,,,,,,,,,,114.960578918457,115.297332763672,999.699035644531,999.699035644531,51.7449804158612,4.79853312982271,7.26478576660156,44,1,0,0,1,0.174789428710938,28.8367557525635,2,1,1,115.297332763672,0,1811944672,115.128955841064,,,,,,,,,,,,,,,,,,,,,,,,,,,,,,,,,
,3864621304.19322,115.455795288086,999.699035644531,6.0202362056464E-5,1.83958960858807E-8,1,4,11.1025581359863,3.97825278191899,30.239999294281,0.0532279612224617,0.00734640465878462,1,-1.77509740662034E-7,,,,,,,,,,,,,,,,,,,,,115.297332763672,115.6142578125,999.699035644531,999.699035644531,51.744198787342,4.798415776282,7.27754163742065,43,1,64,0,0,0.180816650390625,29.3255138397217,2,1,1,115.6142578125,0,1811944672,115.455795288086,,,,,,,,,,,,,,,,,,,,,,,,,,,,,,,,,
,3864621308.15023,115.783195495605,999.699035644531,6.01710374093857E-5,1.89275822963755E-8,1,4,11.1025581359863,3.97827035322664,30.239999294281,0.0531995461119113,0.00735012691794296,1,-1.68933329191473E-7,,,,,,,,,,,,,,,,,,,,,115.624359130859,115.942031860352,999.699035644531,999.699035644531,51.7606129862459,4.7979823261554,7.27299976348877,44,1,0,0,1,0.17974853515625,29.3255138397217,2,1,1,115.942031860352,0,1811944672,115.783195495605,,,,,,,,,,,,,,,,,,,,,,,,,,,,,,,,,
,3864621312.02124,116.117645263672,999.699035644531,6.01737246012276E-5,2.02340704008423E-8,1,4,11.1025581359863,3.97826261482771,30.239999294281,0.0532009084992282,0.00735656548326663,1,-1.62003810764335E-7,,,,,,,,,,,,,,,,,,,,,115.961891174316,116.273399353027,999.699035644531,999.699035644531,51.7434171588228,4.79829663692275,7.28376817703247,44,1,0,0,1,0.178375244140625,29.3255138397217,2,1,1,116.273399353027,0,1811944736,116.117645263672,,,,,,,,,,,,,,,,,,,,,,,,,,,,,,,,,
,3864621315.99919,116.446060180664,999.699035644531,6.01868338887066E-5,1.95719327020717E-8,1,4,11.1025581359863,3.97826349135524,30.239999294281,0.053211005289106,0.00736887992683843,1,-1.4992144034191E-7,,,,,,,,,,,,,,,,,,,,,116.273399353027,116.618721008301,999.699035644531,999.699035644531,51.7871883558997,4.79836492458138,7.27597236633301,44,1,0,0,1,0.1837158203125,29.3255138397217,2,1,1,116.618721008301,0,1811944896,116.446060180664,,,,,,,,,,,,,,,,,,,,,,,,,,,,,,,,,
,3864621319.96095,116.775291442871,999.699035644531,6.01874971038655E-5,1.80843956744465E-8,1,4,11.1025581359863,3.97826288430308,30.239999294281,0.0532119179951946,0.00736656246915424,1,-1.52635331162798E-7,,,,,,,,,,,,,,,,,,,,,116.618721008301,116.931861877441,999.699035644531,999.699035644531,51.7742914853324,4.79846601833702,7.28485250473022,44,1,0,0,1,0.182037353515625,29.3255138397217,2,1,1,116.931861877441,0,1811944704,116.775291442871,,,,,,,,,,,,,,,,,,,,,,,,,,,,,,,,,
,3864621323.9731,117.096977233887,999.699035644531,6.01626100670146E-5,2.02736043011401E-8,1,4,11.1025581359863,3.97829371549244,30.239999294281,0.0531889183142416,0.00737487296434882,1,-1.39815411085257E-7,,,,,,,,,,,,,,,,,,,,,116.946823120117,117.247131347656,999.699035644531,999.699035644531,51.830568738717,4.79854245532032,7.2829761505127,44,1,0,0,1,0.181503295898438,29.3255138397217,2,1,1,117.247131347656,0,1811944672,117.096977233887,,,,,,,,,,,,,,,,,,,,,,,,,,,,,,,,,
,3864621327.87591,117.414585113525,999.699035644531,6.01628561576266E-5,1.74114762960633E-8,1,4,11.1025581359863,3.9782251757473,30.239999294281,0.0531905220219276,0.00735554411040308,1,-1.61514112345606E-7,,,,,,,,,,,,,,,,,,,,,117.247131347656,117.582038879395,999.699035644531,999.699035644531,51.7739006710728,4.79881053721364,7.28761720657349,44,1,0,0,1,0.181350708007813,29.3255138397217,2,1,1,117.582038879395,0,1811944640,117.414585113525,,,,,,,,,,,,,,,,,,,,,,,,,,,,,,,,,
,3864621331.8368,117.743171691895,999.699035644531,6.01693335095716E-5,1.64002585339875E-8,1,4,11.1025581359863,3.97828439915472,30.239999294281,0.0531956823409915,0.00736858751847343,1,-1.47847361506444E-7,,,,,,,,,,,,,,,,,,,,,117.582038879395,117.904304504395,999.699035644531,999.699035644531,51.7242672601016,4.79858602338759,7.2890887260437,44,1,0,0,1,0.180816650390625,29.8142719268799,2,1,1,117.904304504395,0,1811944736,117.743171691895,,,,,,,,,,,,,,,,,,,,,,,,,,,,,,,,,
,3864621335.79162,118.065418243408,999.699035644531,6.01650855601034E-5,1.8198032896456E-8,1,4,11.1025581359863,3.9783294552235,30.239999294281,0.0531943246981544,0.00735732839275462,1,-1.60123469347748E-7,,,,,,,,,,,,,,,,,,,,,117.904304504395,118.226531982422,999.699035644531,999.699035644531,51.8196259394478,4.79810642788533,7.28674507141113,44,1,0,0,1,0.175323486328125,29.3255138397217,2,1,1,118.226531982422,0,1811944704,118.065418243408,,,,,,,,,,,,,,,,,,,,,,,,,,,,,,,,,
,3864621339.76527,118.386379241943,999.699035644531,6.01568655310138E-5,1.80944554683571E-8,1,4,11.1025581359863,3.97829657423574,30.239999294281,0.0531857206272905,0.00736122822334653,1,-1.54452689879247E-7,,,,,,,,,,,,,,,,,,,,,118.226531982422,118.546226501465,999.699035644531,999.699035644531,51.7074622469382,4.79866347872281,7.29831647872925,44,1,0,0,1,0.181961059570313,29.3255138397217,2,1,1,118.546226501465,0,1811944640,118.386379241943,,,,,,,,,,,,,,,,,,,,,,,,,,,,,,,,,
,3864621343.72528,118.710899353027,999.699035644531,6.01694424631383E-5,1.5328073469591E-8,1,4,11.1025581359863,3.97825128464139,30.239999294281,0.0531956359103111,0.00736500832372109,1,-1.51812753820653E-7,,,,,,,,,,,,,,,,,,,,,118.546226501465,118.87557220459,999.699035644531,999.699035644531,51.7512334440151,4.79865147301871,7.29229354858398,44,1,0,0,1,0.178146362304687,29.3255138397217,2,1,1,118.87557220459,0,1811944704,118.710899353027,,,,,,,,,,,,,,,,,,,,,,,,,,,,,,,,,
,3864621347.77222,119.049869537354,999.699035644531,6.01632825853292E-5,2.02000533885557E-8,1,4,11.1025581359863,3.97825568505113,30.239999294281,0.0531934813556937,0.00734152700120795,1,-1.77526394103965E-7,,,,,,,,,,,,,,,,,,,,,118.87557220459,119.224166870117,999.699035644531,999.699035644531,51.7418539017843,4.79870860854601,7.29612874984741,44,1,0,0,1,0.183639526367187,29.3255138397217,2,1,1,119.224166870117,0,1811944672,119.049869537354,,,,,,,,,,,,,,,,,,,,,,,,,,,,,,,,,
,3864621352.05829,119.431716918945,999.699035644531,6.01017875841601E-5,2.2906037303443E-8,1,4,11.1025581359863,3.97834174444762,30.2499998360872,0.0531370855719649,0.00736033527158688,1,-1.47831773948721E-7,,,,,,,,,,,,,,,,,,,,,119.306480407715,119.556953430176,999.699035644531,999.699035644531,51.8809837782074,4.79877813999561,7.29085445404053,42,1,64,0,0,0.184478759765625,29.3255138397217,2,1,1,119.556953430176,0,1811944640,119.431716918945,,,,,,,,,,,,,,,,,,,,,,,,,,,,,,,,,
,3864621355.61406,119.742908477783,999.699035644531,6.00827472497235E-5,2.81266971038983E-8,1,4,11.1025581359863,3.97831298862692,30.2499998360872,0.0531221653050109,0.0073404407644482,1,-1.67570170713928E-7,,,,,,,,,,,,,,,,,,,,,119.566925048828,119.918891906738,999.699035644531,999.699035644531,51.7332559880728,4.79844205452051,7.29304981231689,44,1,0,0,1,0.1800537109375,29.3255138397217,2,1,1,119.918891906738,0,1811944672,119.742908477783,,,,,,,,,,,,,,,,,,,,,,,,,,,,,,,,,
,3864621359.59817,120.067733764648,999.699035644531,6.00744292881438E-5,5.13943657110183E-8,1,4,11.1025581359863,3.97827657836285,30.2600003778934,0.0531157290556772,0.00732785923215035,1,-1.80523664843926E-7,,,,,,,,,,,,,,,,,,,,,119.918891906738,120.216575622559,999.699035644531,999.699035644531,51.7199683032458,4.79835254860997,7.29859018325806,44,1,0,0,1,0.181961059570313,29.8142719268799,2,1,1,120.216575622559,0,1811944640,120.067733764648,,,,,,,,,,,,,,,,,,,,,,,,,,,,,,,,,
,3864621363.57827,120.392086029053,999.699035644531,6.00754817851324E-5,4.99660826297821E-8,1,4,11.1025581359863,3.97823047255686,30.2499998360872,0.0531143840123018,0.00733772279427006,1,-1.69373161471257E-7,,,,,,,,,,,,,,,,,,,,,120.239585876465,120.544586181641,999.699035644531,999.699035644531,51.7309111025151,4.79852889471817,7.29876232147217,44,1,0,0,1,0.181961059570313,29.3255138397217,2,1,1,120.544586181641,0,1811944704,120.392086029053,,,,,,,,,,,,,,,,,,,,,,,,,,,,,,,,,
,3864621367.52273,120.702514648438,999.699035644531,6.0079109493928E-5,4.24248417629666E-8,1,4,11.1025581359863,3.97826381394362,30.2499998360872,0.0531201154838438,0.00732489672657986,1,-1.84497475723973E-7,,,,,,,,,,,,,,,,,,,,,120.544586181641,120.860443115234,999.699035644531,999.699035644531,51.6312534663132,4.79850236781644,7.29742622375488,44,1,0,0,1,0.182037353515625,29.3255138397217,2,1,1,120.860443115234,0,1811944704,120.702514648438,,,,,,,,,,,,,,,,,,,,,,,,,,,,,,,,,
,3864621371.49297,121.030132293701,999.699035644531,6.00967869809357E-5,4.32532954273288E-8,1,4,11.1025581359863,3.97824116580872,30.2499998360872,0.0531322088448427,0.0073489840019738,1,-1.59667700523391E-7,,,,,,,,,,,,,,,,,,,,,120.871803283691,121.188461303711,999.699035644531,999.699035644531,51.7301294739959,4.79868050574732,7.29921913146973,44,1,0,0,1,0.178146362304687,29.3255138397217,2,1,1,121.188461303711,0,1811944640,121.030132293701,,,,,,,,,,,,,,,,,,,,,,,,,,,,,,,,,
,3864621375.43752,121.349914550781,999.699035644531,6.01058845175834E-5,5.24763825131592E-8,1,4,11.1025581359863,3.97827579116464,30.2499998360872,0.0531429175565688,0.00733600535015503,1,-1.75739988799894E-7,,,,,,,,,,,,,,,,,,,,,121.188461303711,121.511367797852,999.699035644531,999.699035644531,51.8954439058132,4.79887425006994,7.29899311065674,44,1,0,0,1,0.1837158203125,29.3255138397217,2,1,1,121.511367797852,0,1811944704,121.349914550781,,,,,,,,,,,,,,,,,,,,,,,,,,,,,,,,,
,3864621379.65905,121.730110168457,999.699035644531,6.00676462336142E-5,5.88998455454257E-8,1,4,11.1025581359863,3.97827698081046,30.2499998360872,0.0531093636168026,0.00732969788490885,1,-1.77487883954051E-7,,,,,,,,,,,,,,,,,,,,,121.531799316406,121.928421020508,999.699035644531,999.699035644531,51.8587073654093,4.79809319495525,7.29874467849731,44,1,0,0,1,0.1837158203125,29.3255138397217,2,1,1,121.928421020508,0,1811944704,121.730110168457,,,,,,,,,,,,,,,,,,,,,,,,,,,,,,,,,
,3864621383.72803,122.076740264893,999.699035644531,6.00735541251833E-5,4.23571984582667E-8,1,4,11.1025581359863,3.97824466870453,30.2499998360872,0.0531136711063326,0.00733242828256788,1,-1.75134687175293E-7,,,,,,,,,,,,,,,,,,,,,121.95378112793,122.199699401855,999.699035644531,999.699035644531,51.7012092187843,4.79858366336226,7.29622268676758,44,1,0,0,1,0.1812744140625,29.3255138397217,2,1,1,122.210945129395,0,1811944672,122.076740264893,,,,,,,,,,,,,,,,,,,,,,,,,,,,,,,,,
,3864621387.31033,122.367351531982,999.699035644531,6.00760185762224E-5,3.73930749620397E-8,1,4,11.1025581359863,3.97814698357758,30.2499998360872,0.0531123923838471,0.00734368519930956,1,-1.62451504627496E-7,,,,,,,,,,,,,,,,,,,,,122.210945129395,122.52375793457,999.699035644531,999.699035644531,51.8172810538901,4.79890034289651,7.29786062240601,44,1,0,0,1,0.1824951171875,29.3255138397217,2,1,1,122.52375793457,0,1811944672,122.367351531982,,,,,,,,,,,,,,,,,,,,,,,,,,,,,,,,,
,3864621391.27967,122.678726196289,999.699035644531,6.00708248782479E-5,4.43214317354766E-8,1,4,11.1025581359863,3.97816175143047,30.2499998360872,0.0531101295589495,0.00732858647383209,1,-1.78848198800889E-7,,,,,,,,,,,,,,,,,,,,,122.52375793457,122.833694458008,999.699035644531,999.699035644531,51.7801536992266,4.79901213930962,7.29345321655273,44,1,0,0,1,0.173110961914062,29.3255138397217,2,1,1,122.833694458008,0,1811944640,122.678726196289,,,,,,,,,,,,,,,,,,,,,,,,,,,,,,,,,
,3864621395.32404,123.006301879883,999.699035644531,6.00460045135417E-5,3.61007819245838E-8,1,4,11.1025581359863,3.97821769276994,30.2499998360872,0.0530897163784251,0.00732246387239618,1,-1.82443477833156E-7,,,,,,,,,,,,,,,,,,,,,122.848808288574,123.163795471191,999.699035644531,999.699035644531,51.6085862392555,4.79884026011903,7.30120468139648,43,1,64,0,0,0.178451538085938,29.3255138397217,2,1,1,123.163795471191,0,1811944672,123.006301879883,,,,,,,,,,,,,,,,,,,,,,,,,,,,,,,,,
,3864621399.23136,123.330856323242,999.699035644531,6.00606387829935E-5,3.28073335584465E-8,1,4,11.1025581359863,3.97811600232012,30.2499998360872,0.0530996730633774,0.00733128107414626,1,-1.74225455992654E-7,,,,,,,,,,,,,,,,,,,,,123.163795471191,123.497917175293,999.699035644531,999.699035644531,51.7770271851497,4.79924966358387,7.3067479133606,44,1,0,0,1,0.179672241210938,29.3255138397217,2,1,1,123.497917175293,0,1811944704,123.330856323242,,,,,,,,,,,,,,,,,,,,,,,,,,,,,,,,,
,3864621403.17944,123.667339324951,999.699035644531,6.0045051001099E-5,2.52137358930078E-8,1,4,11.1025581359863,3.97820405874102,30.2499998360872,0.0530883884949192,0.00732389363626891,1,-1.8065035920477E-7,,,,,,,,,,,,,,,,,,,,,123.497917175293,123.836761474609,999.699035644531,999.699035644531,51.7113703895343,4.79826620693284,7.2989935874939,44,1,0,0,1,0.180892944335938,29.3255138397217,2,1,1,123.836761474609,0,1811944864,123.667339324951,,,,,,,,,,,,,,,,,,,,,,,,,,,,,,,,,
,3864621407.14222,124.016078948975,999.699035644531,6.0047405396054E-5,4.70968640254689E-8,1,4,11.1025581359863,3.97824283230663,30.2499998360872,0.0530887701661448,0.00734161582766958,1,-1.61045849957751E-7,,,,,,,,,,,,,,,,,,,,,123.836761474609,124.19539642334,999.699035644531,999.699035644531,51.7160601606497,4.79904848912901,7.30633068084717,44,1,0,0,1,0.18035888671875,29.3255138397217,2,1,1,124.19539642334,0,1811944736,124.016078948975,,,,,,,,,,,,,,,,,,,,,,,,,,,,,,,,,
,3864621411.11785,124.351409912109,999.699035644531,6.00329649642857E-5,5.82435840997927E-8,1,4,11.1025581359863,3.97822619357122,30.2499998360872,0.0530773007221533,0.00732834092119399,1,-1.73980119434088E-7,,,,,,,,,,,,,,,,,,,,,124.19539642334,124.507423400879,999.699035644531,999.699035644531,51.8770756356113,4.79853363739079,7.30269575119018,44,1,0,0,1,0.186386108398438,29.3255138397217,2,1,1,124.507423400879,0,1811944512,124.351409912109,,,,,,,,,,,,,,,,,,,,,,,,,,,,,,,,,
,3864621415.08583,124.694225311279,999.699035644531,6.00420883739661E-5,3.03167515060211E-8,1,4,11.1025581359863,3.97815819301608,30.2499998360872,0.0530871451471021,0.00730741067603711,1,-1.98746218394499E-7,,,,,,,,,,,,,,,,,,,,,124.514785766602,124.873664855957,999.699035644531,999.699035644531,51.7309111025151,4.79914049535756,7.31441831588745,44,1,0,0,1,0.178985595703125,29.3255138397217,2,1,1,124.873664855957,0,1811944576,124.694225311279,,,,,,,,,,,,,,,,,,,,,,,,,,,,,,,,,
,3864621419.04416,125.034049987793,999.699035644531,6.0055447075233E-5,2.30361040191904E-8,1,4,11.1025581359863,3.97817310713206,30.2499998360872,0.0530943896425818,0.00734348960690148,1,-1.59850243655929E-7,,,,,,,,,,,,,,,,,,,,,124.873664855957,125.194435119629,999.699035644531,999.699035644531,51.6218739240824,4.79862065036402,7.32098627090454,44,1,0,0,1,0.179595947265625,29.3255138397217,2,1,1,125.194435119629,0,1811944736,125.034049987793,,,,,,,,,,,,,,,,,,,,,,,,,,,,,,,,,
,3864621422.99476,125.355762481689,999.699035644531,6.00524995820576E-5,2.06962266739053E-8,1,4,11.1025581359863,3.97823308920814,30.2499998360872,0.0530930426920365,0.00734252673874933,1,-1.60704283274948E-7,,,,,,,,,,,,,,,,,,,,,125.194435119629,125.51708984375,999.699035644531,999.699035644531,51.6824501343228,4.79848524229383,7.31766223907471,44,1,0,0,1,0.181121826171875,29.3255138397217,2,1,1,125.51708984375,0,1811944704,125.355762481689,,,,,,,,,,,,,,,,,,,,,,,,,,,,,,,,,
,3864621426.97391,125.672611236572,999.699035644531,6.00226160185845E-5,2.9669116537624E-8,1,4,11.1025581359863,3.97820699801878,30.2499998360872,0.0530687276811319,0.00732032459147846,1,-1.81533740179294E-7,,,,,,,,,,,,,,,,,,,,,125.51708984375,125.828132629395,999.699035644531,999.699035644531,51.744198787342,4.79877049009005,7.31857585906982,44,1,0,0,1,0.181655883789062,29.3255138397217,2,1,1,125.828132629395,0,1811944640,125.672611236572,,,,,,,,,,,,,,,,,,,,,,,,,,,,,,,,,
,3864621430.91992,125.985794067383,999.699035644531,6.00354113241633E-5,2.58534796045658E-8,1,4,11.1025581359863,3.97818595463681,30.2499998360872,0.053079502046187,0.00732278435565124,1,-1.80491868675981E-7,,,,,,,,,,,,,,,,,,,,,125.828132629395,126.143455505371,999.699035644531,999.699035644531,51.6758062919093,4.79885451393954,7.3171272277832,44,1,0,0,1,0.179672241210938,29.3255138397217,2,1,1,126.143455505371,0,1811944800,125.985794067383,,,,,,,,,,,,,,,,,,,,,,,,,,,,,,,,,
,3864621434.9149,126.304992675781,999.699035644531,6.0014240634889E-5,3.06026372835145E-8,1,4,11.1025581359863,3.9782154215934,30.2499998360872,0.0530621101960841,0.00731488674612601,1,-1.86530841657164E-7,,,,,,,,,,,,,,,,,,,,,126.143455505371,126.466529846191,999.699035644531,999.699035644531,51.6683808209766,4.79914839694675,7.32037401199341,44,1,0,0,1,0.181045532226562,29.3255138397217,2,1,1,126.466529846191,0,1811944800,126.304992675781,,,,,,,,,,,,,,,,,,,,,,,,,,,,,,,,,
,3864621439.28636,126.661552429199,999.699035644531,5.99642343318551E-5,2.66713165037625E-8,1,4,11.1025581359863,3.97814515758323,30.2600003778934,0.0530186315380965,0.00729384402149776,1,-2.03079236128259E-7,,,,,,,,,,,,,,,,,,,,,126.527244567871,126.795860290527,999.699035644531,999.699035644531,51.7293478454766,4.79719121494678,7.30853414535522,43,1,64,0,0,0.1788330078125,28.8367557525635,2,1,1,126.795860290527,0,1811944640,126.661552429199,,,,,,,,,,,,,,,,,,,,,,,,,,,,,,,,,
,3864621442.84121,126.952480316162,999.699035644531,5.99320605414113E-5,2.18832376596266E-8,1,4,11.1025581359863,3.97815566593622,30.2600003778934,0.052989976097057,0.00729286303791058,1,-1.9968334841007E-7,,,,,,,,,,,,,,,,,,,,,126.795860290527,127.109100341797,999.699035644531,999.699035644531,51.820407567967,4.79965096421829,7.30385112762451,44,1,0,0,1,0.179443359375,29.3255138397217,2,1,1,127.109100341797,0,1811944768,126.952480316162,,,,,,,,,,,,,,,,,,,,,,,,,,,,,,,,,
,3864621446.77426,127.279029846191,999.699035644531,5.99358753285654E-5,1.9486806197823E-8,1,4,11.1025581359863,3.97812878855969,30.2600003778934,0.0529917349991171,0.00730104950155769,1,-1.90877735972709E-7,,,,,,,,,,,,,,,,,,,,,127.120445251465,127.437614440918,999.699035644531,999.699035644531,51.6289085807555,4.80017064004452,7.3000922203064,44,1,0,0,1,0.181655883789062,29.3255138397217,2,1,1,127.437614440918,0,1811944640,127.279029846191,,,,,,,,,,,,,,,,,,,,,,,,,,,,,,,,,
,3864621450.7772,127.599464416504,999.699035644531,5.99213104547925E-5,2.72335758041086E-8,1,4,11.1025581359863,3.97816282875737,30.2600003778934,0.0529807214635199,0.00729077229956066,1,-2.00554449073482E-7,,,,,,,,,,,,,,,,,,,,,127.437614440918,127.76131439209,999.699035644531,999.699035644531,51.6797144345055,4.79977152418753,7.31887578964233,44,1,0,0,1,0.181732177734375,29.3255138397217,2,1,1,127.775131225586,0,1811944736,127.599464416504,,,,,,,,,,,,,,,,,,,,,,,,,,,,,,,,,
,3864621454.75028,127.941955566406,999.699035644531,5.99146153532402E-5,3.86034549688477E-8,1,4,11.1025581359863,3.97817923742881,30.2600003778934,0.0529730460387305,0.00730468006245028,1,-1.83922185417638E-7,,,,,,,,,,,,,,,,,,,,,127.775131225586,128.108779907227,999.699035644531,999.699035644531,51.7676476429189,4.7991387391691,7.3079662322998,44,1,0,0,1,0.18035888671875,29.3255138397217,2,1,1,128.108779907227,0,1811944640,127.941955566406,,,,,,,,,,,,,,,,,,,,,,,,,,,,,,,,,
,3864621458.6763,128.266700744629,999.699035644531,5.98955827539816E-5,5.04088696042993E-8,1,4,11.1025581359863,3.97812436367386,30.2600003778934,0.0529553847820409,0.00730067633423403,1,-1.85604567974927E-7,,,,,,,,,,,,,,,,,,,,,128.108779907227,128.424621582031,999.699035644531,999.699035644531,51.7148877178709,4.79932957830416,7.31645250320435,44,1,0,0,1,0.184097290039062,29.3255138397217,2,1,1,128.424621582031,0,1811944672,128.266700744629,,,,,,,,,,,,,,,,,,,,,,,,,,,,,,,,,
,3864621462.62855,128.588455200195,999.699035644531,5.98926308704598E-5,4.11923964270145E-8,1,4,11.1025581359863,3.97823286140433,30.2600003778934,0.0529524577828262,0.00731758261232194,1,-1.66382781707561E-7,,,,,,,,,,,,,,,,,,,,,128.424621582031,128.752288818359,999.699035644531,999.699035644531,51.8321319957555,4.79877453910982,7.31555318832397,44,1,0,0,1,0.181045532226562,29.3255138397217,2,1,1,128.752288818359,0,1811944672,128.588455200195,,,,,,,,,,,,,,,,,,,,,,,,,,,,,,,,,
,3864621466.64583,128.915145874023,999.699035644531,5.98960825457343E-5,3.55886920210346E-8,1,4,11.1025581359863,3.9782232027149,30.2600003778934,0.0529570704362028,0.00730559866688651,1,-1.80400602654722E-7,,,,,,,,,,,,,,,,,,,,,128.762435913086,129.067855834961,999.699035644531,999.699035644531,51.8215800107459,4.7993750302507,7.31382369995117,44,1,0,0,1,0.178604125976562,29.3255138397217,2,1,1,129.07551574707,0,1811944672,128.915145874023,,,,,,,,,,,,,,,,,,,,,,,,,,,,,,,,,
,3864621470.61922,129.236167907715,999.699035644531,5.9894145746742E-5,3.1414239708174E-8,1,4,11.1025581359863,3.97823034087201,30.2600003778934,0.0529534694324021,0.00731974244446174,1,-1.64145000924569E-7,,,,,,,,,,,,,,,,,,,,,129.07551574707,129.396820068359,999.699035644531,999.699035644531,51.7680384571786,4.79932720180343,7.32353639602661,44,1,0,0,1,0.178909301757813,29.3255138397217,2,1,1,129.396820068359,0,1811944768,129.236167907715,,,,,,,,,,,,,,,,,,,,,,,,,,,,,,,,,
,3864621474.55056,129.561309814453,999.699035644531,5.98746085684772E-5,3.33279563423874E-8,1,4,11.1025581359863,3.97828162988031,30.2600003778934,0.0529422294944329,0.00728167026443364,1,-2.04621584086449E-7,,,,,,,,,,,,,,,,,,,,,129.396820068359,129.725799560547,999.699035644531,999.699035644531,51.678151177467,4.79905498758582,7.31601905822754,44,1,0,0,1,0.1776123046875,29.3255138397217,2,1,1,129.725799560547,0,1811944672,129.561309814453,,,,,,,,,,,,,,,,,,,,,,,,,,,,,,,,,
,3864621478.5438,129.886024475098,999.699035644531,5.98350185566633E-5,3.87131753952618E-8,1,4,11.1025581359863,3.97826791668463,30.2600003778934,0.0529051725542009,0.00728950087459429,1,-1.90137319264857E-7,,,,,,,,,,,,,,,,,,,,,129.725799560547,130.046249389648,999.699035644531,999.699035644531,51.7668660143997,4.79912411776885,7.3218674659729,44,1,0,0,1,0.181655883789062,29.3255138397217,2,1,1,130.046249389648,0,1811944704,129.886024475098,,,,,,,,,,,,,,,,,,,,,,,,,,,,,,,,,
,3864621482.58509,130.217163085938,999.699035644531,5.98370971198761E-5,3.17556650157484E-8,1,4,11.1025581359863,3.97821144430891,30.2600003778934,0.0529037899189825,0.00730478106389813,1,-1.72972244436983E-7,,,,,,,,,,,,,,,,,,,,,130.079559326172,130.354766845703,999.699035644531,999.699035644531,51.6953470048901,4.79920489442964,7.32195091247559,42,1,64,0,0,0.183181762695313,29.3255138397217,2,1,1,130.377990722656,0,1811944704,130.217163085938,,,,,,,,,,,,,,,,,,,,,,,,,,,,,,,,,
,3864621486.40214,130.535972595215,999.699035644531,5.98466788556892E-5,3.3777794711187E-8,1,4,11.1025581359863,3.978280820237,30.2600003778934,0.0529159229295414,0.00728958236943602,1,-1.91727970551855E-7,,,,,,,,,,,,,,,,,,,,,130.377990722656,130.693954467773,999.699035644531,999.699035644531,51.7672568286593,4.79916235623954,7.32250595092773,44,1,0,0,1,0.18646240234375,29.3255138397217,2,1,1,130.693954467773,0,1811944608,130.535972595215,,,,,,,,,,,,,,,,,,,,,,,,,,,,,,,,,
,3864621490.35878,130.858085632324,999.699035644531,5.98245496806638E-5,2.35038705349935E-8,1,4,11.1025581359863,3.97823986126504,30.2600003778934,0.0528932102110471,0.00730353432673018,1,-1.72698374111841E-7,,,,,,,,,,,,,,,,,,,,,130.693954467773,131.022216796875,999.699035644531,999.699035644531,51.7019908473035,4.79919551529414,7.32219123840332,44,1,0,0,1,0.180587768554687,29.3255138397217,2,1,1,131.022216796875,0,1811944672,130.858085632324,,,,,,,,,,,,,,,,,,,,,,,,,,,,,,,,,
,3864621494.33841,131.208961486816,999.699035644531,5.98221531957552E-5,2.44771315453602E-8,1,4,11.1025581359863,3.97827719172938,30.2600003778934,0.0528929977274815,0.007294884966433,1,-1.8225861800878E-7,,,,,,,,,,,,,,,,,,,,,131.047424316406,131.370498657227,999.699035644531,999.699035644531,51.6613461643035,4.79886824937291,7.33323097229004,44,1,0,0,1,0.181198120117187,29.3255138397217,2,1,1,131.370498657227,0,1811944608,131.208961486816,,,,,,,,,,,,,,,,,,,,,,,,,,,,,,,,,
,3864621498.33437,131.532035827637,999.699035644531,5.98124525283507E-5,2.63048640797444E-8,1,4,11.1025581359863,3.97825778397772,30.2600003778934,0.0528850491764572,0.00728656259274162,1,-1.90249412284834E-7,,,,,,,,,,,,,,,,,,,,,131.379623413086,131.684448242188,999.699035644531,999.699035644531,51.7465436728997,4.79923285342365,7.3238697052002,44,1,0,0,1,0.184860229492187,30.7917900085449,2,1,1,131.684448242188,0,1811944640,131.532035827637,,,,,,,,,,,,,,,,,,,,,,,,,,,,,,,,,
,3864621502.26094,131.853302001953,999.699035644531,5.97800260211436E-5,4.20561285321176E-8,1,4,11.1025581359863,3.97829471509081,30.2700009196997,0.0528552520467882,0.0072957006573478,1,-1.75447047294687E-7,,,,,,,,,,,,,,,,,,,,,131.684448242188,132.022155761719,999.699035644531,999.699035644531,51.7793720707074,4.79928855609477,7.33217906951904,44,1,0,0,1,0.181121826171875,29.3255138397217,2,1,1,132.022155761719,0,1811944704,131.853302001953,,,,,,,,,,,,,,,,,,,,,,,,,,,,,,,,,
,3864621506.21147,132.199295043945,999.699035644531,5.97873373970296E-5,1.99122168099085E-8,1,4,11.1025581359863,3.97834723834972,30.2600003778934,0.0528599736946829,0.00731620876345413,1,-1.5343078772703E-7,,,,,,,,,,,,,,,,,,,,,132.040023803711,132.35856628418,999.699035644531,999.699035644531,51.7156693463901,4.79894077057759,7.33535718917847,44,1,0,0,1,0.180892944335938,29.3255138397217,2,1,1,132.35856628418,0,1811944704,132.199295043945,,,,,,,,,,,,,,,,,,,,,,,,,,,,,,,,,
,3864621510.2317,132.525146484375,999.699035644531,5.97855341486982E-5,2.14531830528117E-8,1,4,11.1025581359863,3.97832664627396,30.2600003778934,0.0528582006962292,0.0073144098219808,1,-1.55150295663163E-7,,,,,,,,,,,,,,,,,,,,,132.374176025391,132.676116943359,999.699035644531,999.699035644531,51.7656935716209,4.79910220746754,7.32880783081055,44,1,0,0,1,0.181350708007813,29.3255138397217,2,1,1,132.676116943359,0,1811944672,132.525146484375,,,,,,,,,,,,,,,,,,,,,,,,,,,,,,,,,
,3864621514.16203,132.857528686523,999.699035644531,5.97562644705217E-5,2.7445118658949E-8,1,4,11.1025581359863,3.97827688052632,30.2600003778934,0.0528328787230365,0.00730001164062899,1,-1.67165039304717E-7,,,,,,,,,,,,,,,,,,,,,132.691604614258,133.023452758789,999.699035644531,999.699035644531,51.8391666524286,4.79865067745512,7.33569812774658,44,1,0,0,1,0.174026489257813,29.3255138397217,2,1,1,133.023452758789,0,1811944672,132.857528686523,,,,,,,,,,,,,,,,,,,,,,,,,,,,,,,,,
,3864621518.09911,133.181617736816,999.699035644531,5.9752337370714E-5,2.75767628179931E-8,1,4,11.1025581359863,3.97828925404254,30.2600003778934,0.0528310429589577,0.00728963731597955,1,-1.78386565723015E-7,,,,,,,,,,,,,,,,,,,,,133.023452758789,133.339782714844,999.699035644531,999.699035644531,51.5593436425439,4.79868008220976,7.33856201171875,44,1,0,0,1,0.178680419921875,29.3255138397217,2,1,1,133.339782714844,0,1811944672,133.181617736816,,,,,,,,,,,,,,,,,,,,,,,,,,,,,,,,,
,3864621522.0738,133.513465881348,999.699035644531,5.97331882649595E-5,2.78188500834414E-8,1,4,11.1025581359863,3.97827377041563,30.2600003778934,0.0528090336210046,0.00732117412489975,1,-1.39956306114652E-7,,,,,,,,,,,,,,,,,,,,,133.352737426758,133.674194335938,999.699035644531,999.699035644531,51.673070592092,4.79930742155527,7.34295082092285,44,1,0,0,1,0.181427001953125,29.3255138397217,2,1,1,133.674194335938,0,1811944736,133.513465881348,,,,,,,,,,,,,,,,,,,,,,,,,,,,,,,,,
,3864621526.312,133.860214233398,999.699035644531,5.96474178842178E-5,2.30709420969262E-8,1,4,11.1025581359863,3.97823433779701,30.2700009196997,0.0527299164926911,0.00732854883642116,1,-1.19397999346019E-7,,,,,,,,,,,,,,,,,,,,,133.725616455078,133.994812011719,999.699035644531,999.699035644531,51.7121520180535,4.79886363853875,7.34352350234985,42,1,64,0,0,0.17974853515625,29.3255138397217,2,1,1,133.994812011719,0,1811944768,133.860214233398,,,,,,,,,,,,,,,,,,,,,,,,,,,,,,,,,
,3864621530.01157,134.16618347168,999.699035644531,5.96171169758444E-5,1.898835445092E-8,1,4,11.1025581359863,3.97835801026344,30.2700009196997,0.0527026669298339,0.00734514732827167,1,-9.67151981735429E-8,,,,,,,,,,,,,,,,,,,,,134.006301879883,134.326065063477,999.699035644531,999.699035644531,51.6164025244478,4.79820284671021,7.34220027923584,44,1,0,0,1,0.181884765625,29.3255138397217,2,1,1,134.326065063477,0,1811944672,134.16618347168,,,,,,,,,,,,,,,,,,,,,,,,,,,,,,,,,
,3864621533.97941,134.486198425293,999.699035644531,5.96187274724704E-5,1.65025742894922E-8,1,4,11.1025581359863,3.97835394697189,30.2700009196997,0.0527071088682702,0.00732338357918068,1,-1.21554869472378E-7,,,,,,,,,,,,,,,,,,,,,134.326065063477,134.646331787109,999.699035644531,999.699035644531,51.7508426297555,4.7988602983805,7.33994913101196,44,1,0,0,1,0.181198120117187,29.3255138397217,2,1,1,134.646331787109,0,1811944672,134.486198425293,,,,,,,,,,,,,,,,,,,,,,,,,,,,,,,,,
,3864621537.99697,134.839637756348,999.699035644531,5.95838912794614E-5,2.08879498954149E-8,1,4,11.1025581359863,3.97833486701122,30.2700009196997,0.0526745048267921,0.00732928621321181,1,-1.09906345195876E-7,,,,,,,,,,,,,,,,,,,,,134.65657043457,135.022705078125,999.699035644531,999.699035644531,51.7309111025151,4.79878860880996,7.34604358673096,44,1,0,0,1,0.180816650390625,29.3255138397217,2,1,1,135.022705078125,0,1811944736,134.839637756348,,,,,,,,,,,,,,,,,,,,,,,,,,,,,,,,,
,3864621541.99161,135.178787231445,999.699035644531,5.95861415415335E-5,1.84610541014485E-8,1,4,11.1025581359863,3.97831524872558,30.2700009196997,0.0526751916923061,0.00733609699967146,1,-1.02458632263509E-7,,,,,,,,,,,,,,,,,,,,,135.022705078125,135.334869384766,999.699035644531,999.699035644531,51.7195774889862,4.79903501269223,7.34411764144897,44,1,0,0,1,0.178146362304687,29.3255138397217,2,1,1,135.334869384766,0,1811944736,135.178787231445,,,,,,,,,,,,,,,,,,,,,,,,,,,,,,,,,
,3864621545.85087,135.497978210449,999.699035644531,5.95517574034933E-5,1.77334475718161E-8,1,4,11.1025581359863,3.978306363095,30.2700009196997,0.0526466831028756,0.00731725583209031,1,-1.18901336813572E-7,,,,,,,,,,,,,,,,,,,,,135.334869384766,135.661087036133,999.699035644531,999.699035644531,51.7246580743612,4.79890620180452,7.34896850585938,44,1,0,0,1,0.180892944335938,29.3255138397217,2,1,1,135.661087036133,0,1811944672,135.497978210449,,,,,,,,,,,,,,,,,,,,,,,,,,,,,,,,,
,3864621549.85608,135.821823120117,999.699035644531,5.95764232530528E-5,1.82741404017721E-8,1,4,11.1025581359863,3.97829894134987,30.2700009196997,0.0526662386206986,0.0073352216149494,1,-1.02029658465979E-7,,,,,,,,,,,,,,,,,,,,,135.661087036133,135.982559204102,999.699035644531,999.699035644531,51.6511849935535,4.7991516436984,7.35079097747803,44,1,0,0,1,0.181808471679687,29.3255138397217,2,1,1,135.982559204102,0,1811944832,135.821823120117,,,,,,,,,,,,,,,,,,,,,,,,,,,,,,,,,
,3864621553.76351,136.143615722656,999.699035644531,5.95504097915034E-5,1.90539611810573E-8,1,4,11.1025581359863,3.97828662641071,30.2700009196997,0.0526430389872455,0.00733176643485883,1,-1.02233671256449E-7,,,,,,,,,,,,,,,,,,,,,135.982559204102,136.304672241211,999.699035644531,999.699035644531,51.6965194476689,4.79863975575758,7.34588623046875,44,1,0,0,1,0.17425537109375,29.3255138397217,2,1,1,136.304672241211,0,1811944640,136.143615722656,,,,,,,,,,,,,,,,,,,,,,,,,,,,,,,,,
,3864621557.76634,136.469581604004,999.699035644531,5.9546352287336E-5,1.75507585811366E-8,1,4,11.1025581359863,3.97829791598679,30.2700009196997,0.0526413025219469,0.00731969934605844,1,-1.15349010110014E-7,,,,,,,,,,,,,,,,,,,,,136.304672241211,136.634490966797,999.699035644531,999.699035644531,51.7731190425536,4.79872948037182,7.34551572799683,44,1,0,0,1,0.1788330078125,29.3255138397217,2,1,1,136.634490966797,0,1811944672,136.469581604004,,,,,,,,,,,,,,,,,,,,,,,,,,,,,,,,,
,3864621561.73504,136.792510986328,999.699035644531,5.9520618727329E-5,1.87928560002406E-8,1,4,11.1025581359863,3.97832124645873,30.2700009196997,0.0526185545164055,0.00731973504439059,1,-1.11749444224145E-7,,,,,,,,,,,,,,,,,,,,,136.634490966797,136.950531005859,999.699035644531,999.699035644531,51.779762884967,4.79829897772229,7.34917259216309,44,1,0,0,1,0.18280029296875,29.3255138397217,2,1,1,136.950531005859,0,1811944608,136.792510986328,,,,,,,,,,,,,,,,,,,,,,,,,,,,,,,,,
,3864621565.76049,137.12899017334,999.699035644531,5.95082490532092E-5,1.82857839640714E-8,1,4,11.1025581359863,3.97836233434172,30.2700009196997,0.0526069571386436,0.00732855988923762,1,-1.00143164141614E-7,,,,,,,,,,,,,,,,,,,,,136.971176147461,137.286804199219,999.699035644531,999.699035644531,51.6539206933708,4.79832898833901,7.34665727615356,43,1,64,0,0,0.183334350585938,29.3255138397217,2,1,1,137.286804199219,0,1811944640,137.12899017334,,,,,,,,,,,,,,,,,,,,,,,,,,,,,,,,,
,3864621569.62732,137.44588470459,999.699035644531,5.94687125871289E-5,1.98981333696666E-8,1,4,11.1025581359863,3.97825133598424,30.2700009196997,0.0525703985933891,0.00731983177755018,1,-1.04110631247496E-7,,,,,,,,,,,,,,,,,,,,,137.286804199219,137.604965209961,999.699035644531,999.699035644531,51.6797144345055,4.79857818678703,7.35252141952515,44,1,0,0,1,0.181121826171875,29.3255138397217,2,1,1,137.604965209961,0,1811944672,137.44588470459,,,,,,,,,,,,,,,,,,,,,,,,,,,,,,,,,
,3864621573.59715,137.773582458496,999.699035644531,5.94825502436944E-5,2.01478818061616E-8,1,4,11.1025581359863,3.97829985756753,30.2700009196997,0.0525836718212137,0.00732082552107263,1,-1.05082979006826E-7,,,,,,,,,,,,,,,,,,,,,137.604965209961,137.942199707031,999.699035644531,999.699035644531,51.7449804158612,4.79881629300556,7.35318470001221,44,1,0,0,1,0.180892944335938,29.3255138397217,2,1,1,137.942199707031,0,1811944640,137.773582458496,,,,,,,,,,,,,,,,,,,,,,,,,,,,,,,,,
,3864621577.57091,138.10578918457,999.699035644531,5.94520505988497E-5,1.88200225933622E-8,1,4,11.1025581359863,3.97826853770145,30.2700009196997,0.0525614957931052,0.00727882926773649,1,-1.48206453416264E-7,,,,,,,,,,,,,,,,,,,,,137.942199707031,138.269378662109,999.699035644531,999.699035644531,51.8727766787555,4.79865602628516,7.35765695571899,44,1,0,0,1,0.172653198242187,29.3255138397217,2,1,1,138.269378662109,0,1811944672,138.10578918457,,,,,,,,,,,,,,,,,,,,,,,,,,,,,,,,,
,3864621581.53316,138.442070007324,999.699035644531,5.94527935500083E-5,1.87509610715456E-8,1,4,11.1025581359863,3.97822739421926,30.2700009196997,0.0525609094771857,0.00728208237590852,1,-1.44507778895951E-7,,,,,,,,,,,,,,,,,,,,,138.269378662109,138.614761352539,999.699035644531,999.699035644531,51.7356008736305,4.79865752905079,7.34696102142334,44,1,0,0,1,0.179672241210938,29.3255138397217,2,1,1,138.614761352539,0,1811944704,138.442070007324,,,,,,,,,,,,,,,,,,,,,,,,,,,,,,,,,
,3864621585.50162,138.771446228027,999.699035644531,5.94436961166693E-5,1.795304322237E-8,1,4,11.1025581359863,3.97824342695467,30.2799995988607,0.0525516476864541,0.00729181419000831,1,-1.32261014839564E-7,,,,,,,,,,,,,,,,,,,,,138.614761352539,138.928131103516,999.699035644531,999.699035644531,51.6836225771016,4.79865795825179,7.34844923019409,44,1,0,0,1,0.182952880859375,29.3255138397217,2,1,1,138.928131103516,0,1811944704,138.771446228027,,,,,,,,,,,,,,,,,,,,,,,,,,,,,,,,,
,3864621589.47124,139.115356445312,999.699035644531,5.94214962599526E-5,2.04078896082717E-8,1,4,11.1025581359863,3.97827058747251,30.2700009196997,0.0525335562713495,0.00728193948681408,1,-1.40384483559165E-7,,,,,,,,,,,,,,,,,,,,,138.950012207031,139.280700683594,999.699035644531,999.699035644531,51.7414630875247,4.79941809112273,7.35416316986084,44,1,0,0,1,0.179214477539062,29.3255138397217,2,1,1,139.280700683594,0,1811944704,139.115356445312,,,,,,,,,,,,,,,,,,,,,,,,,,,,,,,,,
,3864621593.42658,139.436393737793,999.699035644531,5.93988234086585E-5,1.69261658157903E-8,1,4,11.1025581359863,3.9782858685219,30.2700009196997,0.0525144346914967,0.0072747129530568,1,-1.45409319445607E-7,,,,,,,,,,,,,,,,,,,,,139.280700683594,139.592086791992,999.699035644531,999.699035644531,51.8778572641305,4.79850973119724,7.3511176109314,44,1,0,0,1,0.177764892578125,29.3255138397217,2,1,1,139.592086791992,0,1811944640,139.436393737793,,,,,,,,,,,,,,,,,,,,,,,,,,,,,,,,,
,3864621597.37471,139.766670227051,999.699035644531,5.94121141500898E-5,1.86454311535196E-8,1,4,11.1025581359863,3.97830171208448,30.2700009196997,0.0525244280875446,0.00729097460490779,1,-1.28931064046049E-7,,,,,,,,,,,,,,,,,,,,,139.608764648438,139.924575805664,999.699035644531,999.699035644531,51.7918781270151,4.79819036124046,7.35375070571899,44,1,0,0,1,0.182418823242187,29.3255138397217,2,1,1,139.924575805664,0,1811944768,139.766670227051,,,,,,,,,,,,,,,,,,,,,,,,,,,,,,,,,
,3864621601.32853,140.09285736084,999.699035644531,5.93911404681792E-5,2.28141418233508E-8,1,4,11.1025581359863,3.97834007308432,30.2700009196997,0.0525089217243466,0.00727213925712969,1,-1.47399214747789E-7,,,,,,,,,,,,,,,,,,,,,139.924575805664,140.261138916016,999.699035644531,999.699035644531,51.8086831401786,4.79840931023636,7.34974956512451,44,1,0,0,1,0.179443359375,29.3255138397217,2,1,1,140.261138916016,0,1811944640,140.09285736084,,,,,,,,,,,,,,,,,,,,,,,,,,,,,,,,,
,3864621605.64711,140.453269958496,999.699035644531,5.93334133067657E-5,1.99928016446857E-8,1,4,11.1025581359863,3.97832088718151,30.2799995988607,0.0524591736617438,0.00725329459941358,1,-1.60523423174728E-7,,,,,,,,,,,,,,,,,,,,,140.316833496094,140.589706420898,999.699035644531,999.699035644531,51.8364309526113,4.79634867220775,7.36337757110596,43,1,64,0,0,0.177383422851562,29.3255138397217,2,1,1,140.589706420898,0,1811944576,140.453269958496,,,,,,,,,,,,,,,,,,,,,,,,,,,,,,,,,
,3864621609.28981,140.751113891602,999.699035644531,5.93238406481567E-5,1.85555760007548E-8,1,4,11.1025581359863,3.97823205775351,30.2799995988607,0.0524511969082831,0.00723649332647348,1,-1.77920615147461E-7,,,,,,,,,,,,,,,,,,,,,140.589706420898,140.912521362305,999.699035644531,999.699035644531,51.7672568286593,4.79896503312655,7.35320901870728,44,1,0,0,1,0.178985595703125,29.3255138397217,2,1,1,140.912521362305,0,1811944640,140.751113891602,,,,,,,,,,,,,,,,,,,,,,,,,,,,,,,,,
,3864621613.25519,141.087303161621,999.699035644531,5.93313116822045E-5,1.63564698371011E-8,1,4,11.1025581359863,3.97808623541343,30.2799995988607,0.0524547024604281,0.00723939273586851,1,-1.7526159609064E-7,,,,,,,,,,,,,,,,,,,,,140.920211791992,141.25439453125,999.699035644531,999.699035644531,51.7824985847843,4.79894536792081,7.35219669342041,44,1,0,0,1,0.176925659179687,29.3255138397217,2,1,1,141.25439453125,0,1811944640,141.087303161621,,,,,,,,,,,,,,,,,,,,,,,,,,,,,,,,,
,3864621617.18601,141.417404174805,999.699035644531,5.9309818592182E-5,1.80436447302528E-8,1,4,11.1025581359863,3.97805142939599,30.2799995988607,0.0524344963422136,0.00724053836644535,1,-1.70831094516209E-7,,,,,,,,,,,,,,,,,,,,,141.25439453125,141.580413818359,999.699035644531,999.699035644531,51.6531390648516,4.79950048089837,7.35887622833252,44,1,0,0,1,0.178146362304687,29.3255138397217,2,1,1,141.580413818359,0,1811944704,141.417404174805,,,,,,,,,,,,,,,,,,,,,,,,,,,,,,,,,
,3864621621.14572,141.757766723633,999.699035644531,5.92904407421406E-5,1.87091814122341E-8,1,4,11.1025581359863,3.97806599485894,30.2799995988607,0.0524190295782985,0.00722836344118422,1,-1.81918354872496E-7,,,,,,,,,,,,,,,,,,,,,141.593017578125,141.922515869141,999.699035644531,999.699035644531,51.647667665217,4.79990586413847,7.35783815383911,44,1,0,0,1,0.181198120117187,29.3255138397217,2,1,1,141.922515869141,0,1811944704,141.757766723633,,,,,,,,,,,,,,,,,,,,,,,,,,,,,,,,,
,3864621625.13649,142.093330383301,999.699035644531,5.92831364566877E-5,1.61593733298264E-8,1,4,11.1025581359863,3.9780023721758,30.2799995988607,0.0524131586543568,0.00721459612609654,1,-1.96279236831764E-7,,,,,,,,,,,,,,,,,,,,,141.922515869141,142.264144897461,999.699035644531,999.699035644531,51.7805445134862,4.79986823047955,7.36198282241821,44,1,0,0,1,0.179443359375,29.3255138397217,2,1,1,142.264144897461,0,1811944800,142.093330383301,,,,,,,,,,,,,,,,,,,,,,,,,,,,,,,,,
,3864621629.10243,142.414337158203,999.699035644531,5.92998211091635E-5,1.8034005559739E-8,1,4,11.1025581359863,3.97795007458856,30.2799995988607,0.0524295276144708,0.00719798892597271,1,-2.17270888571538E-7,,,,,,,,,,,,,,,,,,,,,142.264144897461,142.564529418945,999.699035644531,999.699035644531,51.5909995975728,4.80004951104047,7.36457109451294,44,1,0,0,1,0.182418823242187,29.3255138397217,2,1,1,142.579635620117,0,1811944832,142.414337158203,,,,,,,,,,,,,,,,,,,,,,,,,,,,,,,,,
,3864621633.04662,142.736297607422,999.699035644531,5.92598222280953E-5,1.72369548472505E-8,1,4,11.1025581359863,3.97799159448198,30.2799995988607,0.0523925190605258,0.00721047532683507,1,-1.97622685932844E-7,,,,,,,,,,,,,,,,,,,,,142.579635620117,142.892959594727,999.699035644531,999.699035644531,51.7324743595535,4.80027670252327,7.36897420883179,44,1,0,0,1,0.182342529296875,29.3255138397217,2,1,1,142.892959594727,0,1811944736,142.736297607422,,,,,,,,,,,,,,,,,,,,,,,,,,,,,,,,,
,3864621637.00889,143.057929992676,999.699035644531,5.9253977112065E-5,1.84596545110414E-8,1,4,11.1025581359863,3.97803572463268,30.2799995988607,0.0523870512036928,0.00721793437518779,1,-1.88488003534809E-7,,,,,,,,,,,,,,,,,,,,,142.892959594727,143.222900390625,999.699035644531,999.699035644531,51.723876445842,4.79992567451326,7.36168766021729,44,1,0,0,1,0.183258056640625,29.3255138397217,2,1,1,143.222900390625,0,1811944672,143.057929992676,,,,,,,,,,,,,,,,,,,,,,,,,,,,,,,,,
,3864621641.01522,143.374534606934,999.699035644531,5.92322616782729E-5,1.65850768689774E-8,1,4,11.1025581359863,3.97795726834542,30.2799995988607,0.0523690707948181,0.00719591117082906,1,-2.10115821633359E-7,,,,,,,,,,,,,,,,,,,,,143.222900390625,143.526168823242,999.699035644531,999.699035644531,51.7363825021497,4.80058572574264,7.36427068710327,44,1,0,0,1,0.178070068359375,29.3255138397217,2,1,1,143.526168823242,0,1811944640,143.374534606934,,,,,,,,,,,,,,,,,,,,,,,,,,,,,,,,,
,3864621645.00128,143.692604064941,999.699035644531,5.92185468181461E-5,1.90181743479231E-8,1,4,11.1025581359863,3.97793795273372,30.2799995988607,0.052350002182552,0.00724083404151933,1,-1.57288855211673E-7,,,,,,,,,,,,,,,,,,,,,143.526168823242,143.859039306641,999.699035644531,999.699035644531,51.6894847909958,4.80022743242956,7.37099409103394,42,1,64,0,0,0.179595947265625,29.3255138397217,2,1,1,143.859039306641,0,1811944768,143.692604064941,,,,,,,,,,,,,,,,,,,,,,,,,,,,,,,,,
,3864621648.91274,144.032943725586,999.699035644531,5.92233759020633E-5,1.90917987907065E-8,1,4,11.1025581359863,3.97797244676194,30.2799995988607,0.0523584680654353,0.00721638447410313,1,-1.85739529290846E-7,,,,,,,,,,,,,,,,,,,,,143.871856689453,144.194030761719,999.699035644531,999.699035644531,51.7578772864286,4.79990614658865,7.3671293258667,44,1,0,0,1,0.1776123046875,29.3255138397217,2,1,1,144.194030761719,0,1811944576,144.032943725586,,,,,,,,,,,,,,,,,,,,,,,,,,,,,,,,,
,3864621652.86468,144.362976074219,999.699035644531,5.92003818473581E-5,1.80818656460875E-8,1,4,11.1025581359863,3.97798093834478,30.2799995988607,0.0523356546034991,0.00723236377231868,1,-1.6443955341992E-7,,,,,,,,,,,,,,,,,,,,,144.204360961914,144.521591186523,999.699035644531,999.699035644531,51.7058989898997,4.80013150243649,7.36310291290283,44,1,0,0,1,0.183944702148438,29.3255138397217,2,1,1,144.521591186523,0,1811944672,144.362976074219,,,,,,,,,,,,,,,,,,,,,,,,,,,,,,,,,
,3864621656.82932,144.684242248535,999.699035644531,5.91891818403003E-5,1.68944641398457E-8,1,4,11.1025581359863,3.97799293375838,30.2799995988607,0.0523282501558003,0.00721493099732141,1,-1.82622605814489E-7,,,,,,,,,,,,,,,,,,,,,144.521591186523,144.846893310547,999.699035644531,999.699035644531,51.7207499317651,4.80050640042818,7.36901998519897,44,1,0,0,1,0.17913818359375,29.3255138397217,2,1,1,144.846893310547,0,1811944768,144.684242248535,,,,,,,,,,,,,,,,,,,,,,,,,,,,,,,,,
,3864621660.81445,145.017860412598,999.699035644531,5.91827160300452E-5,1.964065834223E-8,1,4,11.1025581359863,3.97800048422053,30.2799995988607,0.0523208442406212,0.00722715628694668,1,-1.67898894162891E-7,,,,,,,,,,,,,,,,,,,,,144.858474731445,145.17724609375,999.699035644531,999.699035644531,51.713715275092,4.79970854874185,7.36300706863403,44,1,0,0,1,0.178985595703125,29.3255138397217,2,1,1,145.17724609375,0,1811944640,145.017860412598,,,,,,,,,,,,,,,,,,,,,,,,,,,,,,,,,
,3864621664.76634,145.343360900879,999.699035644531,5.91661961838479E-5,1.86908826423913E-8,1,4,11.1025581359863,3.97801239581247,30.2799995988607,0.0523068801615969,0.00722222641793774,1,-1.71183053130787E-7,,,,,,,,,,,,,,,,,,,,,145.17724609375,145.509475708008,999.699035644531,999.699035644531,51.800085226467,4.80015117618768,7.36688041687012,44,1,0,0,1,0.1776123046875,29.3255138397217,2,1,1,145.519683837891,0,1811944736,145.343360900879,,,,,,,,,,,,,,,,,,,,,,,,,,,,,,,,,
,3864621668.78242,145.676315307617,999.699035644531,5.9162574470132E-5,1.63870620437222E-8,1,4,11.1025581359863,3.97800893766849,30.2799995988607,0.0523057163450337,0.00720685995492258,1,-1.88050760735356E-7,,,,,,,,,,,,,,,,,,,,,145.519683837891,145.832946777344,999.699035644531,999.699035644531,51.6457135939189,4.79996841007342,7.36524152755737,44,1,0,0,1,0.18096923828125,29.3255138397217,2,1,1,145.832946777344,0,1811944608,145.676315307617,,,,,,,,,,,,,,,,,,,,,,,,,,,,,,,,,
,3864621672.64393,145.992393493652,999.699035644531,5.91765080658366E-5,2.02558734609978E-8,1,4,11.1025581359863,3.97797268491459,30.2799995988607,0.0523181952021149,0.007202464560294,1,-1.94882722531443E-7,,,,,,,,,,,,,,,,,,,,,145.832946777344,146.151840209961,999.699035644531,999.699035644531,51.9052142623036,4.80080873486642,7.35511159896851,44,1,0,0,1,0.175323486328125,29.3255138397217,2,1,1,146.151840209961,0,1811944640,145.992393493652,,,,,,,,,,,,,,,,,,,,,,,,,,,,,,,,,
,3864621676.62831,146.322105407715,999.699035644531,5.91557190610851E-5,1.81742771264814E-8,1,4,11.1025581359863,3.97795697165343,30.2799995988607,0.0522957447958309,0.00722665228804958,1,-1.64533354198131E-7,,,,,,,,,,,,,,,,,,,,,146.151840209961,146.492370605469,999.699035644531,999.699035644531,51.8364309526113,4.80037070294118,7.36743450164795,44,1,0,0,1,0.173568725585938,29.3255138397217,2,1,1,146.492370605469,0,1811944832,146.322105407715,,,,,,,,,,,,,,,,,,,,,,,,,,,,,,,,,
,3864621680.6297,146.6513671875,999.699035644531,5.91356244256892E-5,1.84463189780125E-8,1,4,11.1025581359863,3.97802241076713,30.2799995988607,0.052281803506428,0.00720602979862892,1,-1.85229291490123E-7,,,,,,,,,,,,,,,,,,,,,146.492370605469,146.810363769531,999.699035644531,999.699035644531,51.7500610012362,4.8005146825147,7.36057662963867,44,1,0,0,1,0.175704956054687,29.3255138397217,2,1,1,146.810363769531,0,1811944704,146.6513671875,,,,,,,,,,,,,,,,,,,,,,,,,,,,,,,,,
,3864621684.87027,147.012580871582,999.699035644531,5.90397565224439E-5,1.70441635905154E-8,1,4,11.1025581359863,3.97805341709248,30.290000140667,0.05219193311771,0.00723483820622393,1,-1.39202018388793E-7,,,,,,,,,,,,,,,,,,,,,146.867767333984,147.15739440918,999.699035644531,999.699035644531,51.662909421342,4.80012869880823,7.36956167221069,42,1,64,0,0,0.179901123046875,29.3255138397217,2,1,1,147.15739440918,0,1811944704,147.012580871582,,,,,,,,,,,,,,,,,,,,,,,,,,,,,,,,,
,3864621688.51829,147.323532104492,999.699035644531,5.90300333699526E-5,2.01036821420684E-8,1,4,11.1025581359863,3.97801650481043,30.290000140667,0.0521870048342519,0.0072026082378094,1,-1.74192860469185E-7,,,,,,,,,,,,,,,,,,,,,147.15739440918,147.489669799805,999.699035644531,999.699035644531,51.8614430652266,4.80126617474582,7.367103099823,44,1,0,0,1,0.174942016601562,29.3255138397217,2,1,1,147.489669799805,0,1811944768,147.323532104492,,,,,,,,,,,,,,,,,,,,,,,,,,,,,,,,,
,3864621692.48118,147.653610229492,999.699035644531,5.90226423488484E-5,1.78362040668897E-8,1,4,11.1025581359863,3.9779874924609,30.290000140667,0.0521778800008319,0.00721611967076807,1,-1.57775413998814E-7,,,,,,,,,,,,,,,,,,,,,147.489669799805,147.81755065918,999.699035644531,999.699035644531,51.7559232151305,4.80047593685091,7.37332820892334,44,1,0,0,1,0.180740356445313,29.3255138397217,2,1,1,147.81755065918,0,1811944640,147.653610229492,,,,,,,,,,,,,,,,,,,,,,,,,,,,,,,,,
,3864621696.44857,147.986686706543,999.699035644531,5.89930554947215E-5,1.8850222987707E-8,1,4,11.1025581359863,3.97803277266524,30.290000140667,0.0521508618932308,0.00722479001304691,1,-1.43925384717162E-7,,,,,,,,,,,,,,,,,,,,,147.81755065918,148.155822753906,999.699035644531,999.699035644531,51.7488885584574,4.80060940694001,7.36836051940918,44,1,0,0,1,0.1812744140625,29.3255138397217,2,1,1,148.155822753906,0,1811944704,147.986686706543,,,,,,,,,,,,,,,,,,,,,,,,,,,,,,,,,
,3864621700.48151,148.347023010254,999.699035644531,5.89722909045407E-5,1.89601830025045E-8,1,4,11.1025581359863,3.97799786426697,30.290000140667,0.052134966190852,0.00720004234895381,1,-1.68898441343102E-7,,,,,,,,,,,,,,,,,,,,,148.171005249023,148.523040771484,999.699035644531,999.699035644531,51.7985219694286,4.80073649245644,7.36762952804565,44,1,0,0,1,0.176010131835938,29.3255138397217,2,1,1,148.523040771484,0,1811944704,148.347023010254,,,,,,,,,,,,,,,,,,,,,,,,,,,,,,,,,
,3864621704.36977,148.682144165039,999.699035644531,5.8966158826377E-5,1.86845566258358E-8,1,4,11.1025581359863,3.9779903883406,30.290000140667,0.0521288163595881,0.00720344237942997,1,-1.64164153518104E-7,,,,,,,,,,,,,,,,,,,,,148.523040771484,148.841247558594,999.699035644531,999.699035644531,51.7828893990439,4.8004801876973,7.37001848220825,44,1,0,0,1,0.176620483398438,29.3255138397217,2,1,1,148.841247558594,0,1811944800,148.682144165039,,,,,,,,,,,,,,,,,,,,,,,,,,,,,,,,,
,3864621708.32728,149.00284576416,999.699035644531,5.89397337428469E-5,1.62195224003365E-8,1,4,11.1025581359863,3.9780249712528,30.290000140667,0.0521081634692361,0.00718572094098139,1,-1.80592957762741E-7,,,,,,,,,,,,,,,,,,,,,148.841247558594,149.164443969727,999.699035644531,999.699035644531,51.9571925588324,4.8003793432869,7.37299060821533,44,1,0,0,1,0.185775756835938,29.3255138397217,2,1,1,149.164443969727,0,1811944672,149.00284576416,,,,,,,,,,,,,,,,,,,,,,,,,,,,,,,,,
,3864621712.3278,149.334526062012,999.699035644531,5.89614267238728E-5,2.01442281301182E-8,1,4,11.1025581359863,3.97798127369707,30.290000140667,0.0521235555831415,0.0072092622115508,1,-1.56884170335561E-7,,,,,,,,,,,,,,,,,,,,,149.164443969727,149.504608154297,999.699035644531,999.699035644531,51.7098071324959,4.8002710940112,7.37551212310791,44,1,0,0,1,0.18218994140625,29.3255138397217,2,1,1,149.504608154297,0,1811944608,149.334526062012,,,,,,,,,,,,,,,,,,,,,,,,,,,,,,,,,
,3864621716.25794,149.662353515625,999.699035644531,5.89223016502265E-5,1.74575745161194E-8,1,4,11.1025581359863,3.97800765009528,30.290000140667,0.0520903491866762,0.00719827495122054,1,-1.63877584566131E-7,,,,,,,,,,,,,,,,,,,,,149.504608154297,149.820098876953,999.699035644531,999.699035644531,51.6824501343228,4.80056828986277,7.37791013717651,44,1,0,0,1,0.182113647460938,29.3255138397217,2,1,1,149.820098876953,0,1811944640,149.662353515625,,,,,,,,,,,,,,,,,,,,,,,,,,,,,,,,,
,3864621720.28313,149.974548339844,999.699035644531,5.88907164760279E-5,1.6864799148345E-8,1,4,11.1025581359863,3.9780251107541,30.290000140667,0.0520581341206516,0.00722722799972987,1,-1.2671170112347E-7,,,,,,,,,,,,,,,,,,,,,149.820098876953,150.128997802734,999.699035644531,999.699035644531,51.7918781270151,4.800731532999,7.36714458465576,43,1,64,0,0,0.181884765625,29.3255138397217,2,1,1,150.128997802734,0,1811944640,149.974548339844,,,,,,,,,,,,,,,,,,,,,,,,,,,,,,,,,
,3864621724.2087,150.301284790039,999.699035644531,5.89104366499378E-5,1.72900269059253E-8,1,4,11.1025581359863,3.97803674811377,30.290000140667,0.0520798977560521,0.00720051811704951,1,-1.59751695557928E-7,,,,,,,,,,,,,,,,,,,,,150.145645141602,150.456924438477,999.699035644531,999.699035644531,51.6210922955631,4.80034743761798,7.37553024291992,44,1,0,0,1,0.179367065429687,29.3255138397217,2,1,1,150.456924438477,0,1811944704,150.301284790039,,,,,,,,,,,,,,,,,,,,,,,,,,,,,,,,,
,3864621728.23129,150.627784729004,999.699035644531,5.8893843387542E-5,1.77284756188682E-8,1,4,11.1025581359863,3.97804878749787,30.290000140667,0.0520631602641778,0.00721479387842579,1,-1.41292916084688E-7,,,,,,,,,,,,,,,,,,,,,150.479888916016,150.775680541992,999.699035644531,999.699035644531,51.7602221719863,4.80031952214258,7.36466360092163,44,1,0,0,1,0.180816650390625,28.8367557525635,2,1,1,150.775680541992,0,1811944576,150.627784729004,,,,,,,,,,,,,,,,,,,,,,,,,,,,,,,,,
,3864621732.13268,150.957939147949,999.699035644531,5.88641812608698E-5,2.11735653451796E-8,1,4,11.1025581359863,3.97806460693658,30.290000140667,0.0520414952936076,0.00718099922653888,1,-1.75397772275967E-7,,,,,,,,,,,,,,,,,,,,,150.793518066406,151.122360229492,999.699035644531,999.699035644531,51.7434171588228,4.80036543157587,7.37026691436768,44,1,0,0,1,0.178680419921875,29.3255138397217,2,1,1,151.122360229492,0,1811944672,150.957939147949,,,,,,,,,,,,,,,,,,,,,,,,,,,,,,,,,
,3864621736.07025,151.30672454834,999.699035644531,5.88653187668254E-5,1.58336609939556E-8,1,4,11.1025581359863,3.9780686063207,30.290000140667,0.0520394959843397,0.00720299028618602,1,-1.50685414485147E-7,,,,,,,,,,,,,,,,,,,,,151.122360229492,151.491088867187,999.699035644531,999.699035644531,51.693392933592,4.80096924590252,7.38116264343262,44,1,0,0,1,0.179367065429687,29.3255138397217,2,1,1,151.491088867187,0,1811944768,151.30672454834,,,,,,,,,,,,,,,,,,,,,,,,,,,,,,,,,
,3864621740.05075,151.651298522949,999.699035644531,5.88372489956486E-5,1.73234004876223E-8,1,4,11.1025581359863,3.97808847804966,30.290000140667,0.0520148019259402,0.0072014004951261,1,-1.4858442724477E-7,,,,,,,,,,,,,,,,,,,,,151.491088867187,151.811508178711,999.699035644531,999.699035644531,51.7273937741786,4.80031502122692,7.38366317749023,44,1,0,0,1,0.179061889648438,29.3255138397217,2,1,1,151.811508178711,0,1811944672,151.651298522949,,,,,,,,,,,,,,,,,,,,,,,,,,,,,,,,,
,3864621744.08495,151.992660522461,999.699035644531,5.88330013474933E-5,1.93206449662274E-8,1,4,11.1025581359863,3.97807788214081,30.290000140667,0.0520105411811974,0.00720302549574798,1,-1.46115385721051E-7,,,,,,,,,,,,,,,,,,,,,151.850601196289,152.134719848633,999.699035644531,999.699035644531,51.7758547423709,4.7998518584334,7.38175058364868,44,1,0,0,1,0.18402099609375,29.3255138397217,2,1,1,152.134719848633,0,1811944704,151.992660522461,,,,,,,,,,,,,,,,,,,,,,,,,,,,,,,,,
,3864621747.97223,152.298072814941,999.699035644531,5.88242422202075E-5,1.74215816546243E-8,1,4,11.1025581359863,3.9781275894953,30.290000140667,0.052006091325448,0.00718535553033088,1,-1.65021085758561E-7,,,,,,,,,,,,,,,,,,,,,152.134719848633,152.46142578125,999.699035644531,999.699035644531,51.7133244608324,4.79963667481601,7.37789916992188,44,1,0,0,1,0.181427001953125,29.3255138397217,2,1,1,152.46142578125,0,1811944608,152.298072814941,,,,,,,,,,,,,,,,,,,,,,,,,,,,,,,,,
,3864621751.95749,152.623916625977,999.699035644531,5.88210760002743E-5,1.71889468193002E-8,1,4,11.1025581359863,3.97812721709545,30.290000140667,0.0520055404258826,0.00716897521671931,1,-1.83108632017197E-7,,,,,,,,,,,,,,,,,,,,,152.46142578125,152.786407470703,999.699035644531,999.699035644531,51.7156693463901,4.80022939899557,7.38491153717041,44,1,0,0,1,0.1812744140625,29.3255138397217,2,1,1,152.786407470703,0,1811944832,152.623916625977,,,,,,,,,,,,,,,,,,,,,,,,,,,,,,,,,
,3864621756.20304,152.992126464844,999.699035644531,5.87406211734045E-5,1.76269114155835E-8,1,4,11.1025581359863,3.9780663600989,30.3000006824732,0.051927984664526,0.00719645543333106,1,-1.40488156285844E-7,,,,,,,,,,,,,,,,,,,,,152.834915161133,153.149337768555,999.699035644531,999.699035644531,51.6496217365151,4.80005058556861,7.38483810424805,42,1,64,0,0,0.179443359375,29.8142719268799,2,1,1,153.149337768555,0,1811944640,152.992126464844,,,,,,,,,,,,,,,,,,,,,,,,,,,,,,,,,
,3864621759.86206,153.304641723633,999.699035644531,5.87335554988492E-5,1.70291426346313E-8,1,4,11.1025581359863,3.97813910626524,30.3000006824732,0.0519211726614583,0.00720947526269166,1,-1.24973384763938E-7,,,,,,,,,,,,,,,,,,,,,153.149337768555,153.459945678711,999.699035644531,999.699035644531,51.7176234176882,4.79931390446192,7.38504695892334,44,1,0,0,1,0.179977416992187,29.3255138397217,2,1,1,153.459945678711,0,1811944640,153.304641723633,,,,,,,,,,,,,,,,,,,,,,,,,,,,,,,,,
,3864621763.81151,153.615592956543,999.699035644531,5.87144651583475E-5,1.66031542354171E-8,1,4,11.1025581359863,3.97817898671312,30.3000006824732,0.051907149045906,0.00719231620713779,1,-1.41814802510945E-7,,,,,,,,,,,,,,,,,,,,,153.459945678711,153.771240234375,999.699035644531,999.699035644531,51.7625670575439,4.79946511144926,7.38101577758789,44,1,0,0,1,0.181503295898438,29.3255138397217,2,1,1,153.771240234375,0,1811944832,153.615592956543,,,,,,,,,,,,,,,,,,,,,,,,,,,,,,,,,
,3864621767.77891,153.930610656738,999.699035644531,5.87084818288509E-5,2.03149244655872E-8,1,4,11.1025581359863,3.97819012207028,30.3000006824732,0.0519004516227217,0.00720307674152822,1,-1.28827966384099E-7,,,,,,,,,,,,,,,,,,,,,153.771240234375,154.089981079102,999.699035644531,999.699035644531,51.6308626520535,4.79907690424262,7.37177562713623,44,1,0,0,1,0.179214477539062,29.3255138397217,2,1,1,154.089981079102,0,1811944864,153.930610656738,,,,,,,,,,,,,,,,,,,,,,,,,,,,,,,,,
,3864621771.74111,154.257598876953,999.699035644531,5.87039153798914E-5,1.68667980686068E-8,1,4,11.1025581359863,3.97820562160061,30.3000006824732,0.0518972662731504,0.00719858079799041,1,-1.33316909350386E-7,,,,,,,,,,,,,,,,,,,,,154.089981079102,154.425216674805,999.699035644531,999.699035644531,51.7781996279286,4.79939629015385,7.37702369689941,44,1,0,0,1,0.182723999023438,29.3255138397217,2,1,1,154.425216674805,0,1811944576,154.257598876953,,,,,,,,,,,,,,,,,,,,,,,,,,,,,,,,,
,3864621775.72855,154.58570098877,999.699035644531,5.8688830108047E-5,1.64897452210812E-8,1,4,11.1025581359863,3.97821294676634,30.3000006824732,0.0518839612542142,0.00719750371038774,1,-1.32429843471723E-7,,,,,,,,,,,,,,,,,,,,,154.425216674805,154.746185302734,999.699035644531,999.699035644531,51.7774179994093,4.79938054043948,7.38222980499268,44,1,0,0,1,0.182037353515625,29.3255138397217,2,1,1,154.746185302734,0,1811944768,154.58570098877,,,,,,,,,,,,,,,,,,,,,,,,,,,,,,,,,
,3864621779.72324,154.904396057129,999.699035644531,5.86795625983279E-5,1.64937578525304E-8,1,4,11.1025581359863,3.9782162208965,30.3000006824732,0.0518775092650154,0.00718446594159273,1,-1.45884966149829E-7,,,,,,,,,,,,,,,,,,,,,154.746185302734,155.062606811523,999.699035644531,999.699035644531,51.8110280257363,4.79920342592342,7.38150215148926,44,1,0,0,1,0.18218994140625,29.8142719268799,2,1,1,155.062606811523,0,1811944672,154.904396057129,,,,,,,,,,,,,,,,,,,,,,,,,,,,,,,,,
,3864621783.68369,155.226112365723,999.699035644531,5.86617617567639E-5,1.75721137006042E-8,1,4,11.1025581359863,3.97823311955399,30.3000006824732,0.0518628133798126,0.00717719208841817,1,-1.5165471469428E-7,,,,,,,,,,,,,,,,,,,,,155.062606811523,155.389617919922,999.699035644531,999.699035644531,51.7754639281112,4.79931135049899,7.3817925453186,44,1,0,0,1,0.179672241210938,29.3255138397217,2,1,1,155.389617919922,0,1811944672,155.226112365723,,,,,,,,,,,,,,,,,,,,,,,,,,,,,,,,,
,3864621787.60346,155.569725036621,999.699035644531,5.86546023679433E-5,1.78722114161264E-8,1,4,11.1025581359863,3.9782323163366,30.3000006824732,0.051856093975832,0.00717897130214168,1,-1.48629518723542E-7,,,,,,,,,,,,,,,,,,,,,155.389617919922,155.74983215332,999.699035644531,999.699035644531,51.7750731138516,4.79933773500469,7.37641954421997,44,1,0,0,1,0.17913818359375,29.3255138397217,2,1,1,155.74983215332,0,1811944608,155.569725036621,,,,,,,,,,,,,,,,,,,,,,,,,,,,,,,,,
,3864621791.63865,155.921401977539,999.699035644531,5.86298495092407E-5,1.863302709212E-8,1,4,11.1025581359863,3.97825334442191,30.3000006824732,0.0518303613929734,0.00720608257124665,1,-1.14524168305482E-7,,,,,,,,,,,,,,,,,,,,,155.764739990234,156.078063964844,999.699035644531,999.699035644531,51.7254397028805,4.79884065757861,7.38997030258179,43,1,64,0,0,0.183792114257813,29.3255138397217,2,1,1,156.086776733398,0,1811944576,155.921401977539,,,,,,,,,,,,,,,,,,,,,,,,,,,,,,,,,
,3864621795.60466,156.24112701416,999.699035644531,5.86305550887246E-5,1.88064339703943E-8,1,4,11.1025581359863,3.97824492036041,30.3000006824732,0.0518356454964425,0.00717198125166093,1,-1.5318456089302E-7,,,,,,,,,,,,,,,,,,,,,156.086776733398,156.395477294922,999.699035644531,999.699035644531,51.754359958092,4.79891416059137,7.39006471633911,44,1,0,0,1,0.179443359375,29.3255138397217,2,1,1,156.395477294922,0,1811944640,156.24112701416,,,,,,,,,,,,,,,,,,,,,,,,,,,,,,,,,
,3864621799.50668,156.550148010254,999.699035644531,5.85776258053729E-5,1.73158211346167E-8,1,4,11.1025581359863,3.97822446505515,30.3000006824732,0.0517876894628385,0.00717096960634801,1,-1.46804942661905E-7,,,,,,,,,,,,,,,,,,,,,156.395477294922,156.704818725586,999.699035644531,999.699035644531,51.698473518967,4.79926323595501,7.38715553283691,44,1,0,0,1,0.182037353515625,28.8367557525635,2,1,1,156.704818725586,0,1811944608,156.550148010254,,,,,,,,,,,,,,,,,,,,,,,,,,,,,,,,,
,3864621803.48063,156.884857177734,999.699035644531,5.85829039390417E-5,1.96974348276708E-8,1,4,11.1025581359863,3.97825495899982,30.3000006824732,0.0517938730388779,0.00716498544999199,1,-1.54409812706474E-7,,,,,,,,,,,,,,,,,,,,,156.721267700195,157.048446655273,999.699035644531,999.699035644531,51.7117612037939,4.79903554907161,7.39384603500366,44,1,0,0,1,0.183563232421875,29.3255138397217,2,1,1,157.048446655273,0,1811944640,156.884857177734,,,,,,,,,,,,,,,,,,,,,,,,,,,,,,,,,
,3864621807.44758,157.236206054687,999.699035644531,5.85658643942505E-5,1.67443445431425E-8,1,4,11.1025581359863,3.97823571053071,30.3000006824732,0.0517790087208732,0.00715887401781451,1,-1.58865530709586E-7,,,,,,,,,,,,,,,,,,,,,157.048446655273,157.423965454102,999.699035644531,999.699035644531,51.7567048436497,4.79901704235607,7.38577938079834,44,1,0,0,1,0.184249877929687,29.3255138397217,2,1,1,157.423965454102,0,1811944672,157.236206054687,,,,,,,,,,,,,,,,,,,,,,,,,,,,,,,,,
,3864621811.39639,157.587333679199,999.699035644531,5.85778949343655E-5,1.83641549690543E-8,1,4,11.1025581359863,3.97824352619677,30.3000006824732,0.0517893106376148,0.00716377440656553,1,-1.55040209158116E-7,,,,,,,,,,,,,,,,,,,,,157.436157226562,157.738510131836,999.699035644531,999.699035644531,51.7047265471209,4.79941377193737,7.39499759674072,44,1,0,0,1,0.1788330078125,29.3255138397217,2,1,1,157.738510131836,0,1811944640,157.587333679199,,,,,,,,,,,,,,,,,,,,,,,,,,,,,,,,,
,3864621815.34672,157.890670776367,999.699035644531,5.85382359017552E-5,1.68627922518252E-8,1,4,11.1025581359863,3.97820266372306,30.3000006824732,0.0517535672569372,0.00715822120375789,1,-1.55611138427639E-7,,,,,,,,,,,,,,,,,,,,,157.738510131836,158.042831420898,999.699035644531,999.699035644531,51.7250488886209,4.79921723489702,7.38577938079834,44,1,0,0,1,0.179443359375,29.3255138397217,2,1,1,158.042831420898,0,1811944640,157.890670776367,,,,,,,,,,,,,,,,,,,,,,,,,,,,,,,,,
,3864621819.29668,158.202919006348,999.699035644531,5.85405523968457E-5,1.67405624575728E-8,1,4,11.1025581359863,3.9782298034787,30.3000006824732,0.0517582648554823,0.00714338791716844,1,-1.72801293494727E-7,,,,,,,,,,,,,,,,,,,,,158.042831420898,158.363006591797,999.699035644531,999.699035644531,51.8286146674189,4.79874248559042,7.39205884933472,44,1,0,0,1,0.175399780273438,29.3255138397217,2,1,1,158.363006591797,0,1811944768,158.202919006348,,,,,,,,,,,,,,,,,,,,,,,,,,,,,,,,,
,3864621823.25725,158.521484375,999.699035644531,5.85290211391082E-5,1.74044636693179E-8,1,4,11.1025581359863,3.97820932605278,30.3000006824732,0.0517455545189865,0.00715704521240072,1,-1.55661804256943E-7,,,,,,,,,,,,,,,,,,,,,158.363006591797,158.679962158203,999.699035644531,999.699035644531,51.7180142319478,4.79892360135949,7.39240598678589,44,1,0,0,1,0.18218994140625,29.3255138397217,2,1,1,158.679962158203,0,1811944640,158.521484375,,,,,,,,,,,,,,,,,,,,,,,,,,,,,,,,,
,3864621827.56744,158.889251708984,999.699035644531,5.84740848014276E-5,1.979480616926E-8,1,4,11.1025581359863,3.9782478778389,30.3099993616343,0.0516976905911893,0.00715053570315573,1,-1.55392881794737E-7,,,,,,,,,,,,,,,,,,,,,158.739517211914,159.038986206055,999.699035644531,999.699035644531,51.7016000330439,4.79897002551875,7.39676570892334,43,1,64,0,0,0.180816650390625,29.3255138397217,2,1,1,159.038986206055,0,1811944608,158.889251708984,,,,,,,,,,,,,,,,,,,,,,,,,,,,,,,,,
,3864621831.18972,159.194961547852,999.699035644531,5.84611959079192E-5,1.53939475074016E-8,1,4,11.1025581359863,3.97825328063622,30.3099993616343,0.0516883890822391,0.00713484290450949,1,-1.71347433886588E-7,,,,,,,,,,,,,,,,,,,,,159.038986206055,159.350936889648,999.699035644531,999.699035644531,51.698473518967,4.79891180519817,7.39012002944946,44,1,0,0,1,0.18157958984375,29.3255138397217,2,1,1,159.350936889648,0,1811944640,159.194961547852,,,,,,,,,,,,,,,,,,,,,,,,,,,,,,,,,
,3864621835.15584,159.49764251709,999.699035644531,5.84427997182098E-5,1.85657156831727E-8,1,4,11.1025581359863,3.97821069213879,30.3099993616343,0.0516706447657352,0.00713733566574736,1,-1.65808214938072E-7,,,,,,,,,,,,,,,,,,,,,159.350936889648,159.644348144531,999.699035644531,999.699035644531,51.7770271851497,4.79874750196184,7.39437818527222,44,1,0,0,1,0.178985595703125,29.3255138397217,2,1,1,159.644348144531,0,1811944704,159.49764251709,,,,,,,,,,,,,,,,,,,,,,,,,,,,,,,,,
,3864621839.20704,159.844314575195,999.699035644531,5.84102235054524E-5,1.91042071025313E-8,1,4,11.1025581359863,3.97825755330344,30.3099993616343,0.0516444090377073,0.00712148989493607,1,-1.79280482156873E-7,,,,,,,,,,,,,,,,,,,,,159.691146850586,159.997482299805,999.699035644531,999.699035644531,51.6930021193324,4.79870075022668,7.39120006561279,44,1,0,0,1,0.182037353515625,29.3255138397217,2,1,1,159.997482299805,0,1811944640,159.844314575195,,,,,,,,,,,,,,,,,,,,,,,,,,,,,,,,,
,3864621843.09332,160.159469604492,999.699035644531,5.83867812174901E-5,1.75192683219275E-8,1,4,11.1025581359863,3.97832588725854,30.3099993616343,0.0516229350005363,0.00713315066144826,1,-1.62979863541552E-7,,,,,,,,,,,,,,,,,,,,,159.997482299805,160.32145690918,999.699035644531,999.699035644531,51.7270029599189,4.79806896113202,7.39176225662231,44,1,0,0,1,0.179061889648438,29.3255138397217,2,1,1,160.32145690918,0,1811944768,160.159469604492,,,,,,,,,,,,,,,,,,,,,,,,,,,,,,,,,
,3864621847.06737,160.480995178223,999.699035644531,5.83853305927189E-5,1.71846079664199E-8,1,4,11.1025581359863,3.9782877652468,30.3099993616343,0.051620833480933,0.00713363646711977,1,-1.62114354538676E-7,,,,,,,,,,,,,,,,,,,,,160.32145690918,160.640533447266,999.699035644531,999.699035644531,51.7653027573612,4.79817836322637,7.3943920135498,44,1,0,0,1,0.182876586914062,29.3255138397217,2,1,1,160.656021118164,0,1811944608,160.480995178223,,,,,,,,,,,,,,,,,,,,,,,,,,,,,,,,,
,3864621851.05077,160.813957214355,999.699035644531,5.83534426327777E-5,1.8823060359481E-8,1,4,11.1025581359863,3.97831208296335,30.3099993616343,0.0515953660571225,0.00711368973775346,1,-1.80257593567235E-7,,,,,,,,,,,,,,,,,,,,,160.656021118164,160.971893310547,999.699035644531,999.699035644531,51.7070714326785,4.79873819520636,7.39655447006226,44,1,0,0,1,0.178375244140625,29.3255138397217,2,1,1,160.971893310547,0,1811944704,160.813957214355,,,,,,,,,,,,,,,,,,,,,,,,,,,,,,,,,
,3864621855.04559,161.140205383301,999.699035644531,5.83252250996475E-5,1.69391896842063E-8,1,4,11.1025581359863,3.97828551108205,30.3099993616343,0.0515695625736345,0.00711272300954919,1,-1.77294756015586E-7,,,,,,,,,,,,,,,,,,,,,160.991256713867,161.289154052734,999.699035644531,999.699035644531,51.7531875153132,4.79877678313656,7.39666271209717,44,1,0,0,1,0.17852783203125,29.3255138397217,2,1,1,161.289154052734,0,1811944640,161.140205383301,,,,,,,,,,,,,,,,,,,,,,,,,,,,,,,,,
,3864621858.96792,161.479591369629,999.699035644531,5.83439477103822E-5,1.71047568003872E-8,1,4,11.1025581359863,3.97830136477029,30.3099993616343,0.0515844945215914,0.00712864605749242,1,-1.6196462344034E-7,,,,,,,,,,,,,,,,,,,,,161.305969238281,161.653213500977,999.699035644531,999.699035644531,51.7477161156786,4.79858230992752,7.39148330688477,44,1,0,0,1,0.173110961914062,29.3255138397217,2,1,1,161.653213500977,0,1811944736,161.479591369629,,,,,,,,,,,,,,,,,,,,,,,,,,,,,,,,,
,3864621863.23205,161.839385986328,999.699035644531,5.83243605286902E-5,2.11564045174489E-8,1,4,11.1025581359863,3.97833372942952,30.3099993616343,0.051568184087838,0.00712347154657983,1,-1.65151542739433E-7,,,,,,,,,,,,,,,,,,,,,161.711486816406,161.96728515625,999.699035644531,999.699035644531,51.7574864721689,4.79822401637476,7.39393138885498,43,1,64,0,0,0.18096923828125,29.3255138397217,2,1,1,161.96728515625,0,1811944672,161.839385986328,,,,,,,,,,,,,,,,,,,,,,,,,,,,,,,,,
,3864621866.85762,162.136009216309,999.699035644531,5.82983742904625E-5,1.75862726804641E-8,1,4,11.1025581359863,3.9782999911283,30.3099993616343,0.0515427746817404,0.00713300686271487,1,-1.50599520863553E-7,,,,,,,,,,,,,,,,,,,,,161.981231689453,162.290786743164,999.699035644531,999.699035644531,51.7586589149478,4.79834664122868,7.39141702651978,44,1,0,0,1,0.180740356445313,29.3255138397217,2,1,1,162.290786743164,0,1811944640,162.136009216309,,,,,,,,,,,,,,,,,,,,,,,,,,,,,,,,,
,3864621870.82865,162.464256286621,999.699035644531,5.82818958785312E-5,2.01064769805065E-8,1,4,11.1025581359863,3.97837020580346,30.3099993616343,0.0515302072749145,0.00712625609445841,1,-1.56118747568622E-7,,,,,,,,,,,,,,,,,,,,,162.290786743164,162.637725830078,999.699035644531,999.699035644531,51.6890939767362,4.79811961949418,7.40078783035278,44,1,0,0,1,0.182113647460938,29.3255138397217,2,1,1,162.652648925781,0,1811944640,162.464256286621,,,,,,,,,,,,,,,,,,,,,,,,,,,,,,,,,
,3864621874.81706,162.812553405762,999.699035644531,5.82497806941352E-5,1.78251597649786E-8,1,4,11.1025581359863,3.97840144776298,30.3099993616343,0.0515033442736156,0.00711567354323591,1,-1.6365433703085E-7,,,,,,,,,,,,,,,,,,,,,162.652648925781,162.972457885742,999.699035644531,999.699035644531,51.7993035979478,4.79843073026684,7.39684009552002,44,1,0,0,1,0.181198120117187,29.3255138397217,2,1,1,162.972457885742,0,1811944672,162.812553405762,,,,,,,,,,,,,,,,,,,,,,,,,,,,,,,,,
,3864621878.78268,163.12866973877,999.699035644531,5.82499802483048E-5,1.5351480028904E-8,1,4,11.1025581359863,3.97840103741465,30.3099993616343,0.0515029427736274,0.00711974086376005,1,-1.59079361104591E-7,,,,,,,,,,,,,,,,,,,,,162.972457885742,163.284881591797,999.699035644531,999.699035644531,51.7445896016016,4.7984424249209,7.39477062225342,44,1,0,0,1,0.180282592773438,29.3255138397217,2,1,1,163.284881591797,0,1811944672,163.12866973877,,,,,,,,,,,,,,,,,,,,,,,,,,,,,,,,,
,3864621882.72761,163.452590942383,999.699035644531,5.82236089096522E-5,1.80192595456351E-8,1,4,11.1025581359863,3.97834323600527,30.3099993616343,0.0514798143235627,0.00710740383801711,1,-1.69150886042446E-7,,,,,,,,,,,,,,,,,,,,,163.298904418945,163.60627746582,999.699035644531,999.699035644531,51.8383850239093,4.79817203605744,7.39513206481934,44,1,0,0,1,0.178756713867187,29.3255138397217,2,1,1,163.60627746582,0,1811944928,163.452590942383,,,,,,,,,,,,,,,,,,,,,,,,,,,,,,,,,
,3864621886.66813,163.772583007813,999.699035644531,5.82131036215705E-5,1.75954038223893E-8,1,4,11.1025581359863,3.97835488250826,30.3099993616343,0.051471321722376,0.00710204465249028,1,-1.73766947755049E-7,,,,,,,,,,,,,,,,,,,,,163.60627746582,163.938888549805,999.699035644531,999.699035644531,51.7434171588228,4.79856929324309,7.39666032791138,44,1,0,0,1,0.17852783203125,29.3255138397217,2,1,1,163.938888549805,0,1811944672,163.772583007813,,,,,,,,,,,,,,,,,,,,,,,,,,,,,,,,,
,3864621890.67157,164.101753234863,999.699035644531,5.81915730591272E-5,1.80306136662556E-8,1,4,11.1025581359863,3.97838124451577,30.3099993616343,0.0514518963013911,0.0071057173288495,1,-1.66651789311548E-7,,,,,,,,,,,,,,,,,,,,,163.938888549805,164.264617919922,999.699035644531,999.699035644531,51.769601714217,4.79824841134153,7.4038610458374,44,1,0,0,1,0.180206298828125,29.3255138397217,2,1,1,164.264617919922,0,1811944736,164.101753234863,,,,,,,,,,,,,,,,,,,,,,,,,,,,,,,,,
,3864621894.63216,164.426330566406,999.699035644531,5.81446729438455E-5,1.98898378609706E-8,1,4,11.1025581359863,3.97839285116607,30.3099993616343,0.0514108924270307,0.00709825765901489,1,-1.68511686035298E-7,,,,,,,,,,,,,,,,,,,,,164.264617919922,164.588043212891,999.699035644531,999.699035644531,51.7574864721689,4.79863882129447,7.39933633804321,44,1,0,0,1,0.181045532226562,29.3255138397217,2,1,1,164.588043212891,0,1811944640,164.426330566406,,,,,,,,,,,,,,,,,,,,,,,,,,,,,,,,,
,3864621898.86128,164.777053833008,999.699035644531,5.80798615127024E-5,2.12077745798846E-8,1,4,11.1025581359863,3.97843566836882,30.3199999034405,0.051352926863568,0.00710077340218429,1,-1.56649709275061E-7,,,,,,,,,,,,,,,,,,,,,164.636932373047,164.917175292969,999.699035644531,999.699035644531,51.7285662169574,4.79740561823716,7.40187311172485,42,1,64,0,0,0.18280029296875,29.8142719268799,2,1,1,164.917175292969,0,1811944704,164.777053833008,,,,,,,,,,,,,,,,,,,,,,,,,,,,,,,,,
,3864621902.50924,165.074928283691,999.699035644531,5.80627644974342E-5,1.78385114729727E-8,1,4,11.1025581359863,3.97841786071279,30.3199999034405,0.0513404500555021,0.00707757308669786,1,-1.80436462649749E-7,,,,,,,,,,,,,,,,,,,,,164.917175292969,165.232681274414,999.699035644531,999.699035644531,51.7332559880728,4.79870161872152,7.40123176574707,44,1,0,0,1,0.182113647460938,29.8142719268799,2,1,1,165.232681274414,0,1811944768,165.074928283691,,,,,,,,,,,,,,,,,,,,,,,,,,,,,,,,,
,3864621906.51543,165.412231445313,999.699035644531,5.80466582331942E-5,1.63686634378658E-8,1,4,11.1025581359863,3.97838767726728,30.3199999034405,0.051322955576241,0.00709462694052064,1,-1.587822166958E-7,,,,,,,,,,,,,,,,,,,,,165.253433227539,165.571029663086,999.699035644531,999.699035644531,51.6957378191497,4.79807954723476,7.39654731750488,44,1,0,0,1,0.18035888671875,29.3255138397217,2,1,1,165.571029663086,0,1811944640,165.412231445313,,,,,,,,,,,,,,,,,,,,,,,,,,,,,,,,,
,3864621910.43513,165.732551574707,999.699035644531,5.80259777866587E-5,2.25638661025645E-8,1,4,11.1025581359863,3.97841702104088,30.3199999034405,0.0513060801557805,0.00708603962930339,1,-1.6566691548661E-7,,,,,,,,,,,,,,,,,,,,,165.571029663086,165.894073486328,999.699035644531,999.699035644531,51.749279372717,4.79839338242977,7.40011215209961,44,1,0,0,1,0.180435180664062,29.3255138397217,2,1,1,165.894073486328,0,1811944672,165.732551574707,,,,,,,,,,,,,,,,,,,,,,,,,,,,,,,,,
,3864621914.43846,166.061790466309,999.699035644531,5.80028903146323E-5,1.85293967980589E-8,1,4,11.1025581359863,3.97840329140501,30.3199999034405,0.0512850863354478,0.00708549288188682,1,-1.62989841529791E-7,,,,,,,,,,,,,,,,,,,,,165.894073486328,166.229507446289,999.699035644531,999.699035644531,51.6898756052555,4.79813130897219,7.40156936645508,44,1,0,0,1,0.187606811523438,29.3255138397217,2,1,1,166.245147705078,0,1811944608,166.061790466309,,,,,,,,,,,,,,,,,,,,,,,,,,,,,,,,,
,3864621918.41447,166.411476135254,999.699035644531,5.79977592599636E-5,1.69619813435269E-8,1,4,11.1025581359863,3.97836678089303,30.3199999034405,0.051280726693424,0.00707871577038955,1,-1.69828381859207E-7,,,,,,,,,,,,,,,,,,,,,166.245147705078,166.57780456543,999.699035644531,999.699035644531,51.7762455566305,4.79818879814773,7.4040789604187,44,1,0,0,1,0.181045532226562,29.3255138397217,2,1,1,166.591751098633,0,1811944704,166.411476135254,,,,,,,,,,,,,,,,,,,,,,,,,,,,,,,,,
,3864621922.41616,166.764755249023,999.699035644531,5.79740536680515E-5,1.78129644581646E-8,1,4,11.1025581359863,3.97837766929682,30.3199999034405,0.0512586425570685,0.00708525184611908,1,-1.59121634747882E-7,,,,,,,,,,,,,,,,,,,,,166.591751098633,166.937759399414,999.699035644531,999.699035644531,51.7008184045247,4.79779918921583,7.40669059753418,44,1,0,0,1,0.1824951171875,29.8142719268799,2,1,1,166.937759399414,0,1811944608,166.764755249023,,,,,,,,,,,,,,,,,,,,,,,,,,,,,,,,,
,3864621926.31218,167.12565612793,999.699035644531,5.79280547886228E-5,1.68300979729957E-8,1,4,11.1025581359863,3.97836908454511,30.3199999034405,0.0512210572465296,0.007056602868559,1,-1.85024748424692E-7,,,,,,,,,,,,,,,,,,,,,166.937759399414,167.313552856445,999.699035644531,999.699035644531,51.7113703895343,4.7976398639421,7.40398597717285,44,1,0,0,1,0.1837158203125,29.3255138397217,2,1,1,167.313552856445,0,1811944672,167.12565612793,,,,,,,,,,,,,,,,,,,,,,,,,,,,,,,,,
,3864621930.26151,167.483810424805,999.699035644531,5.79151272394465E-5,1.61747916861094E-8,1,4,11.1025581359863,3.97834747305783,30.3199999034405,0.0512071039450635,0.00707002248565851,1,-1.67955497766131E-7,,,,,,,,,,,,,,,,,,,,,167.313552856445,167.654067993164,999.699035644531,999.699035644531,51.7653027573612,4.79840639404857,7.40663433074951,44,1,0,0,1,0.181655883789062,29.3255138397217,2,1,1,167.654067993164,0,1811944672,167.483810424805,,,,,,,,,,,,,,,,,,,,,,,,,,,,,,,,,
,3864621934.62732,167.836524963379,999.699035644531,5.78410757899586E-5,1.90053824715948E-8,1,4,11.1025581359863,3.97824551190335,30.3300004452467,0.0511415629773075,0.00704782432111681,1,-1.82334829870492E-7,,,,,,,,,,,,,,,,,,,,,167.691055297852,167.981994628906,999.699035644531,999.699035644531,51.7852342846016,4.79749677207633,7.40605401992798,42,1,64,0,0,0.183944702148438,29.3255138397217,2,1,1,167.981994628906,0,1811944736,167.836524963379,,,,,,,,,,,,,,,,,,,,,,,,,,,,,,,,,
,3864621938.2994,168.131118774414,999.699035644531,5.78176794390069E-5,1.88381870110528E-8,1,4,11.1025581359863,3.97837533867145,30.3300004452467,0.051123710112081,0.00704222888373112,1,-1.85740694212584E-7,,,,,,,,,,,,,,,,,,,,,167.981994628906,168.280242919922,999.699035644531,999.699035644531,51.7082438754574,4.79805612918348,7.40047597885132,44,1,0,0,1,0.1812744140625,29.3255138397217,2,1,1,168.280242919922,0,1811944768,168.131118774414,,,,,,,,,,,,,,,,,,,,,,,,,,,,,,,,,
,3864621942.15435,168.4296875,999.699035644531,5.78078775481621E-5,1.86233017033005E-8,1,4,11.1025581359863,3.97838720154151,30.3300004452467,0.0511196748929468,0.00700977562562322,1,-2.21111624733521E-7,,,,,,,,,,,,,,,,,,,,,168.280242919922,168.579132080078,999.699035644531,999.699035644531,51.7016000330439,4.79824422486367,7.40521717071533,44,1,0,0,1,0.182113647460938,29.3255138397217,2,1,1,168.579132080078,0,1811944768,168.4296875,,,,,,,,,,,,,,,,,,,,,,,,,,,,,,,,,
,3864621946.11092,168.749710083008,999.699035644531,5.77967888627427E-5,1.47558805675014E-8,1,4,11.1025581359863,3.97843626808836,30.3300004452467,0.0511063729616221,0.00703977705641087,1,-1.85744232163545E-7,,,,,,,,,,,,,,,,,,,,,168.579132080078,168.920288085938,999.699035644531,999.699035644531,51.7356008736305,4.79808326123489,7.40398359298706,44,1,0,0,1,0.180511474609375,29.3255138397217,2,1,1,168.920288085938,0,1811944800,168.749710083008,,,,,,,,,,,,,,,,,,,,,,,,,,,,,,,,,
,3864621950.11343,169.076683044434,999.699035644531,5.77492329984619E-5,1.93656206457244E-8,1,4,11.1025581359863,3.97841671552176,30.3300004452467,0.0510672444080929,0.0070106523347807,1,-2.11934058584076E-7,,,,,,,,,,,,,,,,,,,,,168.920288085938,169.23307800293,999.699035644531,999.699035644531,51.7457620443805,4.79801257151853,7.41510057449341,44,1,0,0,1,0.182037353515625,29.3255138397217,2,1,1,169.23307800293,0,1811944800,169.076683044434,,,,,,,,,,,,,,,,,,,,,,,,,,,,,,,,,
,3864621954.11877,169.399368286133,999.699035644531,5.77577233254725E-5,1.6836072341203E-8,1,4,11.1025581359863,3.97842678919388,30.3300004452467,0.0510739192753343,0.0070189351582572,1,-2.03788871419769E-7,,,,,,,,,,,,,,,,,,,,,169.243057250977,169.555679321289,999.699035644531,999.699035644531,51.7180142319478,4.79772947698624,7.40610551834106,44,1,0,0,1,0.17730712890625,29.3255138397217,2,1,1,169.555679321289,0,1811944672,169.399368286133,,,,,,,,,,,,,,,,,,,,,,,,,,,,,,,,,
,3864621958.03908,169.721817016602,999.699035644531,5.77156526695792E-5,1.71074254924155E-8,1,4,11.1025581359863,3.97844530046451,30.3300004452467,0.0510357583169623,0.00702309070207541,1,-1.93207401732644E-7,,,,,,,,,,,,,,,,,,,,,169.555679321289,169.887954711914,999.699035644531,999.699035644531,51.7989127836882,4.79811412124901,7.39535236358643,44,1,0,0,1,0.181350708007813,29.3255138397217,2,1,1,169.903060913086,0,1811944640,169.721817016602,,,,,,,,,,,,,,,,,,,,,,,,,,,,,,,,,
,3864621962.03722,170.056373596191,999.699035644531,5.77044698332737E-5,2.02656745861035E-8,1,4,11.1025581359863,3.97837405181485,30.3399991244078,0.0510279344191395,0.00699758674173204,1,-2.20282080205028E-7,,,,,,,,,,,,,,,,,,,,,169.903060913086,170.209686279297,999.699035644531,999.699035644531,51.7121520180535,4.79799953806434,7.39806985855103,44,1,0,0,1,0.1812744140625,29.3255138397217,2,1,1,170.209686279297,0,1811944864,170.056373596191,,,,,,,,,,,,,,,,,,,,,,,,,,,,,,,,,
,3864621966.06574,170.383567810059,999.699035644531,5.76907003300165E-5,1.65742128413254E-8,1,4,11.1025581359863,3.97842607254701,30.3399991244078,0.0510102393324284,0.00704198690846824,1,-1.68253579318393E-7,,,,,,,,,,,,,,,,,,,,,170.224517822266,170.542617797852,999.699035644531,999.699035644531,51.8020392977651,4.7979349309274,7.40080547332764,42,1,64,0,0,0.18402099609375,29.3255138397217,2,1,1,170.542617797852,0,1811944640,170.383567810059,,,,,,,,,,,,,,,,,,,,,,,,,,,,,,,,,
,3864621969.89181,170.704223632813,999.699035644531,5.76592682194179E-5,1.74693413565037E-8,1,4,11.1025581359863,3.97839749948141,30.3300004452467,0.0509851228851608,0.00701536749484756,1,-1.93856854265164E-7,,,,,,,,,,,,,,,,,,,,,170.542617797852,170.865829467773,999.699035644531,999.699035644531,51.6941745621112,4.79799962071607,7.41520547866821,44,1,0,0,1,0.182266235351562,29.3255138397217,2,1,1,170.865829467773,0,1811944736,170.704223632813,,,,,,,,,,,,,,,,,,,,,,,,,,,,,,,,,
,3864621973.84832,171.031898498535,999.699035644531,5.76302472986175E-5,1.74137519681255E-8,1,4,11.1025581359863,3.97842136886462,30.3300004452467,0.0509570269844804,0.00703227686822286,1,-1.70700949644702E-7,,,,,,,,,,,,,,,,,,,,,170.865829467773,171.197967529297,999.699035644531,999.699035644531,51.7316927310343,4.79778469927369,7.41038513183594,44,1,0,0,1,0.18310546875,29.3255138397217,2,1,1,171.197967529297,0,1811944672,171.031898498535,,,,,,,,,,,,,,,,,,,,,,,,,,,,,,,,,
,3864621977.82539,171.368713378906,999.699035644531,5.76146315036684E-5,1.84340667222833E-8,1,4,11.1025581359863,3.97836971910803,30.3300004452467,0.0509442037301366,0.00701651356478793,1,-1.86185561664604E-7,,,,,,,,,,,,,,,,,,,,,171.197967529297,171.539459228516,999.699035644531,999.699035644531,51.739118201967,4.79861079491487,7.40467214584351,44,1,0,0,1,0.183639526367187,29.3255138397217,2,1,1,171.551986694336,0,1811944704,171.368713378906,,,,,,,,,,,,,,,,,,,,,,,,,,,,,,,,,
,3864621981.78903,171.713264465332,999.699035644531,5.75890224337366E-5,1.86631599056269E-8,1,4,11.1025581359863,3.97840351758133,30.3300004452467,0.0509225655295867,0.00701076042077045,1,-1.89180422202613E-7,,,,,,,,,,,,,,,,,,,,,171.551986694336,171.874542236328,999.699035644531,999.699035644531,51.6902664195151,4.79767749434111,7.41702651977539,44,1,0,0,1,0.183258056640625,29.3255138397217,2,1,1,171.874542236328,0,1811944736,171.713264465332,,,,,,,,,,,,,,,,,,,,,,,,,,,,,,,,,
,3864621985.75474,172.047096252441,999.699035644531,5.75860851947765E-5,1.64695975179673E-8,1,4,11.1025581359863,3.97838413366502,30.3300004452467,0.0509194543712786,0.00701146717314652,1,-1.87910951252195E-7,,,,,,,,,,,,,,,,,,,,,171.889755249023,172.204437255859,999.699035644531,999.699035644531,51.7856250988613,4.79821046137187,7.40834712982178,44,1,0,0,1,0.181732177734375,29.3255138397217,2,1,1,172.204437255859,0,1811944608,172.047096252441,,,,,,,,,,,,,,,,,,,,,,,,,,,,,,,,,
,3864621989.7153,172.363357543945,999.699035644531,5.75434782378477E-5,1.77223590144836E-8,1,4,11.1025581359863,3.97840189180315,30.3300004452467,0.0508814440177656,0.00701102336536009,1,-1.82455441791079E-7,,,,,,,,,,,,,,,,,,,,,172.204437255859,172.522277832031,999.699035644531,999.699035644531,51.708634689717,4.79821957437567,7.41372919082642,44,1,0,0,1,0.181732177734375,29.3255138397217,2,1,1,172.522277832031,0,1811944672,172.363357543945,,,,,,,,,,,,,,,,,,,,,,,,,,,,,,,,,
,3864621993.68069,172.684967041016,999.699035644531,5.75235357133398E-5,1.74691267435725E-8,1,4,11.1025581359863,3.9783335836251,30.3300004452467,0.0508635077741356,0.00700165725845292,1,-1.9004456985925E-7,,,,,,,,,,,,,,,,,,,,,172.522277832031,172.84765625,999.699035644531,999.699035644531,51.7438079730824,4.79881471162766,7.41298389434814,44,1,0,0,1,0.181198120117187,29.3255138397217,2,1,1,172.84765625,0,1811944672,172.684967041016,,,,,,,,,,,,,,,,,,,,,,,,,,,,,,,,,
,3864621997.97941,173.047073364258,999.699035644531,5.74335324186594E-5,1.99511607981634E-8,1,4,11.1025581359863,3.97847281840149,30.3399991244078,0.050785971150885,0.00699467580763835,1,-1.85649696457213E-7,,,,,,,,,,,,,,,,,,,,,172.904769897461,173.189376831055,999.699035644531,999.699035644531,51.7879699844189,4.79675988223646,7.40340757369995,43,1,64,0,0,0.176925659179687,29.3255138397217,2,1,1,173.189376831055,0,1811944672,173.047073364258,,,,,,,,,,,,,,,,,,,,,,,,,,,,,,,,,
,3864622001.59083,173.347152709961,999.699035644531,5.74066177708229E-5,1.80481687048611E-8,1,4,11.1025581359863,3.97847412650549,30.3399991244078,0.0507599412287,0.00700738780397818,1,-1.67475373853588E-7,,,,,,,,,,,,,,,,,,,,,173.189376831055,173.504928588867,999.699035644531,999.699035644531,51.7344284308516,4.79776442909294,7.41901922225952,44,1,0,0,1,0.181121826171875,29.3255138397217,2,1,1,173.504928588867,0,1811944672,173.347152709961,,,,,,,,,,,,,,,,,,,,,,,,,,,,,,,,,
,3864622005.5661,173.663230895996,999.699035644531,5.74026359988699E-5,1.9390607601726E-8,1,4,11.1025581359863,3.97847561656952,30.349999666214,0.050755919512001,0.00701065180750147,1,-1.63225201678029E-7,,,,,,,,,,,,,,,,,,,,,173.504928588867,173.821533203125,999.699035644531,999.699035644531,51.7817169562651,4.79818428879013,7.41023397445679,44,1,0,0,1,0.18096923828125,29.3255138397217,2,1,1,173.821533203125,0,1811944704,173.663230895996,,,,,,,,,,,,,,,,,,,,,,,,,,,,,,,,,
,3864622009.55217,173.988159179687,999.699035644531,5.73713989997068E-5,1.78653872390851E-8,1,4,11.1025581359863,3.97841862104648,30.3399991244078,0.0507301442005496,0.00698619787868532,1,-1.8632450848009E-7,,,,,,,,,,,,,,,,,,,,,173.834259033203,174.142059326172,999.699035644531,999.699035644531,51.7981311551689,4.7984215979755,7.40800714492798,44,1,0,0,1,0.17547607421875,29.8142719268799,2,1,1,174.142059326172,0,1811944736,173.988159179687,,,,,,,,,,,,,,,,,,,,,,,,,,,,,,,,,
,3864622013.48768,174.303108215332,999.699035644531,5.73406070588954E-5,1.8702485945686E-8,1,4,11.1025581359863,3.97845181060998,30.3399991244078,0.0507023664433715,0.00699074896363794,1,-1.76927800057898E-7,,,,,,,,,,,,,,,,,,,,,174.142059326172,174.464157104492,999.699035644531,999.699035644531,51.7922689412747,4.79849216619019,7.41868209838867,44,1,0,0,1,0.1812744140625,29.3255138397217,2,1,1,174.464157104492,0,1811944544,174.303108215332,,,,,,,,,,,,,,,,,,,,,,,,,,,,,,,,,
,3864622017.46001,174.642196655273,999.699035644531,5.73061528170066E-5,1.83301018319051E-8,1,4,11.1025581359863,3.9784070542711,30.3399991244078,0.0506701106206663,0.00699331528021788,1,-1.69037303945557E-7,,,,,,,,,,,,,,,,,,,,,174.482192993164,174.802200317383,999.699035644531,999.699035644531,51.7375549449286,4.79844850296058,7.41743898391724,44,1,0,0,1,0.184478759765625,29.3255138397217,2,1,1,174.802200317383,0,1811944608,174.642196655273,,,,,,,,,,,,,,,,,,,,,,,,,,,,,,,,,
,3864622021.38964,174.969581604004,999.699035644531,5.72795517462637E-5,1.64108087585644E-8,1,4,11.1025581359863,3.97842628288822,30.3399991244078,0.0506444219600983,0.00700798797335242,1,-1.48739839339043E-7,,,,,,,,,,,,,,,,,,,,,174.802200317383,175.136962890625,999.699035644531,999.699035644531,51.7953954553516,4.79805312218728,7.427001953125,44,1,0,0,1,0.181732177734375,29.3255138397217,2,1,1,175.136962890625,0,1811944640,174.969581604004,,,,,,,,,,,,,,,,,,,,,,,,,,,,,,,,,
,3864622025.37509,175.310646057129,999.699035644531,5.72836934761297E-5,1.89271540808789E-8,1,4,11.1025581359863,3.97838051890667,30.3399991244078,0.050651648870652,0.006977156463634,1,-1.84076925791033E-7,,,,,,,,,,,,,,,,,,,,,175.136962890625,175.484329223633,999.699035644531,999.699035644531,51.7531875153132,4.798000765386,7.41570997238159,44,1,0,0,1,0.18310546875,29.8142719268799,2,1,1,175.484329223633,0,1811944640,175.310646057129,,,,,,,,,,,,,,,,,,,,,,,,,,,,,,,,,
,3864622029.46937,175.635330200195,999.699035644531,5.72527471915553E-5,1.85255126061141E-8,1,4,11.1025581359863,3.9783822859151,30.3399991244078,0.0506224477589395,0.00698665179137871,1,-1.68974357251588E-7,,,,,,,,,,,,,,,,,,,,,175.503463745117,175.767196655273,999.699035644531,999.699035644531,51.7520150725343,4.7980576374084,7.42626953125,43,1,64,0,0,0.181198120117187,29.3255138397217,2,1,1,175.767196655273,0,1811944608,175.635330200195,,,,,,,,,,,,,,,,,,,,,,,,,,,,,,,,,
,3864622033.2993,175.974281311035,999.699035644531,5.72262020127884E-5,1.93631111277969E-8,1,4,11.1025581359863,3.97841075024716,30.3399991244078,0.05059875100315,0.00698877782471205,1,-1.6290675336782E-7,,,,,,,,,,,,,,,,,,,,,175.812240600586,176.136322021484,999.699035644531,999.699035644531,51.7414630875247,4.79805639315726,7.42253923416138,44,1,0,0,1,0.180740356445313,29.3255138397217,2,1,1,176.136322021484,0,1811944320,175.974281311035,,,,,,,,,,,,,,,,,,,,,,,,,,,,,,,,,
,3864622037.287,176.299354553223,999.699035644531,5.72157528457962E-5,1.80796463586054E-8,1,4,11.1025581359863,3.97842295269957,30.3399991244078,0.0505915743243647,0.00697449125154515,1,-1.77632314849424E-7,,,,,,,,,,,,,,,,,,,,,176.136322021484,176.462387084961,999.699035644531,999.699035644531,51.7524058867939,4.79813855233082,7.41693258285522,44,1,0,0,1,0.17822265625,29.3255138397217,2,1,1,176.462387084961,0,1811943712,176.299354553223,,,,,,,,,,,,,,,,,,,,,,,,,,,,,,,,,
,3864622041.21245,176.627410888672,999.699035644531,5.7189052104657E-5,1.81539750339884E-8,1,4,11.1025581359863,3.97835199687586,30.3399991244078,0.0505680675743858,0.00696112927674844,1,-1.88782928872157E-7,,,,,,,,,,,,,,,,,,,,,176.462387084961,176.792434692383,999.699035644531,999.699035644531,51.7422447160439,4.7982794621174,7.42413759231567,44,1,0,0,1,0.180740356445313,29.3255138397217,2,1,1,176.792434692383,0,1811943808,176.627410888672,,,,,,,,,,,,,,,,,,,,,,,,,,,,,,,,,
,3864622045.21253,176.976264953613,999.699035644531,5.71749974891263E-5,1.76079690389378E-8,1,4,11.1025581359863,3.97838752176255,30.3399991244078,0.0505542561848842,0.0069739264457117,1,-1.72422788645276E-7,,,,,,,,,,,,,,,,,,,,,176.792434692383,177.160095214844,999.699035644531,999.699035644531,51.8606614367074,4.79797076427042,7.41866111755371,44,1,0,0,1,0.180511474609375,29.3255138397217,2,1,1,177.172500610352,0,1811944448,176.976264953613,,,,,,,,,,,,,,,,,,,,,,,,,,,,,,,,,
,3864622049.25723,177.347396850586,999.699035644531,5.7149309545972E-5,1.80141181473397E-8,1,4,11.1025581359863,3.97828532455574,30.3399991244078,0.0505310288662408,0.00696093922450338,1,-1.83203443996797E-7,,,,,,,,,,,,,,,,,,,,,177.172500610352,177.52229309082,999.699035644531,999.699035644531,51.7836710275632,4.79858059729052,7.4283127784729,44,1,0,0,1,0.1788330078125,29.3255138397217,2,1,1,177.52229309082,0,1811944512,177.347396850586,,,,,,,,,,,,,,,,,,,,,,,,,,,,,,,,,
,3864622053.17418,177.684524536133,999.699035644531,5.7142501176295E-5,2.01295573663406E-8,1,4,11.1025581359863,3.97830809027375,30.3399991244078,0.0505243639863624,0.00696768994891733,1,-1.74669851140662E-7,,,,,,,,,,,,,,,,,,,,,177.537002563477,177.832046508789,999.699035644531,999.699035644531,51.6871399054382,4.7989562311284,7.42275094985962,44,1,0,0,1,0.18524169921875,29.3255138397217,2,1,1,177.832046508789,0,1811944480,177.684524536133,,,,,,,,,,,,,,,,,,,,,,,,,,,,,,,,,
,3864622057.08088,177.990913391113,999.699035644531,5.70897123928779E-5,1.70074753509576E-8,1,4,11.1025581359863,3.97827566682021,30.3399991244078,0.0504749833001304,0.00697616195927586,1,-1.57546957972723E-7,,,,,,,,,,,,,,,,,,,,,177.832046508789,178.149780273438,999.699035644531,999.699035644531,51.7520150725343,4.79897605219639,7.42330265045166,44,1,0,0,1,0.1788330078125,29.3255138397217,2,1,1,178.149780273438,0,1811944576,177.990913391113,,,,,,,,,,,,,,,,,,,,,,,,,,,,,,,,,
,3864622061.36438,178.329170227051,999.699035644531,5.70192883255769E-5,2.27488263739573E-8,1,4,11.1025581359863,3.97812345154987,30.349999666214,0.0504128616729835,0.00694648675935149,1,-1.80760080385597E-7,,,,,,,,,,,,,,,,,,,,,178.202194213867,178.456146240234,999.699035644531,999.699035644531,51.7891424271978,4.79831110953181,7.41859245300293,43,1,64,0,0,0.17852783203125,29.8142719268799,2,1,1,178.456146240234,0,1811944512,178.329170227051,,,,,,,,,,,,,,,,,,,,,,,,,,,,,,,,,
,3864622065.07933,178.629852294922,999.699035644531,5.70183511342649E-5,1.72389972802645E-8,1,4,11.1025581359863,3.97823515627532,30.349999666214,0.0504143150456392,0.00694491010074312,1,-1.82729382507663E-7,,,,,,,,,,,,,,,,,,,,,178.472534179687,178.787170410156,999.699035644531,999.699035644531,51.667990006717,4.79925030803195,7.42124462127686,44,1,0,0,1,0.179901123046875,29.3255138397217,2,1,1,178.787170410156,0,1811944672,178.629852294922,,,,,,,,,,,,,,,,,,,,,,,,,,,,,,,,,
,3864622068.98378,178.942085266113,999.699035644531,5.6977795316218E-5,1.84650087579774E-8,1,4,11.1025581359863,3.97816796418519,30.349999666214,0.0503744033772151,0.00695986367775505,1,-1.59898652361626E-7,,,,,,,,,,,,,,,,,,,,,178.787170410156,179.09700012207,999.699035644531,999.699035644531,51.6703348922747,4.7992570405091,7.42701864242554,44,1,0,0,1,0.177841186523438,29.3255138397217,2,1,1,179.09700012207,0,1811944672,178.942085266113,,,,,,,,,,,,,,,,,,,,,,,,,,,,,,,,,
,3864622072.94331,179.289779663086,999.699035644531,5.69613366862681E-5,1.75119158590911E-8,1,4,11.1025581359863,3.97817817823449,30.349999666214,0.0503595797880647,0.00696112949170222,1,-1.56174373767973E-7,,,,,,,,,,,,,,,,,,,,,179.114898681641,179.464660644531,999.699035644531,999.699035644531,51.6996459617459,4.79965475273863,7.42164850234985,44,1,0,0,1,0.179061889648438,29.3255138397217,2,1,1,179.464660644531,0,1811944576,179.289779663086,,,,,,,,,,,,,,,,,,,,,,,,,,,,,,,,,
,3864622076.91374,179.617561340332,999.699035644531,5.69395649282669E-5,1.72748225177664E-8,1,4,11.1025581359863,3.97817316178559,30.349999666214,0.0503412748530593,0.00695111835618364,1,-1.64417670475694E-7,,,,,,,,,,,,,,,,,,,,,179.464660644531,179.770462036133,999.699035644531,999.699035644531,51.7828893990439,4.79994338440597,7.42248725891113,44,1,0,0,1,0.17425537109375,29.3255138397217,2,1,1,179.770462036133,0,1811944576,179.617561340332,,,,,,,,,,,,,,,,,,,,,,,,,,,,,,,,,
,3864622080.92157,179.939163208008,999.699035644531,5.6907855967386E-5,1.59941112048065E-8,1,4,11.1025581359863,3.97815545735108,30.349999666214,0.0503114380455113,0.00695769955116517,1,-1.52448725929908E-7,,,,,,,,,,,,,,,,,,,,,179.770462036133,180.107864379883,999.699035644531,999.699035644531,51.7410722732651,4.79986141828422,7.41726064682007,44,1,0,0,1,0.183258056640625,29.3255138397217,2,1,1,180.107864379883,0,1811944576,179.939163208008,,,,,,,,,,,,,,,,,,,,,,,,,,,,,,,,,
,3864622084.90439,180.272315979004,999.699035644531,5.68720309133316E-5,1.74515115186933E-8,1,4,11.1025581359863,3.97814229806978,30.349999666214,0.0502810631329268,0.00694238931784935,1,-1.64683292847211E-7,,,,,,,,,,,,,,,,,,,,,180.120635986328,180.42399597168,999.699035644531,999.699035644531,51.7426355303036,4.80047692739643,7.42639207839966,44,1,0,0,1,0.182266235351562,29.3255138397217,2,1,1,180.42399597168,0,1811944864,180.272315979004,,,,,,,,,,,,,,,,,,,,,,,,,,,,,,,,,
,3864622088.7871,180.594230651855,999.699035644531,5.68726756819113E-5,2.00639460607588E-8,1,4,11.1025581359863,3.97811228595358,30.349999666214,0.0502811039483142,0.00694227642174296,1,-1.64816723341514E-7,,,,,,,,,,,,,,,,,,,,,180.434158325195,180.754302978516,999.699035644531,999.699035644531,51.754359958092,4.80062306905736,7.42253494262695,44,1,0,0,1,0.181045532226562,28.8367557525635,2,1,1,180.754302978516,0,1811944864,180.594230651855,,,,,,,,,,,,,,,,,,,,,,,,,,,,,,,,,
,3864622092.8611,180.934989929199,999.699035644531,5.68574803919024E-5,1.82122451258518E-8,1,4,11.1025581359863,3.97813911300936,30.349999666214,0.0502680159271008,0.00694149202114189,1,-1.63637609763956E-7,,,,,,,,,,,,,,,,,,,,,180.774810791016,181.095169067383,999.699035644531,999.699035644531,51.8598798081882,4.80025894692604,7.42521858215332,43,1,64,0,0,0.175399780273438,29.3255138397217,2,1,1,181.095169067383,0,1811944736,180.934989929199,,,,,,,,,,,,,,,,,,,,,,,,,,,,,,,,,
,3864622096.73793,181.262596130371,999.699035644531,5.6815687029324E-5,1.78192607682755E-8,1,4,11.1025581359863,3.97812016184608,30.349999666214,0.0502327932215598,0.00692165500833619,1,-1.8013657352373E-7,,,,,,,,,,,,,,,,,,,,,181.104034423828,181.421157836914,999.699035644531,999.699035644531,51.7617854290247,4.7997990026622,7.4357647895813,44,1,0,0,1,0.178985595703125,29.3255138397217,2,1,1,181.421157836914,0,1811944800,181.262596130371,,,,,,,,,,,,,,,,,,,,,,,,,,,,,,,,,
,3864622100.66625,181.57861328125,999.699035644531,5.67956618247506E-5,1.86508011527562E-8,1,4,11.1025581359863,3.97817014589753,30.349999666214,0.0502157835780322,0.00692084499850441,1,-1.78370646679155E-7,,,,,,,,,,,,,,,,,,,,,181.421157836914,181.736068725586,999.699035644531,999.699035644531,51.657828835967,4.79934399614888,7.4262866973877,44,1,0,0,1,0.179443359375,29.3255138397217,2,1,1,181.736068725586,0,1811944576,181.57861328125,,,,,,,,,,,,,,,,,,,,,,,,,,,,,,,,,
,3864622104.68708,181.908973693848,999.699035644531,5.6784864005002E-5,1.84210166684445E-8,1,4,11.1025581359863,3.97820994353514,30.349999666214,0.050205298703013,0.00693140319819227,1,-1.65013807358108E-7,,,,,,,,,,,,,,,,,,,,,181.748840332031,182.069107055664,999.699035644531,999.699035644531,51.7504518154959,4.79980930795496,7.43179368972778,44,1,0,0,1,0.17822265625,29.3255138397217,2,1,1,182.069107055664,0,1811944704,181.908973693848,,,,,,,,,,,,,,,,,,,,,,,,,,,,,,,,,
,3864622108.59046,182.236671447754,999.699035644531,5.67505079725367E-5,1.74413818990877E-8,1,4,11.1025581359863,3.9781252669233,30.349999666214,0.0501761911687032,0.00690711500556432,1,-1.87411997829568E-7,,,,,,,,,,,,,,,,,,,,,182.069107055664,182.404235839844,999.699035644531,999.699035644531,51.6332075376112,4.79989491519878,7.42136335372925,44,1,0,0,1,0.181121826171875,29.3255138397217,2,1,1,182.404235839844,0,1811944832,182.236671447754,,,,,,,,,,,,,,,,,,,,,,,,,,,,,,,,,
,3864622112.57055,182.572113037109,999.699035644531,5.67338234247324E-5,1.9119607872474E-8,1,4,11.1025581359863,3.97810585332319,30.349999666214,0.0501582064404148,0.00692546446899423,1,-1.64240713168063E-7,,,,,,,,,,,,,,,,,,,,,182.413208007813,182.731018066406,999.699035644531,999.699035644531,51.9075591478613,4.80034052626779,7.42073631286621,44,1,0,0,1,0.177459716796875,29.3255138397217,2,1,1,182.731018066406,0,1811944704,182.572113037109,,,,,,,,,,,,,,,,,,,,,,,,,,,,,,,,,
,3864622116.56792,182.896423339844,999.699035644531,5.67104317229943E-5,1.8402708980323E-8,1,4,11.1025581359863,3.97809684659113,30.349999666214,0.0501376182696741,0.00692077378106186,1,-1.6622421725978E-7,,,,,,,,,,,,,,,,,,,,,182.731018066406,183.061828613281,999.699035644531,999.699035644531,51.7524058867939,4.79965748520911,7.41687965393066,44,1,0,0,1,0.178298950195313,29.3255138397217,2,1,1,183.061828613281,0,1811944800,182.896423339844,,,,,,,,,,,,,,,,,,,,,,,,,,,,,,,,,
,3864622120.58537,183.22087097168,999.699035644531,5.66867030325543E-5,1.6473505728301E-8,1,4,11.1025581359863,3.97810782512604,30.349999666214,0.0501171811633207,0.0069154770720547,1,-1.68902531357929E-7,,,,,,,,,,,,,,,,,,,,,183.061828613281,183.379913330078,999.699035644531,999.699035644531,51.7750731138516,4.8002683603284,7.4265947341919,44,1,0,0,1,0.180206298828125,29.3255138397217,2,1,1,183.379913330078,0,1811944800,183.22087097168,,,,,,,,,,,,,,,,,,,,,,,,,,,,,,,,,
,3864622124.75425,183.569107055664,999.699035644531,5.66279217586205E-5,1.8981400120868E-8,1,4,11.1025581359863,3.97818609688002,30.3600002080202,0.050063780219966,0.00692870274743986,1,-1.45869234586923E-7,,,,,,,,,,,,,,,,,,,,,183.439102172852,183.699111938477,999.699035644531,999.699035644531,51.8223616392651,4.79974080038759,7.43003416061401,43,1,64,0,0,0.180282592773438,29.3255138397217,2,1,1,183.699111938477,0,1811944864,183.569107055664,,,,,,,,,,,,,,,,,,,,,,,,,,,,,,,,,
,3864622128.43183,183.87442779541,999.699035644531,5.65986339189799E-5,1.56381466479361E-8,1,4,11.1025581359863,3.97809532342202,30.3600002080202,0.0500352279418222,0.00693210441804555,1,-1.37632426302981E-7,,,,,,,,,,,,,,,,,,,,,183.714614868164,184.034240722656,999.699035644531,999.699035644531,51.7891424271978,4.80075041250571,7.43721580505371,44,1,0,0,1,0.180282592773438,29.3255138397217,2,1,1,184.034240722656,0,1811944768,183.87442779541,,,,,,,,,,,,,,,,,,,,,,,,,,,,,,,,,
,3864622132.39729,184.194869995117,999.699035644531,5.65680662027495E-5,1.68932416356141E-8,1,4,11.1025581359863,3.97809311579365,30.3600002080202,0.0500091860470921,0.00692111521300078,1,-1.45750386733212E-7,,,,,,,,,,,,,,,,,,,,,184.034240722656,184.355499267578,999.699035644531,999.699035644531,51.7398998304862,4.80008456109383,7.43918514251709,44,1,0,0,1,0.180740356445313,29.3255138397217,2,1,1,184.368530273438,0,1811944640,184.194869995117,,,,,,,,,,,,,,,,,,,,,,,,,,,,,,,,,
,3864622136.3378,184.530387878418,999.699035644531,5.65338951635429E-5,1.78057678369922E-8,1,4,11.1025581359863,3.97799423834372,30.3600002080202,0.04997713789353,0.00691705872520048,1,-1.45241812349678E-7,,,,,,,,,,,,,,,,,,,,,184.368530273438,184.692245483398,999.699035644531,999.699035644531,51.7516242582747,4.80155070692926,7.43816089630127,44,1,0,0,1,0.180435180664062,29.3255138397217,2,1,1,184.692245483398,0,1811944640,184.530387878418,,,,,,,,,,,,,,,,,,,,,,,,,,,,,,,,,
,3864622140.3007,184.858879089355,999.699035644531,5.65131175378107E-5,1.68473008764267E-8,1,4,11.1025581359863,3.97804627737814,30.3600002080202,0.0499567900835182,0.00693535199031819,1,-1.2175858586317E-7,,,,,,,,,,,,,,,,,,,,,184.692245483398,185.025512695313,999.699035644531,999.699035644531,51.8415115379863,4.80075072743915,7.43918895721436,44,1,0,0,1,0.176620483398438,29.3255138397217,2,1,1,185.025512695313,0,1811944768,184.858879089355,,,,,,,,,,,,,,,,,,,,,,,,,,,,,,,,,
,3864622144.27501,185.201972961426,999.699035644531,5.65220662179253E-5,1.61971949003358E-8,1,4,11.1025581359863,3.97807671344185,30.3600002080202,0.0499673835869807,0.00692140029049672,1,-1.38894266448207E-7,,,,,,,,,,,,,,,,,,,,,185.043395996094,185.360549926758,999.699035644531,999.699035644531,51.7844526560824,4.80116964518552,7.44264221191406,44,1,0,0,1,0.180130004882813,29.3255138397217,2,1,1,185.360549926758,0,1811944608,185.201972961426,,,,,,,,,,,,,,,,,,,,,,,,,,,,,,,,,
,3864622148.27127,185.522621154785,999.699035644531,5.64905604029308E-5,1.78335980732338E-8,1,4,11.1025581359863,3.97815363173818,30.3600002080202,0.0499402093420222,0.00692277603802784,1,-1.33112302420442E-7,,,,,,,,,,,,,,,,,,,,,185.360549926758,185.684692382813,999.699035644531,999.699035644531,51.7563140293901,4.7997124358361,7.43909072875977,44,1,0,0,1,0.18280029296875,29.3255138397217,2,1,1,185.684692382813,0,1811944736,185.522621154785,,,,,,,,,,,,,,,,,,,,,,,,,,,,,,,,,
,3864622152.19166,185.84748840332,999.699035644531,5.6468024693886E-5,1.58364712458663E-8,1,4,11.1025581359863,3.9781194716476,30.3600002080202,0.0499180499644095,0.00693141783454988,1,-1.20058822793748E-7,,,,,,,,,,,,,,,,,,,,,185.684692382813,186.010284423828,999.699035644531,999.699035644531,51.6504033650343,4.80025513536434,7.43264961242676,44,1,0,0,1,0.183029174804687,29.3255138397217,2,1,1,186.010284423828,0,1811944768,185.84748840332,,,,,,,,,,,,,,,,,,,,,,,,,,,,,,,,,
,3864622156.32904,186.191993713379,999.699035644531,5.6437861372185E-5,1.8663434975782E-8,1,4,11.1025581359863,3.97805337682798,30.3600002080202,0.0498923194432409,0.00691247219042397,1,-1.37056168326183E-7,,,,,,,,,,,,,,,,,,,,,186.03483581543,186.349151611328,999.699035644531,999.699035644531,51.810246397217,4.8006142059925,7.43891954421997,43,1,64,0,0,0.179519653320313,29.3255138397217,2,1,1,186.349151611328,0,1811944896,186.191993713379,,,,,,,,,,,,,,,,,,,,,,,,,,,,,,,,,
,3864622160.13706,186.508758544922,999.699035644531,5.64358580336847E-5,1.72277980622206E-8,1,4,11.1025581359863,3.97802426889192,30.3600002080202,0.0498903133776575,0.0069100977661354,1,-1.39378209795263E-7,,,,,,,,,,,,,,,,,,,,,186.349151611328,186.668365478516,999.699035644531,999.699035644531,51.6816685058035,4.8009974664989,7.43328046798706,44,1,0,0,1,0.181121826171875,29.3255138397217,2,1,1,186.668365478516,0,1811944608,186.508758544922,,,,,,,,,,,,,,,,,,,,,,,,,,,,,,,,,
,3864622164.14813,186.836395263672,999.699035644531,5.63984256770636E-5,1.86666102245099E-8,1,4,11.1025581359863,3.97803367055918,30.3600002080202,0.0498565900073347,0.00691122474769049,1,-1.32850660254252E-7,,,,,,,,,,,,,,,,,,,,,186.668365478516,187.004425048828,999.699035644531,999.699035644531,51.8211891964863,4.8007633927103,7.43773317337036,44,1,0,0,1,0.17852783203125,29.3255138397217,2,1,1,187.004425048828,0,1811944672,186.836395263672,,,,,,,,,,,,,,,,,,,,,,,,,,,,,,,,,
,3864622168.13217,187.167625427246,999.699035644531,5.6366416685781E-5,1.74500334677279E-8,1,4,11.1025581359863,3.97804302869592,30.3600002080202,0.0498288441929599,0.00690461861909218,1,-1.35838490908599E-7,,,,,,,,,,,,,,,,,,,,,187.004425048828,187.330825805664,999.699035644531,999.699035644531,51.8536267800343,4.80043977591747,7.43516778945923,44,1,0,0,1,0.17486572265625,29.8142719268799,2,1,1,187.330825805664,0,1811944736,187.167625427246,,,,,,,,,,,,,,,,,,,,,,,,,,,,,,,,,
,3864622172.05627,187.491050720215,999.699035644531,5.63592180295263E-5,1.6252052973108E-8,1,4,11.1025581359863,3.9780383473398,30.3600002080202,0.0498242830725062,0.00689034483162242,1,-1.50962116430219E-7,,,,,,,,,,,,,,,,,,,,,187.341171264648,187.640930175781,999.699035644531,999.699035644531,51.7328651738132,4.79996514718319,7.44347095489502,44,1,0,0,1,0.174789428710938,29.3255138397217,2,1,1,187.659149169922,0,1811944736,187.491050720215,,,,,,,,,,,,,,,,,,,,,,,,,,,,,,,,,
,3864622176.01091,187.82014465332,999.699035644531,5.63136901702172E-5,1.77985530440745E-8,1,4,11.1025581359863,3.97795575500473,30.3600002080202,0.049779648803746,0.00690512865238288,1,-1.2757909485639E-7,,,,,,,,,,,,,,,,,,,,,187.659149169922,187.981140136719,999.699035644531,999.699035644531,51.7957862696113,4.80044928122904,7.4446873664856,44,1,0,0,1,0.17974853515625,29.3255138397217,2,1,1,187.981140136719,0,1811944704,187.82014465332,,,,,,,,,,,,,,,,,,,,,,,,,,,,,,,,,
,3864622179.91724,188.148567199707,999.699035644531,5.6318088451736E-5,1.52027249116285E-8,1,4,11.1025581359863,3.97785611515287,30.3600002080202,0.0497846623244444,0.00688472086517942,1,-1.51012564804079E-7,,,,,,,,,,,,,,,,,,,,,187.981140136719,188.315994262695,999.699035644531,999.699035644531,51.8313503672362,4.80141541866371,7.44558095932007,44,1,0,0,1,0.180587768554687,29.3255138397217,2,1,1,188.330200195313,0,1811944736,188.148567199707,,,,,,,,,,,,,,,,,,,,,,,,,,,,,,,,,
,3864622183.91139,188.490287780762,999.699035644531,5.62768668590902E-5,1.9955136185977E-8,1,4,11.1025581359863,3.9779678802625,30.3600002080202,0.0497475756429612,0.00689880370577184,1,-1.29577799713107E-7,,,,,,,,,,,,,,,,,,,,,188.330200195313,188.650375366211,999.699035644531,999.699035644531,51.8270514103805,4.80084642338574,7.45366525650024,44,1,0,0,1,0.183029174804687,29.3255138397217,2,1,1,188.650375366211,0,1811944864,188.490287780762,,,,,,,,,,,,,,,,,,,,,,,,,,,,,,,,,
,3864622188.1762,188.848907470703,999.699035644531,5.62032960604423E-5,1.81260185799943E-8,1,4,11.1025581359863,3.97807550294701,30.3700007498264,0.0496868131071467,0.00687346544866933,1,-1.48178398676493E-7,,,,,,,,,,,,,,,,,,,,,188.712249755859,188.985565185547,999.699035644531,999.699035644531,51.7789812564478,4.79960791605635,7.451331615448,43,1,64,0,0,0.179824829101562,29.3255138397217,2,1,1,188.985565185547,0,1811944640,188.848907470703,,,,,,,,,,,,,,,,,,,,,,,,,,,,,,,,,
,3864622191.83172,189.147392272949,999.699035644531,5.61874834310173E-5,1.86902512025662E-8,1,4,11.1025581359863,3.97775918950936,30.3700007498264,0.0496665674793269,0.0068749013421417,1,-1.43433902119021E-7,,,,,,,,,,,,,,,,,,,,,188.985565185547,189.309219360352,999.699035644531,999.699035644531,51.7578772864286,4.80186223986,7.45375442504883,44,1,0,0,1,0.181121826171875,29.3255138397217,2,1,1,189.309219360352,0,1811944704,189.147392272949,,,,,,,,,,,,,,,,,,,,,,,,,,,,,,,,,
,3864622195.81516,189.471076965332,999.699035644531,5.61715464136332E-5,1.78996366427706E-8,1,4,11.1025581359863,3.97778712397801,30.3700007498264,0.0496523071535767,0.00687780259547958,1,-1.37981660765435E-7,,,,,,,,,,,,,,,,,,,,,189.320831298828,189.621322631836,999.699035644531,999.699035644531,51.7484977441978,4.80201626030501,7.45920276641846,44,1,0,0,1,0.181655883789062,29.3255138397217,2,1,1,189.621322631836,0,1811944704,189.471076965332,,,,,,,,,,,,,,,,,,,,,,,,,,,,,,,,,
,3864622199.74392,189.803573608398,999.699035644531,5.61536931814449E-5,1.64333839404796E-8,1,4,11.1025581359863,3.97782780476478,30.3700007498264,0.0496411210824984,0.00684831034923412,1,-1.68953988091805E-7,,,,,,,,,,,,,,,,,,,,,189.640823364258,189.966323852539,999.699035644531,999.699035644531,51.7993035979478,4.80201743639242,7.45905208587646,44,1,0,0,1,0.181045532226562,29.8142719268799,2,1,1,189.966323852539,0,1811944704,189.803573608398,,,,,,,,,,,,,,,,,,,,,,,,,,,,,,,,,
,3864622203.76437,190.136161804199,999.699035644531,5.61368944405488E-5,1.63371898491124E-8,1,4,11.1025581359863,3.97782736203431,30.3700007498264,0.0496224922506066,0.00687299664864395,1,-1.38646902147642E-7,,,,,,,,,,,,,,,,,,,,,189.980651855469,190.29167175293,999.699035644531,999.699035644531,51.6242188096401,4.80202357222886,7.46338748931885,44,1,0,0,1,0.1806640625,29.3255138397217,2,1,1,190.29167175293,0,1811944768,190.136161804199,,,,,,,,,,,,,,,,,,,,,,,,,,,,,,,,,
,3864622207.69088,190.456123352051,999.699035644531,5.61154885867939E-5,1.74289608678569E-8,1,4,11.1025581359863,3.9777894011518,30.3700007498264,0.0496052053688434,0.00685386097403706,1,-1.57177050135911E-7,,,,,,,,,,,,,,,,,,,,,190.29167175293,190.620574951172,999.699035644531,999.699035644531,51.7078530611978,4.80191442486325,7.46711111068726,44,1,0,0,1,0.179443359375,29.3255138397217,2,1,1,190.620574951172,0,1811944768,190.456123352051,,,,,,,,,,,,,,,,,,,,,,,,,,,,,,,,,
,3864622211.67259,190.786750793457,999.699035644531,5.60775851382943E-5,1.61319585439371E-8,1,4,11.1025581359863,3.977779621729,30.3700007498264,0.04957071410477,0.00685495064966414,1,-1.50571163490547E-7,,,,,,,,,,,,,,,,,,,,,190.620574951172,190.952926635742,999.699035644531,999.699035644531,51.6926113050728,4.80200164526704,7.46926069259644,44,1,0,0,1,0.181350708007813,29.3255138397217,2,1,1,190.952926635742,0,1811944544,190.786750793457,,,,,,,,,,,,,,,,,,,,,,,,,,,,,,,,,
,3864622215.91934,191.133163452148,999.699035644531,5.60768215165724E-5,1.9779781694055E-8,1,4,11.1025581359863,3.97784811001723,30.3700007498264,0.0495695406770538,0.00686726489457123,1,-1.36719963296757E-7,,,,,,,,,,,,,,,,,,,,,190.994369506836,191.271957397461,999.699035644531,999.699035644531,51.7293478454766,4.8022991484366,7.46746873855591,42,1,64,0,0,0.180816650390625,29.3255138397217,2,1,1,191.271957397461,0,1811944640,191.133163452148,,,,,,,,,,,,,,,,,,,,,,,,,,,,,,,,,
,3864622219.6208,191.453338623047,999.699035644531,5.60366217466207E-5,1.83444629332996E-8,1,4,11.1025581359863,3.97782098839171,30.3700007498264,0.0495347959832873,0.00685322720797068,1,-1.46860750254638E-7,,,,,,,,,,,,,,,,,,,,,191.292785644531,191.613891601562,999.699035644531,999.699035644531,51.5984250685055,4.80195632899709,7.46838617324829,44,1,0,0,1,0.179595947265625,29.3255138397217,2,1,1,191.613891601562,0,1811944800,191.453338623047,,,,,,,,,,,,,,,,,,,,,,,,,,,,,,,,,
,3864622223.52268,191.78685760498,999.699035644531,5.60033226248836E-5,1.58219486053818E-8,1,4,11.1025581359863,3.97783134027873,30.3700007498264,0.0495082586009473,0.00682994372954152,1,-1.68543062264629E-7,,,,,,,,,,,,,,,,,,,,,191.626678466797,191.947036743164,999.699035644531,999.699035644531,51.6511849935535,4.80188521727726,7.47324991226196,44,1,0,0,1,0.18035888671875,29.3255138397217,2,1,1,191.947036743164,0,1811944672,191.78685760498,,,,,,,,,,,,,,,,,,,,,,,,,,,,,,,,,
,3864622227.48445,192.111961364746,999.699035644531,5.59963614123253E-5,1.9128089144311E-8,1,4,11.1025581359863,3.97782524625256,30.3700007498264,0.0495005259740657,0.00683950128103567,1,-1.56728303372874E-7,,,,,,,,,,,,,,,,,,,,,191.947036743164,192.276885986328,999.699035644531,999.699035644531,51.8888000633997,4.80203000940169,7.47000980377197,44,1,0,0,1,0.175552368164062,29.3255138397217,2,1,1,192.276885986328,0,1811944576,192.111961364746,,,,,,,,,,,,,,,,,,,,,,,,,,,,,,,,,
,3864622231.45983,192.45450592041,999.699035644531,5.59564191261093E-5,1.88684830038107E-8,1,4,11.1025581359863,3.97780057678824,30.3700007498264,0.0494647065336896,0.00683505431349247,1,-1.56059023524219E-7,,,,,,,,,,,,,,,,,,,,,192.276885986328,192.632125854492,999.699035644531,999.699035644531,51.7031632900824,4.80231272916493,7.47340965270996,44,1,0,0,1,0.179977416992187,29.3255138397217,2,1,1,192.632125854492,0,1811944576,192.45450592041,,,,,,,,,,,,,,,,,,,,,,,,,,,,,,,,,
,3864622235.39215,192.789947509766,999.699035644531,5.59245675942651E-5,1.55955904888095E-8,1,4,11.1025581359863,3.97781479073452,30.3700007498264,0.049438399061497,0.00681989004496312,1,-1.68768026645435E-7,,,,,,,,,,,,,,,,,,,,,192.632125854492,192.947769165039,999.699035644531,999.699035644531,51.8200167537074,4.80200130611559,7.48095893859863,44,1,0,0,1,0.181503295898438,29.3255138397217,2,1,1,192.960357666016,0,1811944704,192.789947509766,,,,,,,,,,,,,,,,,,,,,,,,,,,,,,,,,
,3864622239.38624,193.121643066406,999.699035644531,5.59150911515314E-5,1.89730575028126E-8,1,4,11.1025581359863,3.97781120670701,30.3700007498264,0.049429195021416,0.00682413340733024,1,-1.62619495254652E-7,,,,,,,,,,,,,,,,,,,,,192.960357666016,193.282928466797,999.699035644531,999.699035644531,51.6965194476689,4.80220724803056,7.47797060012817,44,1,0,0,1,0.180740356445313,29.3255138397217,2,1,1,193.282928466797,0,1811944640,193.121643066406,,,,,,,,,,,,,,,,,,,,,,,,,,,,,,,,,
,3864622243.63642,193.470825195313,999.699035644531,5.58427285172354E-5,1.55462428903456E-8,1,4,11.1025581359863,3.97772220421416,30.3799994289875,0.0493648708887469,0.00680633823376959,1,-1.72305236094931E-7,,,,,,,,,,,,,,,,,,,,,193.335266113281,193.606384277344,999.699035644531,999.699035644531,51.7668660143997,4.80122289922334,7.48370790481567,43,1,64,0,0,0.181121826171875,29.3255138397217,2,1,1,193.606384277344,0,1811944640,193.470825195313,,,,,,,,,,,,,,,,,,,,,,,,,,,,,,,,,
,3864622247.30187,193.768028259277,999.699035644531,5.58129757965419E-5,1.90636873356978E-8,1,4,11.1025581359863,3.97782991330587,30.3799994289875,0.0493398101899334,0.0068078031743826,1,-1.6675150890131E-7,,,,,,,,,,,,,,,,,,,,,193.606384277344,193.929672241211,999.699035644531,999.699035644531,51.8563624798516,4.80164053892282,7.48064517974854,44,1,0,0,1,0.175399780273438,29.3255138397217,2,1,1,193.929672241211,0,1811944640,193.768028259277,,,,,,,,,,,,,,,,,,,,,,,,,,,,,,,,,
,3864622251.26295,194.085060119629,999.699035644531,5.57585323876564E-5,1.91679497376577E-8,1,4,11.1025581359863,3.97782772652081,30.3799994289875,0.0492931628844972,0.00679037340138488,1,-1.78792411419127E-7,,,,,,,,,,,,,,,,,,,,,193.929672241211,194.240447998047,999.699035644531,999.699035644531,51.6058505394382,4.80225015141614,7.48639631271362,44,1,0,0,1,0.178680419921875,29.3255138397217,2,1,1,194.240447998047,0,1811944704,194.085060119629,,,,,,,,,,,,,,,,,,,,,,,,,,,,,,,,,
,3864622255.23183,194.421463012695,999.699035644531,5.57477746292638E-5,1.67472106530626E-8,1,4,11.1025581359863,3.97778229557722,30.3799994289875,0.0492800113254819,0.0068090315722713,1,-1.56033797967131E-7,,,,,,,,,,,,,,,,,,,,,194.261428833008,194.581497192383,999.699035644531,999.699035644531,51.8176718681497,4.8019678241927,7.48580884933472,44,1,0,0,1,0.174407958984375,29.3255138397217,2,1,1,194.581497192383,0,1811944672,194.421463012695,,,,,,,,,,,,,,,,,,,,,,,,,,,,,,,,,
,3864622259.27141,194.771575927734,999.699035644531,5.57340641598337E-5,2.10946532060636E-8,1,4,11.1025581359863,3.97780609050886,30.3799994289875,0.0492691766310882,0.00680130824853226,1,-1.62906932170772E-7,,,,,,,,,,,,,,,,,,,,,194.612701416016,194.930450439453,999.699035644531,999.699035644531,51.7656935716209,4.80235559674851,7.48596000671387,44,1,0,0,1,0.1800537109375,29.3255138397217,2,1,1,194.930450439453,0,1811944576,194.771575927734,,,,,,,,,,,,,,,,,,,,,,,,,,,,,,,,,
,3864622263.17494,195.103439331055,999.699035644531,5.5721497989552E-5,1.86880176231224E-8,1,4,11.1025581359863,3.97776395652968,30.3799994289875,0.0492589181917279,0.00678832242219955,1,-1.7571360682918E-7,,,,,,,,,,,,,,,,,,,,,194.930450439453,195.276428222656,999.699035644531,999.699035644531,51.8469829376209,4.80218731479024,7.47902393341064,44,1,0,0,1,0.181503295898438,29.3255138397217,2,1,1,195.276428222656,0,1811944736,195.103439331055,,,,,,,,,,,,,,,,,,,,,,,,,,,,,,,,,
,3864622267.12858,195.454292297363,999.699035644531,5.57025159123508E-5,1.64493303796206E-8,1,4,11.1025581359863,3.97775389609794,30.3799994289875,0.0492400235926615,0.00679970606569926,1,-1.60125835016007E-7,,,,,,,,,,,,,,,,,,,,,195.276428222656,195.63215637207,999.699035644531,999.699035644531,51.6621277928228,4.80271858675461,7.4869270324707,44,1,0,0,1,0.18035888671875,29.3255138397217,2,1,1,195.63215637207,0,1811944704,195.454292297363,,,,,,,,,,,,,,,,,,,,,,,,,,,,,,,,,
,3864622271.41719,195.816841125488,999.699035644531,5.56574696250942E-5,1.7519318343882E-8,1,4,11.1025581359863,3.97772020135483,30.3799994289875,0.0492026117603318,0.00677279745272999,1,-1.84132436747873E-7,,,,,,,,,,,,,,,,,,,,,195.691055297852,195.942626953125,999.699035644531,999.699035644531,51.7555324008709,4.80206923953911,7.48459243774414,43,1,64,0,0,0.179672241210938,29.3255138397217,2,1,1,195.942626953125,0,1811944672,195.816841125488,,,,,,,,,,,,,,,,,,,,,,,,,,,,,,,,,
,3864622275.04201,196.105316162109,999.699035644531,5.56593908846495E-5,1.51765385110343E-8,1,4,11.1025581359863,3.977732275838,30.3799994289875,0.0492026774438213,0.00678616178248925,1,-1.69312264531771E-7,,,,,,,,,,,,,,,,,,,,,195.942626953125,196.268005371094,999.699035644531,999.699035644531,51.7484977441978,4.80221143564486,7.4900803565979,44,1,0,0,1,0.180206298828125,29.3255138397217,2,1,1,196.268005371094,0,1811944736,196.105316162109,,,,,,,,,,,,,,,,,,,,,,,,,,,,,,,,,
,3864622279.02785,196.42749786377,999.699035644531,5.56257043040807E-5,1.61051569737941E-8,1,4,11.1025581359863,3.97779651157463,30.3799994289875,0.0491751178530789,0.00677457334357162,1,-1.77854481716013E-7,,,,,,,,,,,,,,,,,,,,,196.275436401367,196.579559326172,999.699035644531,999.699035644531,51.6875307196978,4.80223106138025,7.49339294433594,44,1,0,0,1,0.179367065429687,29.3255138397217,2,1,1,196.579559326172,0,1811944672,196.42749786377,,,,,,,,,,,,,,,,,,,,,,,,,,,,,,,,,
,3864622283.01497,196.75341796875,999.699035644531,5.56020872116238E-5,1.61779783206453E-8,1,4,11.1025581359863,3.97776991989696,30.3799994289875,0.0491532691849177,0.00677516155055367,1,-1.73784533742993E-7,,,,,,,,,,,,,,,,,,,,,196.598358154297,196.908477783203,999.699035644531,999.699035644531,51.9083407763805,4.80226625551999,7.50065660476685,44,1,0,0,1,0.175704956054687,29.3255138397217,2,1,1,196.908477783203,0,1811944672,196.75341796875,,,,,,,,,,,,,,,,,,,,,,,,,,,,,,,,,
,3864622286.95569,197.082046508789,999.699035644531,5.55561355202166E-5,1.81485876074373E-8,1,4,11.1025581359863,3.97781952779623,30.3799994289875,0.0491144612916734,0.00676306489884527,1,-1.81131264875332E-7,,,,,,,,,,,,,,,,,,,,,196.908477783203,197.255615234375,999.699035644531,999.699035644531,51.7199683032458,4.80178793858209,7.50097846984863,44,1,0,0,1,0.179977416992187,29.8142719268799,2,1,1,197.255615234375,0,1811944608,197.082046508789,,,,,,,,,,,,,,,,,,,,,,,,,,,,,,,,,
,3864622290.88825,197.444389343262,999.699035644531,5.55352453575596E-5,1.71100691793854E-8,1,4,11.1025581359863,3.97777825271856,30.3799994289875,0.0490954703766076,0.00675893415368602,1,-1.82745782866649E-7,,,,,,,,,,,,,,,,,,,,,197.255615234375,197.633163452148,999.699035644531,999.699035644531,51.6328167233516,4.80225918738881,7.49484205245972,44,1,0,0,1,0.179595947265625,29.3255138397217,2,1,1,197.650909423828,0,1811944704,197.444389343262,,,,,,,,,,,,,,,,,,,,,,,,,,,,,,,,,
,3864622294.90441,197.814476013184,999.699035644531,5.55248129643874E-5,1.91006322797437E-8,1,4,11.1025581359863,3.97782515917444,30.3799994289875,0.0490881357066955,0.00675029398980506,1,-1.91182131658891E-7,,,,,,,,,,,,,,,,,,,,,197.650909423828,197.978042602539,999.699035644531,999.699035644531,51.8653512078228,4.80164586033836,7.48887825012207,44,1,0,0,1,0.176315307617187,29.3255138397217,2,1,1,197.990982055664,0,1811944704,197.814476013184,,,,,,,,,,,,,,,,,,,,,,,,,,,,,,,,,
,3864622299.22577,198.194892883301,999.699035644531,5.54606681085696E-5,1.63488113453072E-8,1,4,11.1025581359863,3.97784571609377,30.3899999707937,0.0490316199238835,0.00674376042939932,1,-1.89586766944722E-7,,,,,,,,,,,,,,,,,,,,,198.065933227539,198.323852539062,999.699035644531,999.699035644531,51.7637395003228,4.80180665243111,7.4870867729187,42,1,64,0,0,0.175857543945313,29.3255138397217,2,1,1,198.323852539062,0,1811944640,198.194892883301,,,,,,,,,,,,,,,,,,,,,,,,,,,,,,,,,
,3864622302.78511,198.473793029785,999.699035644531,5.54268642991771E-5,1.46024362656385E-8,1,4,11.1025581359863,3.97785079095878,30.3899999707937,0.0490031560602237,0.00673022092865251,1,-2.00155791505977E-7,,,,,,,,,,,,,,,,,,,,,198.323852539062,198.623733520508,999.699035644531,999.699035644531,51.8122004685151,4.80107680918666,7.49574518203735,44,1,0,0,1,0.173873901367187,29.3255138397217,2,1,1,198.623733520508,0,1811944736,198.473793029785,,,,,,,,,,,,,,,,,,,,,,,,,,,,,,,,,
,3864622306.75043,198.776542663574,999.699035644531,5.53818942232177E-5,1.7457246629485E-8,1,4,11.1025581359863,3.97792904026067,30.3899999707937,0.0489636034732731,0.00673331486039497,1,-1.90528220864571E-7,,,,,,,,,,,,,,,,,,,,,198.623733520508,198.929351806641,999.699035644531,999.699035644531,51.7344284308516,4.80099679226839,7.49638795852661,44,1,0,0,1,0.181121826171875,29.3255138397217,2,1,1,198.929351806641,0,1811944672,198.776542663574,,,,,,,,,,,,,,,,,,,,,,,,,,,,,,,,,
,3864622310.72944,199.07829284668,999.699035644531,5.53704317181565E-5,1.9088020181821E-8,1,4,11.1025581359863,3.97794674729812,30.3899999707937,0.0489534555263563,0.00673428486728539,1,-1.87862832798139E-7,,,,,,,,,,,,,,,,,,,,,198.929351806641,199.227233886719,999.699035644531,999.699035644531,51.7258305171401,4.80091506436136,7.50302505493164,44,1,0,0,1,0.179519653320313,29.8142719268799,2,1,1,199.227233886719,0,1811944736,199.07829284668,,,,,,,,,,,,,,,,,,,,,,,,,,,,,,,,,
,3864622314.74207,199.395195007324,999.699035644531,5.53599509033189E-5,2.0280532013974E-8,1,4,11.1025581359863,3.97789880063017,30.3899999707937,0.0489450915028172,0.00672047999843314,1,-2.01874881057651E-7,,,,,,,,,,,,,,,,,,,,,199.250686645508,199.539703369141,999.699035644531,999.699035644531,51.7320835452939,4.80081669738677,7.50716352462769,44,1,0,0,1,0.181121826171875,29.3255138397217,2,1,1,199.539703369141,0,1811944736,199.395195007324,,,,,,,,,,,,,,,,,,,,,,,,,,,,,,,,,
,3864622318.62952,199.712562561035,999.699035644531,5.53000191704862E-5,1.53565711079569E-8,1,4,11.1025581359863,3.97797640896139,30.3899999707937,0.048890595004097,0.00673382403518738,1,-1.78536202506719E-7,,,,,,,,,,,,,,,,,,,,,199.557174682617,199.867950439453,999.699035644531,999.699035644531,51.7309111025151,4.80062675625843,7.50733375549316,44,1,0,0,1,0.174102783203125,29.3255138397217,2,1,1,199.867950439453,0,1811944640,199.712562561035,,,,,,,,,,,,,,,,,,,,,,,,,,,,,,,,,
,3864622322.60853,200.05916595459,999.699035644531,5.5299478666052E-5,1.77811434259805E-8,1,4,11.1025581359863,3.97801706333473,30.3899999707937,0.0488888831792682,0.00674770308213008,1,-1.62866514892808E-7,,,,,,,,,,,,,,,,,,,,,199.867950439453,200.250381469727,999.699035644531,999.699035644531,51.7637395003228,4.80008996321073,7.51262855529785,44,1,0,0,1,0.181045532226562,29.3255138397217,2,1,1,200.250381469727,0,1811944768,200.05916595459,,,,,,,,,,,,,,,,,,,,,,,,,,,,,,,,,
,3864622326.88222,200.429306030273,999.699035644531,5.52838244977945E-5,1.93155545213032E-8,1,4,11.1025581359863,3.97799378681931,30.3899999707937,0.0488713584493327,0.00676895179015061,1,-1.36549498049775E-7,,,,,,,,,,,,,,,,,,,,,200.304763793945,200.553848266602,999.699035644531,999.699035644531,51.7993035979478,4.8004885689512,7.51118516921997,42,1,64,0,0,0.179901123046875,29.3255138397217,2,1,1,200.553848266602,0,1811944640,200.429306030273,,,,,,,,,,,,,,,,,,,,,,,,,,,,,,,,,
,3864622330.52312,200.713912963867,999.699035644531,5.52465857734054E-5,1.65640086689942E-8,1,4,11.1025581359863,3.97800815712693,30.3899999707937,0.0488408306633655,0.00674926823379881,1,-1.536116505521E-7,,,,,,,,,,,,,,,,,,,,,200.553848266602,200.873977661133,999.699035644531,999.699035644531,51.7301294739959,4.79983452701646,7.51190376281738,44,1,0,0,1,0.179595947265625,29.3255138397217,2,1,1,200.873977661133,0,1811944800,200.713912963867,,,,,,,,,,,,,,,,,,,,,,,,,,,,,,,,,
,3864622334.50975,201.074653625488,999.699035644531,5.52149000716933E-5,1.71215982678714E-8,1,4,11.1025581359863,3.9780521563725,30.3899999707937,0.0488158204458302,0.00672972684506812,1,-1.71377383140857E-7,,,,,,,,,,,,,,,,,,,,,200.873977661133,201.275329589844,999.699035644531,999.699035644531,51.7805445134862,4.79999453649457,7.51704168319702,44,1,0,0,1,0.179214477539062,29.3255138397217,2,1,1,201.275329589844,0,1811944800,201.074653625488,,,,,,,,,,,,,,,,,,,,,,,,,,,,,,,,,
,3864622338.45189,201.446441650391,999.699035644531,5.51899558253815E-5,1.73971683136196E-8,1,4,11.1025581359863,3.97802589129042,30.3899999707937,0.0487927133062745,0.00673080937526733,1,-1.66562352684488E-7,,,,,,,,,,,,,,,,,,,,,201.275329589844,201.617553710938,999.699035644531,999.699035644531,51.7379457591882,4.80008574729023,7.51939582824707,44,1,0,0,1,0.179824829101562,29.8142719268799,2,1,1,201.617553710938,0,1811944640,201.446441650391,,,,,,,,,,,,,,,,,,,,,,,,,,,,,,,,,
,3864622342.47865,201.782043457031,999.699035644531,5.52003840054989E-5,1.79213645598225E-8,1,4,11.1025581359863,3.97803110019149,30.3899999707937,0.0488033328975248,0.00672281693324423,1,-1.77091484346042E-7,,,,,,,,,,,,,,,,,,,,,201.617553710938,201.946533203125,999.699035644531,999.699035644531,51.7793720707074,4.80073290302782,7.51388263702393,44,1,0,0,1,0.177688598632813,29.8142719268799,2,1,1,201.946533203125,0,1811944576,201.782043457031,,,,,,,,,,,,,,,,,,,,,,,,,,,,,,,,,
,3864622346.40379,202.100105285645,999.699035644531,5.51389981354917E-5,1.68968613051047E-8,1,4,11.1025581359863,3.97807461955698,30.3899999707937,0.0487488885762247,0.006722107703266,1,-1.69356867901645E-7,,,,,,,,,,,,,,,,,,,,,201.946533203125,202.253677368164,999.699035644531,999.699035644531,51.7660843858805,4.80056438874608,7.52614498138428,44,1,0,0,1,0.178451538085938,29.3255138397217,2,1,1,202.253677368164,0,1811944576,202.100105285645,,,,,,,,,,,,,,,,,,,,,,,,,,,,,,,,,
,3864622350.36443,202.407112121582,999.699035644531,5.5110588367458E-5,1.74897082692735E-8,1,4,11.1025581359863,3.97805120604285,30.3899999707937,0.0487226267814112,0.00672377790918915,1,-1.63396049358976E-7,,,,,,,,,,,,,,,,,,,,,202.253677368164,202.560546875,999.699035644531,999.699035644531,51.7504518154959,4.79999568587113,7.52150440216065,44,1,0,0,1,0.17913818359375,29.3255138397217,2,1,1,202.560546875,0,1811944768,202.407112121582,,,,,,,,,,,,,,,,,,,,,,,,,,,,,,,,,
,3864622354.59394,202.737144470215,999.699035644531,5.4996521761849E-5,1.76325946232082E-8,1,4,11.1025581359863,3.97802771986516,30.4000005125999,0.0486218462663794,0.00670641956775427,1,-1.66887891561311E-7,,,,,,,,,,,,,,,,,,,,,202.609771728516,202.864517211914,999.699035644531,999.699035644531,51.8164994253709,4.79916818091136,7.52783584594727,43,1,64,0,0,0.183868408203125,29.3255138397217,2,1,1,202.864517211914,0,1811944640,202.737144470215,,,,,,,,,,,,,,,,,,,,,,,,,,,,,,,,,
,3864622358.30427,203.037368774414,999.699035644531,5.49845630122174E-5,1.79684414814964E-8,1,4,11.1025581359863,3.97809682733385,30.4000005125999,0.0486123005255709,0.0067064604094926,1,-1.65344828910835E-7,,,,,,,,,,,,,,,,,,,,,202.88395690918,203.190780639648,999.699035644531,999.699035644531,51.6457135939189,4.8000645652099,7.52431297302246,44,1,0,0,1,0.181808471679687,29.8142719268799,2,1,1,203.190780639648,0,1811944832,203.037368774414,,,,,,,,,,,,,,,,,,,,,,,,,,,,,,,,,
,3864622362.22845,203.34691619873,999.699035644531,5.49642953431136E-5,1.95673411525573E-8,1,4,11.1025581359863,3.97811119499644,30.4000005125999,0.0485925315673123,0.0067189326626558,1,-1.48412962736752E-7,,,,,,,,,,,,,,,,,,,,,203.190780639648,203.503051757813,999.699035644531,999.699035644531,51.8125912827747,4.80018976531753,7.52586555480957,44,1,0,0,1,0.179061889648438,29.8142719268799,2,1,1,203.503051757813,0,1811944800,203.34691619873,,,,,,,,,,,,,,,,,,,,,,,,,,,,,,,,,
,3864622366.21622,203.692543029785,999.699035644531,5.49242222695954E-5,1.81407314981407E-8,1,4,11.1025581359863,3.97804448278132,30.4000005125999,0.0485586718157675,0.00669444949118763,1,-1.70283095522654E-7,,,,,,,,,,,,,,,,,,,,,203.520416259766,203.864669799805,999.699035644531,999.699035644531,51.7656935716209,4.80134561612599,7.5300145149231,44,1,0,0,1,0.178680419921875,29.3255138397217,2,1,1,203.864669799805,0,1811944640,203.692543029785,,,,,,,,,,,,,,,,,,,,,,,,,,,,,,,,,
,3864622370.21492,204.023803710938,999.699035644531,5.4881350703479E-5,1.79793894946736E-8,1,4,11.1025581359863,3.97805331689422,30.4000005125999,0.0485198856657167,0.00669660766516697,1,-1.61819235933549E-7,,,,,,,,,,,,,,,,,,,,,203.874450683594,204.173156738281,999.699035644531,999.699035644531,51.7301294739959,4.80109629129992,7.53049516677856,44,1,0,0,1,0.181503295898438,29.3255138397217,2,1,1,204.173156738281,0,1811944736,204.023803710938,,,,,,,,,,,,,,,,,,,,,,,,,,,,,,,,,
,3864622374.13899,204.327560424805,999.699035644531,5.48550847991825E-5,1.9886051971735E-8,1,4,11.1025581359863,3.97797484496232,30.4000005125999,0.0484970697578216,0.0066805811134811,1,-1.7603597349196E-7,,,,,,,,,,,,,,,,,,,,,204.173156738281,204.481964111328,999.699035644531,999.699035644531,51.688312348217,4.80101504133211,7.52762222290039,44,1,0,0,1,0.180892944335938,29.3255138397217,2,1,1,204.481964111328,0,1811944704,204.327560424805,,,,,,,,,,,,,,,,,,,,,,,,,,,,,,,,,
,3864622378.1592,204.647438049316,999.699035644531,5.48321592661963E-5,1.76266521362457E-8,1,4,11.1025581359863,3.97798208281433,30.4000005125999,0.048475263952817,0.00668960834506254,1,-1.62607407727999E-7,,,,,,,,,,,,,,,,,,,,,204.499404907227,204.795471191406,999.699035644531,999.699035644531,51.8321319957555,4.80114843662928,7.53167772293091,44,1,0,0,1,0.183029174804687,29.3255138397217,2,1,1,204.795471191406,0,1811944672,204.647438049316,,,,,,,,,,,,,,,,,,,,,,,,,,,,,,,,,
,3864622382.39089,205.018432617187,999.699035644531,5.47282851212267E-5,1.77192530576539E-8,1,4,11.1025581359863,3.97807189748496,30.409999191761,0.0483821678788731,0.00669725988552901,1,-1.39546231504092E-7,,,,,,,,,,,,,,,,,,,,,204.883941650391,205.152923583984,999.699035644531,999.699035644531,51.7699925284766,4.80001545878839,7.5340313911438,43,1,64,0,0,0.182876586914062,29.3255138397217,2,1,1,205.152923583984,0,1811944736,205.018432617187,,,,,,,,,,,,,,,,,,,,,,,,,,,,,,,,,
,3864622386.04665,205.333511352539,999.699035644531,5.46978849963663E-5,1.58528142434756E-8,1,4,11.1025581359863,3.97805164086459,30.409999191761,0.048351475832229,0.00671804593276022,1,-1.11682481824916E-7,,,,,,,,,,,,,,,,,,,,,205.152923583984,205.514099121094,999.699035644531,999.699035644531,51.6496217365151,4.80048061857756,7.52678871154785,44,1,0,0,1,0.179672241210938,29.3255138397217,2,1,1,205.514099121094,0,1811944608,205.333511352539,,,,,,,,,,,,,,,,,,,,,,,,,,,,,,,,,
,3864622390.00648,205.682655334473,999.699035644531,5.46646820384304E-5,1.70274595447552E-8,1,4,11.1025581359863,3.9780399518668,30.409999191761,0.0483222972059336,0.00671127241215858,1,-1.14632771948937E-7,,,,,,,,,,,,,,,,,,,,,205.514099121094,205.851211547852,999.699035644531,999.699035644531,51.8551900370728,4.80065069043019,7.52872323989868,44,1,0,0,1,0.174560546875,29.3255138397217,2,1,1,205.851211547852,0,1811944672,205.682655334473,,,,,,,,,,,,,,,,,,,,,,,,,,,,,,,,,
,3864622393.94112,206.041404724121,999.699035644531,5.46467105436692E-5,1.63484174031403E-8,1,4,11.1025581359863,3.97804095080358,30.409999191761,0.0483090782249467,0.00669027762070895,1,-1.35858517053575E-7,,,,,,,,,,,,,,,,,,,,,205.851211547852,206.231597900391,999.699035644531,999.699035644531,51.739118201967,4.80073994052491,7.53187847137451,44,1,0,0,1,0.182571411132813,29.3255138397217,2,1,1,206.231597900391,0,1811944672,206.041404724121,,,,,,,,,,,,,,,,,,,,,,,,,,,,,,,,,
,3864622397.92063,206.398612976074,999.699035644531,5.46227404898912E-5,1.75064517865265E-8,1,4,11.1025581359863,3.9780893295905,30.409999191761,0.0482871273317781,0.00669884400559592,1,-1.22917164581609E-7,,,,,,,,,,,,,,,,,,,,,206.231597900391,206.565628051758,999.699035644531,999.699035644531,51.7023816615632,4.80103549612929,7.52838706970215,44,1,0,0,1,0.178756713867187,29.3255138397217,2,1,1,206.565628051758,0,1811944672,206.398612976074,,,,,,,,,,,,,,,,,,,,,,,,,,,,,,,,,
,3864622401.86739,206.724258422852,999.699035644531,5.46058567760636E-5,1.65458623736694E-8,1,4,11.1025581359863,3.97805050375759,30.409999191761,0.0482725452079014,0.00668944010812426,1,-1.31071029831214E-7,,,,,,,,,,,,,,,,,,,,,206.565628051758,206.882888793945,999.699035644531,999.699035644531,51.7559232151305,4.80012145361611,7.53583669662476,44,1,0,0,1,0.17852783203125,28.8367557525635,2,1,1,206.882888793945,0,1811944640,206.724258422852,,,,,,,,,,,,,,,,,,,,,,,,,,,,,,,,,
,3864622405.83665,207.036445617676,999.699035644531,5.45560124851995E-5,1.90132648940779E-8,1,4,11.1025581359863,3.97827817016832,30.409999191761,0.0482330290374758,0.0066797939166469,1,-1.35579454674884E-7,,,,,,,,,,,,,,,,,,,,,206.892196655273,207.180694580078,999.699035644531,999.699035644531,51.7000367760055,4.79940547603478,7.52830123901367,44,1,0,0,1,0.180892944335938,29.3255138397217,2,1,1,207.180694580078,0,1811944672,207.036445617676,,,,,,,,,,,,,,,,,,,,,,,,,,,,,,,,,
,3864622409.88598,207.344337463379,999.699035644531,5.45266247105458E-5,1.72058637186749E-8,1,4,11.1025581359863,3.9782884357113,30.409999191761,0.0482051475509317,0.0066909602930931,1,-1.18828553286759E-7,,,,,,,,,,,,,,,,,,,,,207.201049804687,207.48762512207,999.699035644531,999.699035644531,51.789924055717,4.79927848932154,7.5252947807312,42,1,64,0,0,0.179443359375,29.3255138397217,2,1,1,207.48762512207,0,1811944640,207.344337463379,,,,,,,,,,,,,,,,,,,,,,,,,,,,,,,,,
,3864622413.76142,207.649108886719,999.699035644531,5.44962327494121E-5,1.70452929494585E-8,1,4,11.1025581359863,3.97828367805255,30.409999191761,0.048181130021476,0.00666641538470585,1,-1.42301775838419E-7,,,,,,,,,,,,,,,,,,,,,207.497299194336,207.800918579102,999.699035644531,999.699035644531,51.6902664195151,4.79948840702124,7.53315448760986,44,1,0,0,1,0.17852783203125,29.3255138397217,2,1,1,207.800918579102,0,1811944640,207.649108886719,,,,,,,,,,,,,,,,,,,,,,,,,,,,,,,,,
,3864622417.72112,207.956192016602,999.699035644531,5.44744696599153E-5,1.59016391539601E-8,1,4,11.1025581359863,3.97832232997107,30.409999191761,0.0481621052560768,0.00666708499120423,1,-1.3858044441597E-7,,,,,,,,,,,,,,,,,,,,,207.800918579102,208.111465454102,999.699035644531,999.699035644531,51.744198787342,4.7988132427784,7.52649068832397,44,1,0,0,1,0.18096923828125,30.3030319213867,2,1,1,208.111465454102,0,1811944672,207.956192016602,,,,,,,,,,,,,,,,,,,,,,,,,,,,,,,,,
,3864622421.66257,208.270523071289,999.699035644531,5.44516224573325E-5,1.60105476415896E-8,1,4,11.1025581359863,3.97841101716127,30.409999191761,0.0481447327517342,0.00665540230138655,1,-1.48818556416504E-7,,,,,,,,,,,,,,,,,,,,,208.111465454102,208.429580688477,999.699035644531,999.699035644531,51.7012092187843,4.79863581002022,7.52964496612549,44,1,0,0,1,0.18096923828125,29.3255138397217,2,1,1,208.429580688477,0,1811944640,208.270523071289,,,,,,,,,,,,,,,,,,,,,,,,,,,,,,,,,
,3864622425.68171,208.582305908203,999.699035644531,5.44318822354963E-5,1.87120488942007E-8,1,4,11.1025581359863,3.9784568227995,30.409999191761,0.0481246745406443,0.00667722030317962,1,-1.21474211328497E-7,,,,,,,,,,,,,,,,,,,,,208.429580688477,208.73503112793,999.699035644531,999.699035644531,51.8544084085536,4.79832588336307,7.53283405303955,44,1,0,0,1,0.178680419921875,29.3255138397217,2,1,1,208.755355834961,0,1811944640,208.582305908203,,,,,,,,,,,,,,,,,,,,,,,,,,,,,,,,,
,3864622429.62903,208.919715881348,999.699035644531,5.43834740065744E-5,1.81797120831825E-8,1,4,11.1025581359863,3.97845605805104,30.409999191761,0.0480834280571166,0.00666017696017447,1,-1.33928525362878E-7,,,,,,,,,,,,,,,,,,,,,208.755355834961,209.084075927734,999.699035644531,999.699035644531,51.7484977441978,4.79803048084457,7.53779029846191,44,1,0,0,1,0.181045532226562,29.3255138397217,2,1,1,209.084075927734,0,1811944832,208.919715881348,,,,,,,,,,,,,,,,,,,,,,,,,,,,,,,,,
,3864622433.62543,209.238716125488,999.699035644531,5.4372486638955E-5,1.7037773693713E-8,1,4,11.1025581359863,3.97850053038279,30.409999191761,0.0480741710313842,0.00666117633820714,1,-1.31369532303596E-7,,,,,,,,,,,,,,,,,,,,,209.084075927734,209.393356323242,999.699035644531,999.699035644531,51.7723374140343,4.79814857244915,7.52974081039429,44,1,0,0,1,0.1837158203125,29.3255138397217,2,1,1,209.393356323242,0,1811944640,209.238716125488,,,,,,,,,,,,,,,,,,,,,,,,,,,,,,,,,
,3864622437.80612,209.592445373535,999.699035644531,5.42864925306967E-5,1.86400623623965E-8,1,4,11.1025581359863,3.97850038108734,30.4199997335672,0.0479979982003236,0.00665161502276875,1,-1.30059569057478E-7,,,,,,,,,,,,,,,,,,,,,209.457977294922,209.726913452148,999.699035644531,999.699035644531,51.8063382546209,4.79771245085356,7.53783464431763,42,1,64,0,0,0.182037353515625,29.3255138397217,2,1,1,209.726913452148,0,1811944768,209.592445373535,,,,,,,,,,,,,,,,,,,,,,,,,,,,,,,,,
,3864622441.49527,209.887908935547,999.699035644531,5.42672094073853E-5,1.59924277968703E-8,1,4,11.1025581359863,3.97856681244544,30.4199997335672,0.0479845301422886,0.00663219017867948,1,-1.49497673371138E-7,,,,,,,,,,,,,,,,,,,,,209.726913452148,210.048904418945,999.699035644531,999.699035644531,51.7524058867939,4.79786257637258,7.53611040115356,44,1,0,0,1,0.182723999023438,29.3255138397217,2,1,1,210.048904418945,0,1811944608,209.887908935547,,,,,,,,,,,,,,,,,,,,,,,,,,,,,,,,,
,3864622445.44208,210.221061706543,999.699035644531,5.42121207646382E-5,1.9754130399699E-8,1,4,11.1025581359863,3.97860003961762,30.4199997335672,0.0479326620947108,0.00665200910202031,1,-1.19396746429693E-7,,,,,,,,,,,,,,,,,,,,,210.048904418945,210.393218994141,999.699035644531,999.699035644531,51.7805445134862,4.79740593412155,7.54179239273071,44,1,0,0,1,0.173721313476562,29.3255138397217,2,1,1,210.393218994141,0,1811944640,210.221061706543,,,,,,,,,,,,,,,,,,,,,,,,,,,,,,,,,
,3864622449.43209,210.554512023926,999.699035644531,5.41764319667485E-5,1.47822785031339E-8,1,4,11.1025581359863,3.9784738919304,30.4199997335672,0.0479001473610734,0.00663863859820451,1,-1.29147973444764E-7,,,,,,,,,,,,,,,,,,,,,210.393218994141,210.715805053711,999.699035644531,999.699035644531,51.7356008736305,4.79813468893024,7.5360369682312,44,1,0,0,1,0.179061889648438,29.3255138397217,2,1,1,210.715805053711,0,1811944800,210.554512023926,,,,,,,,,,,,,,,,,,,,,,,,,,,,,,,,,
,3864622453.39229,210.878639221191,999.699035644531,5.41716478257233E-5,1.95975349420334E-8,1,4,11.1025581359863,3.97858602829055,30.4199997335672,0.0478966293027751,0.00664704614678231,1,-1.19265873767448E-7,,,,,,,,,,,,,,,,,,,,,210.715805053711,211.041473388672,999.699035644531,999.699035644531,51.6855766483997,4.79828597866842,7.54257011413574,44,1,0,0,1,0.178604125976562,29.3255138397217,2,1,1,211.041473388672,0,1811944960,210.878639221191,,,,,,,,,,,,,,,,,,,,,,,,,,,,,,,,,
,3864622457.37615,211.198806762695,999.699035644531,5.41368964671509E-5,1.59084411434124E-8,1,4,11.1025581359863,3.97854993592475,30.4199997335672,0.047863519880509,0.00665516694145154,1,-1.05079270881671E-7,,,,,,,,,,,,,,,,,,,,,211.041473388672,211.356140136719,999.699035644531,999.699035644531,51.698473518967,4.7971426073548,7.53969478607178,44,1,0,0,1,0.1812744140625,29.3255138397217,2,1,1,211.372955322266,0,1811944640,211.198806762695,,,,,,,,,,,,,,,,,,,,,,,,,,,,,,,,,
,3864622461.36706,211.532157897949,999.699035644531,5.41103894995691E-5,1.47372230749909E-8,1,4,11.1025581359863,3.97855921606954,30.4199997335672,0.047842223430014,0.00663790222353748,1,-1.20899277634757E-7,,,,,,,,,,,,,,,,,,,,,211.372955322266,211.691360473633,999.699035644531,999.699035644531,51.7934413840536,4.79754442925834,7.54115772247314,44,1,0,0,1,0.178451538085938,29.3255138397217,2,1,1,211.691360473633,0,1811944736,211.532157897949,,,,,,,,,,,,,,,,,,,,,,,,,,,,,,,,,
,3864622465.41288,211.86254119873,999.699035644531,5.40712425034874E-5,1.76908090899324E-8,1,4,11.1025581359863,3.97859438847846,30.4199997335672,0.047808345289722,0.00663229093652988,1,-1.21822523829401E-7,,,,,,,,,,,,,,,,,,,,,211.713302612305,212.011779785156,999.699035644531,999.699035644531,51.7688200856978,4.79762681842902,7.54252624511719,42,1,64,0,0,0.1806640625,29.3255138397217,2,1,1,212.011779785156,0,1811944704,211.86254119873,,,,,,,,,,,,,,,,,,,,,,,,,,,,,,,,,
,3864622469.23503,212.179779052734,999.699035644531,5.40542926652362E-5,1.70304772631855E-8,1,4,11.1025581359863,3.97859768711254,30.4199997335672,0.0477949002914473,0.00661969260878744,1,-1.33694365196623E-7,,,,,,,,,,,,,,,,,,,,,212.011779785156,212.347778320313,999.699035644531,999.699035644531,51.6906572337747,4.79749491584687,7.53647327423096,44,1,0,0,1,0.183563232421875,29.3255138397217,2,1,1,212.347778320313,0,1811944736,212.179779052734,,,,,,,,,,,,,,,,,,,,,,,,,,,,,,,,,
,3864622473.2451,212.507438659668,999.699035644531,5.40074789040052E-5,1.72375019668169E-8,1,4,11.1025581359863,3.97854321805759,30.4199997335672,0.0477495365389063,0.00663531758366174,1,-1.09267207846916E-7,,,,,,,,,,,,,,,,,,,,,212.347778320313,212.667098999023,999.699035644531,999.699035644531,51.795004641092,4.79808361850702,7.53477764129639,44,1,0,0,1,0.181198120117187,29.3255138397217,2,1,1,212.667098999023,0,1811944672,212.507438659668,,,,,,,,,,,,,,,,,,,,,,,,,,,,,,,,,
,3864622477.1863,212.846122741699,999.699035644531,5.39852190467719E-5,1.84720001663581E-8,1,4,11.1025581359863,3.9784691276143,30.4199997335672,0.0477289240607427,0.00662994555804223,1,-1.12004875736018E-7,,,,,,,,,,,,,,,,,,,,,212.682510375977,213.009735107422,999.699035644531,999.699035644531,51.7461528586401,4.79801511272091,7.53080558776855,44,1,0,0,1,0.179595947265625,29.3255138397217,2,1,1,213.009735107422,0,1811944864,212.846122741699,,,,,,,,,,,,,,,,,,,,,,,,,,,,,,,,,
,3864622481.12137,213.166213989258,999.699035644531,5.39423635063533E-5,1.7440887829011E-8,1,4,11.1025581359863,3.97844641379888,30.4199997335672,0.0476894652902773,0.00663298132500724,1,-1.02464889996461E-7,,,,,,,,,,,,,,,,,,,,,213.009735107422,213.322692871094,999.699035644531,999.699035644531,51.7809353277459,4.79822303687482,7.53480243682861,44,1,0,0,1,0.179061889648438,28.3479976654053,2,1,1,213.322692871094,0,1811944672,213.166213989258,,,,,,,,,,,,,,,,,,,,,,,,,,,,,,,,,
,3864622485.09614,213.512687683105,999.699035644531,5.39161492275446E-5,1.55600126881796E-8,1,4,11.1025581359863,3.97837933185675,30.4199997335672,0.0476679161683338,0.00660986517206282,1,-1.24740723993084E-7,,,,,,,,,,,,,,,,,,,,,213.345748901367,213.679626464844,999.699035644531,999.699035644531,51.7297386597362,4.79849493972309,7.53682088851929,44,1,0,0,1,0.178604125976562,29.3255138397217,2,1,1,213.679626464844,0,1811944704,213.512687683105,,,,,,,,,,,,,,,,,,,,,,,,,,,,,,,,,
,3864622489.05602,213.837890625,999.699035644531,5.38880023875768E-5,2.06995674130873E-8,1,4,11.1025581359863,3.97837715353041,30.4199997335672,0.0476447790111556,0.00659374951345547,1,-1.38999495946361E-7,,,,,,,,,,,,,,,,,,,,,213.679626464844,213.996154785156,999.699035644531,999.699035644531,51.7606129862459,4.79877796984253,7.54516410827637,44,1,0,0,1,0.183563232421875,29.8142719268799,2,1,1,213.996154785156,0,1811944640,213.837890625,,,,,,,,,,,,,,,,,,,,,,,,,,,,,,,,,
,3864622493.36166,214.192832946777,999.699035644531,5.37791679580117E-5,1.8695325979806E-8,1,4,11.1025581359863,3.97840853509001,30.4300002753735,0.0475510696914414,0.00656649196737816,1,-1.54576072557531E-7,,,,,,,,,,,,,,,,,,,,,214.058609008789,214.327056884766,999.699035644531,999.699035644531,51.7332559880728,4.79591067810306,7.54057168960571,43,1,64,0,0,0.18035888671875,29.3255138397217,2,1,1,214.327056884766,0,1811944672,214.192832946777,,,,,,,,,,,,,,,,,,,,,,,,,,,,,,,,,
,3864622496.97692,214.48592376709,999.699035644531,5.37725914653575E-5,1.73152961773502E-8,1,4,11.1025581359863,3.97842423208712,30.4400008171797,0.0475456233932384,0.00656502629318535,1,-1.55349107972025E-7,,,,,,,,,,,,,,,,,,,,,214.327056884766,214.644790649414,999.699035644531,999.699035644531,51.7144969036112,4.79819385961608,7.54518270492554,44,1,0,0,1,0.181121826171875,29.8142719268799,2,1,1,214.644790649414,0,1811944800,214.48592376709,,,,,,,,,,,,,,,,,,,,,,,,,,,,,,,,,
,3864622501.00649,214.834716796875,999.699035644531,5.37467390386741E-5,1.64913698596288E-8,1,4,11.1025581359863,3.97834938632277,30.4300002753735,0.0475223644776266,0.00655541053820388,1,-1.62382110724148E-7,,,,,,,,,,,,,,,,,,,,,214.678207397461,214.991226196289,999.699035644531,999.699035644531,51.7985219694286,4.79967858141491,7.53749990463257,44,1,0,0,1,0.177688598632813,29.3255138397217,2,1,1,214.991226196289,0,1811944704,214.834716796875,,,,,,,,,,,,,,,,,,,,,,,,,,,,,,,,,
,3864622504.90152,215.150260925293,999.699035644531,5.37236043511859E-5,1.66876519532398E-8,1,4,11.1025581359863,3.97849074879517,30.4300002753735,0.047501054533863,0.00657620130921761,1,-1.35975988489814E-7,,,,,,,,,,,,,,,,,,,,,214.991226196289,215.309295654297,999.699035644531,999.699035644531,51.6675991924574,4.79860488371366,7.54029846191406,44,1,0,0,1,0.181884765625,29.3255138397217,2,1,1,215.309295654297,0,1811944672,215.150260925293,,,,,,,,,,,,,,,,,,,,,,,,,,,,,,,,,
,3864622508.85489,215.476165771484,999.699035644531,5.36901390694916E-5,1.69157027701539E-8,1,4,11.1025581359863,3.97850881839828,30.4300002753735,0.0474737378857666,0.00655823299569775,1,-1.51634456306252E-7,,,,,,,,,,,,,,,,,,,,,215.309295654297,215.643035888672,999.699035644531,999.699035644531,51.739118201967,4.79747699534865,7.5406551361084,44,1,0,0,1,0.180740356445313,29.3255138397217,2,1,1,215.643035888672,0,1811944704,215.476165771484,,,,,,,,,,,,,,,,,,,,,,,,,,,,,,,,,
,3864622512.86385,215.816970825195,999.699035644531,5.36524439711349E-5,1.82496463250321E-8,1,4,11.1025581359863,3.97843065105409,30.4300002753735,0.0474408853328666,0.00654054461282197,1,-1.6612192301793E-7,,,,,,,,,,,,,,,,,,,,,215.643035888672,215.990905761719,999.699035644531,999.699035644531,51.7582681006882,4.79822787879396,7.53803539276123,44,1,0,0,1,0.1824951171875,29.3255138397217,2,1,1,215.990905761719,0,1811944672,215.816970825195,,,,,,,,,,,,,,,,,,,,,,,,,,,,,,,,,
,3864622516.83335,216.164916992187,999.699035644531,5.36338248316384E-5,1.8600404987662E-8,1,4,11.1025581359863,3.97840247288432,30.4400008171797,0.0474234742484445,0.00654150084902801,1,-1.62338858478381E-7,,,,,,,,,,,,,,,,,,,,,216.009811401367,216.320022583008,999.699035644531,999.699035644531,51.7887516129382,4.79844241236425,7.54785776138306,44,1,0,0,1,0.1812744140625,29.3255138397217,2,1,1,216.320022583008,0,1811944704,216.164916992187,,,,,,,,,,,,,,,,,,,,,,,,,,,,,,,,,
,3864622520.84017,216.48819732666,999.699035644531,5.3602174032259E-5,1.61354149863921E-8,1,4,11.1025581359863,3.97852206992336,30.4300002753735,0.0473956255622947,0.00655148513726662,1,-1.46899308656893E-7,,,,,,,,,,,,,,,,,,,,,216.339111328125,216.637283325195,999.699035644531,999.699035644531,51.7735098568132,4.79749285045019,7.54452657699585,43,1,64,0,0,0.18157958984375,29.3255138397217,2,1,1,216.637283325195,0,1811944736,216.48819732666,,,,,,,,,,,,,,,,,,,,,,,,,,,,,,,,,
,3864622524.73406,216.809066772461,999.699035644531,5.35908875289334E-5,1.55789423676628E-8,1,4,11.1025581359863,3.97848674084835,30.4300002753735,0.0473885805417522,0.00652491985274148,1,-1.75269003942624E-7,,,,,,,,,,,,,,,,,,,,,216.650024414062,216.968109130859,999.699035644531,999.699035644531,51.7250488886209,4.79775305780091,7.5524001121521,44,1,0,0,1,0.178756713867187,29.3255138397217,2,1,1,216.968109130859,0,1811944672,216.809066772461,,,,,,,,,,,,,,,,,,,,,,,,,,,,,,,,,
,3864622528.7519,217.128044128418,999.699035644531,5.35723222244163E-5,1.69558096648738E-8,1,4,11.1025581359863,3.97851913417921,30.4300002753735,0.0473712670251815,0.00653303033361817,1,-1.63561211317876E-7,,,,,,,,,,,,,,,,,,,,,216.968109130859,217.287979125977,999.699035644531,999.699035644531,51.7449804158612,4.79748175498925,7.55175638198852,44,1,0,0,1,0.177001953125,29.8142719268799,2,1,1,217.287979125977,0,1811944704,217.128044128418,,,,,,,,,,,,,,,,,,,,,,,,,,,,,,,,,
,3864622532.66702,217.460227966309,999.699035644531,5.35270535058988E-5,1.64075585062944E-8,1,4,11.1025581359863,3.97860595837489,30.4300002753735,0.0473351317813511,0.00651064338741137,1,-1.82736890620174E-7,,,,,,,,,,,,,,,,,,,,,217.300918579102,217.619537353516,999.699035644531,999.699035644531,51.7539691438324,4.79731307301752,7.55313682556152,44,1,0,0,1,0.18341064453125,29.3255138397217,2,1,1,217.619537353516,0,1811944704,217.460227966309,,,,,,,,,,,,,,,,,,,,,,,,,,,,,,,,,
,3864622536.6661,217.778472900391,999.699035644531,5.35036021587267E-5,1.54096303949805E-8,1,4,11.1025581359863,3.97853548570666,30.4300002753735,0.0473102776486075,0.00652825881844835,1,-1.59312170874718E-7,,,,,,,,,,,,,,,,,,,,,217.619537353516,217.937408447266,999.699035644531,999.699035644531,51.7066806184189,4.7971673934951,7.55904340744019,44,1,0,0,1,0.1788330078125,29.3255138397217,2,1,1,217.937408447266,0,1811944704,217.778472900391,,,,,,,,,,,,,,,,,,,,,,,,,,,,,,,,,
,3864622540.57088,218.105674743652,999.699035644531,5.34741097654435E-5,1.74664027012499E-8,1,4,11.1025581359863,3.97853914747127,30.4300002753735,0.0472844825146428,0.00652310361079667,1,-1.60995333452711E-7,,,,,,,,,,,,,,,,,,,,,217.937408447266,218.273941040039,999.699035644531,999.699035644531,51.8653512078228,4.79713884883439,7.55910778045654,44,1,0,0,1,0.174942016601562,29.3255138397217,2,1,1,218.273941040039,0,1811944640,218.105674743652,,,,,,,,,,,,,,,,,,,,,,,,,,,,,,,,,
,3864622544.56712,218.443458557129,999.699035644531,5.34504800488218E-5,1.66424214654804E-8,1,4,11.1025581359863,3.97854425299967,30.4400008171797,0.0472652453708831,0.00650909903761364,1,-1.73521101708072E-7,,,,,,,,,,,,,,,,,,,,,218.273941040039,218.612976074219,999.699035644531,999.699035644531,51.7363825021497,4.79707065794374,7.55687141418457,44,1,0,0,1,0.181732177734375,29.3255138397217,2,1,1,218.612976074219,0,1811944672,218.443458557129,,,,,,,,,,,,,,,,,,,,,,,,,,,,,,,,,
,3864622548.81463,218.803939819336,999.699035644531,5.33325299448018E-5,1.75138869076328E-8,1,4,11.1025581359863,3.97853214201011,30.4499994963407,0.0471566580212115,0.00652363651945262,1,-1.40407600628692E-7,,,,,,,,,,,,,,,,,,,,,218.665191650391,218.942687988281,999.699035644531,999.699035644531,51.7860159131209,4.79679888010182,7.56661128997803,42,1,64,0,0,0.180816650390625,29.3255138397217,2,1,1,218.942687988281,0,1811944768,218.803939819336,,,,,,,,,,,,,,,,,,,,,,,,,,,,,,,,,
,3864622552.47803,219.102088928223,999.699035644531,5.33049789538456E-5,1.72250645312194E-8,1,4,11.1025581359863,3.97850220984418,30.4400008171797,0.0471349840521836,0.00649752748601837,1,-1.65982055008491E-7,,,,,,,,,,,,,,,,,,,,,218.942687988281,219.261489868164,999.699035644531,999.699035644531,51.8606614367074,4.79704092886435,7.56244277954102,44,1,0,0,1,0.18218994140625,29.3255138397217,2,1,1,219.261489868164,0,1811944672,219.102088928223,,,,,,,,,,,,,,,,,,,,,,,,,,,,,,,,,
,3864622556.42203,219.437614440918,999.699035644531,5.32822779070114E-5,1.69713007684454E-8,1,4,11.1025581359863,3.97853935433385,30.4400008171797,0.0471137674680915,0.00650744129396656,1,-1.51663106930093E-7,,,,,,,,,,,,,,,,,,,,,219.261489868164,219.613739013672,999.699035644531,999.699035644531,51.7168417891689,4.79717434677728,7.55706834793091,44,1,0,0,1,0.181961059570313,29.3255138397217,2,1,1,219.613739013672,0,1811944768,219.437614440918,,,,,,,,,,,,,,,,,,,,,,,,,,,,,,,,,
,3864622560.41005,219.767265319824,999.699035644531,5.32451153435842E-5,1.81864573774943E-8,1,4,11.1025581359863,3.97853768123388,30.4400008171797,0.047080539101684,0.00650530705220137,1,-1.48832493902342E-7,,,,,,,,,,,,,,,,,,,,,219.613739013672,219.920791625977,999.699035644531,999.699035644531,51.7762455566305,4.79705146633685,7.55674886703491,44,1,0,0,1,0.181045532226562,29.3255138397217,2,1,1,219.920791625977,0,1811944672,219.767265319824,,,,,,,,,,,,,,,,,,,,,,,,,,,,,,,,,
,3864622564.38294,220.143135070801,999.699035644531,5.31988592872597E-5,1.59753252501424E-8,1,4,11.1025581359863,3.97851666340664,30.4400008171797,0.0470380543019437,0.00650830428485259,1,-1.38862311745395E-7,,,,,,,,,,,,,,,,,,,,,219.946044921875,220.340225219727,999.699035644531,999.699035644531,51.7824985847843,4.79800201330835,7.56243515014648,44,1,0,0,1,0.179061889648438,29.3255138397217,2,1,1,220.340225219727,0,1811944704,220.143135070801,,,,,,,,,,,,,,,,,,,,,,,,,,,,,,,,,
,3864622568.32575,220.497169494629,999.699035644531,5.31745447645554E-5,1.66503789015398E-8,1,4,11.1025581359863,3.97851261707429,30.4400008171797,0.0470164941097395,0.00650526816269013,1,-1.38857660260636E-7,,,,,,,,,,,,,,,,,,,,,220.340225219727,220.654113769531,999.699035644531,999.699035644531,51.7313019167747,4.79722561218086,7.56263494491577,44,1,0,0,1,0.187530517578125,28.8367557525635,2,1,1,220.654113769531,0,1811944736,220.497169494629,,,,,,,,,,,,,,,,,,,,,,,,,,,,,,,,,
,3864622572.30776,220.822395324707,999.699035644531,5.31529275963088E-5,1.74441235773097E-8,1,4,11.1025581359863,3.97856011746041,30.4499994963407,0.0469982998314206,0.006501939852273,1,-1.3970110955603E-7,,,,,,,,,,,,,,,,,,,,,220.67236328125,220.972427368164,999.699035644531,999.699035644531,51.7062898041593,4.79761698882716,7.5614652633667,44,1,0,0,1,0.183334350585938,29.3255138397217,2,1,1,220.972427368164,0,1811944640,220.822395324707,,,,,,,,,,,,,,,,,,,,,,,,,,,,,,,,,
,3864622576.53059,221.145706176758,999.699035644531,5.30795335831548E-5,1.30454160874498E-8,1,4,11.1025581359863,3.97852070623253,30.460000038147,0.0469334208594534,0.00648800811328662,1,-1.45008199630689E-7,,,,,,,,,,,,,,,,,,,,,221.015289306641,221.276123046875,999.699035644531,999.699035644531,51.6980827047074,4.79524667672205,7.55805158615112,43,1,64,0,0,0.18341064453125,29.3255138397217,2,1,1,221.276123046875,0,1811944736,221.145706176758,,,,,,,,,,,,,,,,,,,,,,,,,,,,,,,,,
,3864622580.2381,221.448394775391,999.699035644531,5.30616533613033E-5,1.6028810513194E-8,1,4,11.1025581359863,3.97859562502559,30.460000038147,0.0469178974455072,0.00649298051677983,1,-1.37059955687911E-7,,,,,,,,,,,,,,,,,,,,,221.293502807617,221.603286743164,999.699035644531,999.699035644531,51.7301294739959,4.79656625196963,7.56214761734009,44,1,0,0,1,0.180816650390625,29.3255138397217,2,1,1,221.603286743164,0,1811944608,221.448394775391,,,,,,,,,,,,,,,,,,,,,,,,,,,,,,,,,
,3864622584.20931,221.757019042969,999.699035644531,5.30177298349137E-5,1.81902838843863E-8,1,4,11.1025581359863,3.9785429621358,30.4499994963407,0.0468787027523872,0.00648368221386368,1,-1.4124571980702E-7,,,,,,,,,,,,,,,,,,,,,221.603286743164,221.910751342773,999.699035644531,999.699035644531,51.769601714217,4.79721865529263,7.55117607116699,44,1,0,0,1,0.180282592773438,29.3255138397217,2,1,1,221.910751342773,0,1811944640,221.757019042969,,,,,,,,,,,,,,,,,,,,,,,,,,,,,,,,,
,3864622588.16575,222.086685180664,999.699035644531,5.29994375223329E-5,1.54007193142762E-8,1,4,11.1025581359863,3.97856850310493,30.4499994963407,0.0468639492874255,0.00647449972275847,1,-1.49122615865474E-7,,,,,,,,,,,,,,,,,,,,,221.927215576172,222.246154785156,999.699035644531,999.699035644531,51.632425909092,4.79696210253114,7.55293560028076,44,1,0,0,1,0.1849365234375,29.3255138397217,2,1,1,222.246154785156,0,1811944736,222.086685180664,,,,,,,,,,,,,,,,,,,,,,,,,,,,,,,,,
,3864622592.14878,222.402809143066,999.699035644531,5.2969870765712E-5,2.01555233280532E-8,1,4,11.1025581359863,3.97856023090423,30.4499994963407,0.0468359771686899,0.00648283843719689,1,-1.35496890277515E-7,,,,,,,,,,,,,,,,,,,,,222.246154785156,222.559463500977,999.699035644531,999.699035644531,51.7781996279286,4.79706168446044,7.55761480331421,44,1,0,0,1,0.18096923828125,29.3255138397217,2,1,1,222.574737548828,0,1811944672,222.402809143066,,,,,,,,,,,,,,,,,,,,,,,,,,,,,,,,,
,3864622596.10679,222.732475280762,999.699035644531,5.29403832557493E-5,1.66632765161349E-8,1,4,11.1025581359863,3.97856389353066,30.4499994963407,0.046810216580644,0.00647746338798719,1,-1.37429346116853E-7,,,,,,,,,,,,,,,,,,,,,222.574737548828,222.890213012695,999.699035644531,999.699035644531,51.8219708250055,4.79711540188117,7.55906248092651,44,1,0,0,1,0.183792114257813,29.3255138397217,2,1,1,222.890213012695,0,1811944736,222.732475280762,,,,,,,,,,,,,,,,,,,,,,,,,,,,,,,,,
,3864622600.11716,223.079971313477,999.699035644531,5.29225458655345E-5,1.60799799314952E-8,1,4,11.1025581359863,3.97858029009586,30.4499994963407,0.0467930554925192,0.00648713728923731,1,-1.24012588148289E-7,,,,,,,,,,,,,,,,,,,,,222.909484863281,223.250457763672,999.699035644531,999.699035644531,51.7410722732651,4.79705510042399,7.55639171600342,42,1,64,0,0,0.1812744140625,29.3255138397217,2,1,1,223.250457763672,0,1811944640,223.079971313477,,,,,,,,,,,,,,,,,,,,,,,,,,,,,,,,,
,3864622603.98892,223.410690307617,999.699035644531,5.29150162647397E-5,1.59839007297763E-8,1,4,11.1025581359863,3.97859901346576,30.4499994963407,0.0467885682614337,0.006473114984689,1,-1.38864668402075E-7,,,,,,,,,,,,,,,,,,,,,223.250457763672,223.570922851562,999.699035644531,999.699035644531,51.8168902396305,4.79681928013346,7.56772518157959,44,1,0,0,1,0.1812744140625,29.8142719268799,2,1,1,223.570922851562,0,1811944672,223.410690307617,,,,,,,,,,,,,,,,,,,,,,,,,,,,,,,,,
,3864622607.93926,223.730323791504,999.699035644531,5.28648654656469E-5,1.77539080890532E-8,1,4,11.1025581359863,3.97860483675746,30.4499994963407,0.0467442149405763,0.00646775497493934,1,-1.37871712957725E-7,,,,,,,,,,,,,,,,,,,,,223.570922851562,223.889724731445,999.699035644531,999.699035644531,51.7281754026978,4.79687426230662,7.56163167953491,44,1,0,0,1,0.18951416015625,29.8142719268799,2,1,1,223.889724731445,0,1811944672,223.730323791504,,,,,,,,,,,,,,,,,,,,,,,,,,,,,,,,,
,3864622611.90883,224.051162719727,999.699035644531,5.2849514288157E-5,1.92090158422358E-8,1,4,11.1025581359863,3.97865645969658,30.4499994963407,0.0467290315785243,0.0064835968033376,1,-1.17921032810252E-7,,,,,,,,,,,,,,,,,,,,,223.889724731445,224.212600708008,999.699035644531,999.699035644531,51.7512334440151,4.79657715373002,7.56889343261719,44,1,0,0,1,0.1812744140625,29.3255138397217,2,1,1,224.212600708008,0,1811944576,224.051162719727,,,,,,,,,,,,,,,,,,,,,,,,,,,,,,,,,
,3864622615.87147,224.37523651123,999.699035644531,5.28207051457902E-5,1.64564445217414E-8,1,4,11.1025581359863,3.97852210205526,30.4499994963407,0.0467002130750509,0.00648738205943499,1,-1.09219267668678E-7,,,,,,,,,,,,,,,,,,,,,224.212600708008,224.537872314453,999.699035644531,999.699035644531,51.7481069299382,4.79700568974193,7.56486797332764,44,1,0,0,1,0.180587768554687,29.3255138397217,2,1,1,224.537872314453,0,1811944704,224.37523651123,,,,,,,,,,,,,,,,,,,,,,,,,,,,,,,,,
,3864622619.86797,224.699714660645,999.699035644531,5.27559621511217E-5,1.94805275760549E-8,1,4,11.1025581359863,3.97847004398212,30.4499994963407,0.0466431357222574,0.0064719216407906,1,-1.17442876979649E-7,,,,,,,,,,,,,,,,,,,,,224.537872314453,224.861557006836,999.699035644531,999.699035644531,51.7398998304862,4.79731023131354,7.5671558380127,44,1,0,0,1,0.183486938476562,29.3255138397217,2,1,1,224.861557006836,0,1811944704,224.699714660645,,,,,,,,,,,,,,,,,,,,,,,,,,,,,,,,,
,3864622624.12585,225.050872802734,999.699035644531,5.26582833085238E-5,1.81201600848217E-8,1,4,11.1025581359863,3.97847441172429,30.460000038147,0.0465531895037895,0.00648589452129622,1,-8.78703728617816E-8,,,,,,,,,,,,,,,,,,,,,224.920745849609,225.180999755859,999.699035644531,999.699035644531,51.7817169562651,4.79662271534317,7.56648540496826,42,1,64,0,0,0.178604125976562,29.3255138397217,2,1,1,225.180999755859,0,1811944672,225.050872802734,,,,,,,,,,,,,,,,,,,,,,,,,,,,,,,,,
,3864622627.79007,225.354911804199,999.699035644531,5.2614928923584E-5,1.67365727020783E-8,1,4,11.1025581359863,3.97848047353281,30.460000038147,0.0465141849201437,0.00648608969100344,1,-8.15516455974248E-8,,,,,,,,,,,,,,,,,,,,,225.19645690918,225.513366699219,999.699035644531,999.699035644531,51.6965194476689,4.79725240174633,7.56049537658691,44,1,0,0,1,0.181503295898438,29.3255138397217,2,1,1,225.513366699219,0,1811944640,225.354911804199,,,,,,,,,,,,,,,,,,,,,,,,,,,,,,,,,
,3864622631.72119,225.676132202148,999.699035644531,5.25859240057075E-5,1.78790488720843E-8,1,4,11.1025581359863,3.97847216808449,30.460000038147,0.0464881226497977,0.00648448634883182,1,-7.92532612539523E-8,,,,,,,,,,,,,,,,,,,,,225.513366699219,225.838897705078,999.699035644531,999.699035644531,51.7656935716209,4.79726416276859,7.57053184509277,44,1,0,0,1,0.179595947265625,29.3255138397217,2,1,1,225.838897705078,0,1811944704,225.676132202148,,,,,,,,,,,,,,,,,,,,,,,,,,,,,,,,,
,3864622635.67516,226.000045776367,999.699035644531,5.2576532786103E-5,1.70114016926133E-8,1,4,11.1025581359863,3.97848219474978,30.460000038147,0.0464803087912361,0.00648108379389516,1,-8.18051458451292E-8,,,,,,,,,,,,,,,,,,,,,225.838897705078,226.161193847656,999.699035644531,999.699035644531,51.7649119431016,4.79721931071872,7.57536172866821,44,1,0,0,1,0.183563232421875,29.3255138397217,2,1,1,226.161193847656,0,1811944608,226.000045776367,,,,,,,,,,,,,,,,,,,,,,,,,,,,,,,,,
,3864622639.68565,226.328544616699,999.699035644531,5.25509190016014E-5,1.86220710565149E-8,1,4,11.1025581359863,3.97855049757945,30.460000038147,0.0464588863710478,0.00647756180619333,1,-8.23588020338347E-8,,,,,,,,,,,,,,,,,,,,,226.161193847656,226.495895385742,999.699035644531,999.699035644531,51.8348676955728,4.79732109853157,7.57387638092041,44,1,0,0,1,0.180587768554687,29.3255138397217,2,1,1,226.495895385742,0,1811944640,226.328544616699,,,,,,,,,,,,,,,,,,,,,,,,,,,,,,,,,
,3864622643.63585,226.659980773926,999.699035644531,5.24904395887093E-5,1.66071250074957E-8,1,4,11.1025581359863,3.97853356752019,30.460000038147,0.0464067749304261,0.00645843157640533,1,-9.54285457152425E-8,,,,,,,,,,,,,,,,,,,,,226.495895385742,226.824066162109,999.699035644531,999.699035644531,51.7653027573612,4.79692033719809,7.58694934844971,44,1,0,0,1,0.178070068359375,29.3255138397217,2,1,1,226.824066162109,0,1811944704,226.659980773926,,,,,,,,,,,,,,,,,,,,,,,,,,,,,,,,,
,3864622647.63375,226.993988037109,999.699035644531,5.24861492002468E-5,1.62640285502072E-8,1,4,11.1025581359863,3.97856237492954,30.460000038147,0.0464049841681421,0.00644719989159183,1,-1.07606836698414E-7,,,,,,,,,,,,,,,,,,,,,226.824066162109,227.163909912109,999.699035644531,999.699035644531,51.7567048436497,4.7967726807314,7.58372211456299,43,1,64,0,0,0.183563232421875,29.3255138397217,2,1,1,227.163909912109,0,1811944640,226.993988037109,,,,,,,,,,,,,,,,,,,,,,,,,,,,,,,,,
,3864622651.52638,227.327545166016,999.699035644531,5.24596667221311E-5,1.96998620129087E-8,1,4,11.1025581359863,3.97858357305442,30.460000038147,0.0463765982095639,0.00648177252582772,1,-6.48138648077684E-8,,,,,,,,,,,,,,,,,,,,,227.163909912109,227.491180419922,999.699035644531,999.699035644531,51.7633486860632,4.79659201384231,7.59123468399048,44,1,0,0,1,0.180892944335938,29.3255138397217,2,1,1,227.491180419922,0,1811944608,227.327545166016,,,,,,,,,,,,,,,,,,,,,,,,,,,,,,,,,
,3864622655.50172,227.654762268066,999.699035644531,5.2431174502136E-5,1.60630960726777E-8,1,4,11.1025581359863,3.97858224233888,30.460000038147,0.0463546456144169,0.00645514609477964,1,-9.09164534958651E-8,,,,,,,,,,,,,,,,,,,,,227.491180419922,227.818344116211,999.699035644531,999.699035644531,51.7821077705247,4.79722587986639,7.59329175949097,44,1,0,0,1,0.184097290039062,29.3255138397217,2,1,1,227.818344116211,0,1811944608,227.654762268066,,,,,,,,,,,,,,,,,,,,,,,,,,,,,,,,,
,3864622659.49171,227.985389709473,999.699035644531,5.23846859907245E-5,1.72023817801411E-8,1,4,11.1025581359863,3.97844365681691,30.4700005799532,0.046311185276054,0.00644937396842847,1,-9.05251774125649E-8,,,,,,,,,,,,,,,,,,,,,227.818344116211,228.152435302734,999.699035644531,999.699035644531,51.7133244608324,4.79775000546684,7.59852123260498,44,1,0,0,1,0.182418823242187,29.3255138397217,2,1,1,228.152435302734,0,1811944640,227.985389709473,,,,,,,,,,,,,,,,,,,,,,,,,,,,,,,,,
,3864622663.45779,228.309837341309,999.699035644531,5.23740022957084E-5,1.83595160335372E-8,1,4,11.1025581359863,3.97846322745291,30.460000038147,0.0463023247083684,0.006446283412774,1,-9.25668574647025E-8,,,,,,,,,,,,,,,,,,,,,228.152435302734,228.467239379883,999.699035644531,999.699035644531,51.7273937741786,4.79765958976968,7.59875679016113,44,1,0,0,1,0.183486938476562,28.8367557525635,2,1,1,228.467239379883,0,1811944608,228.309837341309,,,,,,,,,,,,,,,,,,,,,,,,,,,,,,,,,
,3864622667.38399,228.658958435059,999.699035644531,5.23289291793862E-5,1.80513002926807E-8,1,4,11.1025581359863,3.97843439775982,30.4700005799532,0.0462645711932879,0.0064223979651951,1,-1.13159035188306E-7,,,,,,,,,,,,,,,,,,,,,228.481536865234,228.836380004883,999.699035644531,999.699035644531,51.7281754026978,4.79833705696958,7.60451459884644,44,1,0,0,1,0.1806640625,29.8142719268799,2,1,1,228.836380004883,0,1811944672,228.658958435059,,,,,,,,,,,,,,,,,,,,,,,,,,,,,,,,,
,3864622671.66949,229.056686401367,999.699035644531,5.22348835472312E-5,1.58202868560512E-8,1,4,11.1025581359863,3.97846115770435,30.4700005799532,0.0461849525568663,0.00638906853379136,1,-1.37676067902237E-7,,,,,,,,,,,,,,,,,,,,,228.89582824707,229.217544555664,999.699035644531,999.699035644531,51.7957862696113,4.79672961150766,7.59843635559082,43,1,64,0,0,0.181732177734375,29.3255138397217,2,1,1,229.217544555664,0,1811944864,229.056686401367,,,,,,,,,,,,,,,,,,,,,,,,,,,,,,,,,
,3864622675.31046,229.392997741699,999.699035644531,5.21882672653986E-5,1.61324941884388E-8,1,4,11.1025581359863,3.97857621376215,30.4700005799532,0.0461469649517771,0.00637434577571182,1,-1.48059655556954E-7,,,,,,,,,,,,,,,,,,,,,229.217544555664,229.568450927734,999.699035644531,999.699035644531,51.7453712301209,4.79668403095334,7.6018385887146,44,1,0,0,1,0.18341064453125,29.3255138397217,2,1,1,229.568450927734,0,1811944704,229.392997741699,,,,,,,,,,,,,,,,,,,,,,,,,,,,,,,,,
,3864622679.27871,229.727554321289,999.699035644531,5.2160514695589E-5,1.64005860919401E-8,1,4,11.1025581359863,3.97852736377295,30.4700005799532,0.0461228646517084,0.00636194867254713,1,-1.58044408810743E-7,,,,,,,,,,,,,,,,,,,,,229.568450927734,229.886657714844,999.699035644531,999.699035644531,51.7227040030632,4.79663582048062,7.6073694229126,44,1,0,0,1,0.181198120117187,29.3255138397217,2,1,1,229.886657714844,0,1811944672,229.727554321289,,,,,,,,,,,,,,,,,,,,,,,,,,,,,,,,,
,3864622683.24053,230.037719726562,999.699035644531,5.21438017561622E-5,1.70522285942635E-8,1,4,11.1025581359863,3.97853785315332,30.4700005799532,0.0461054568900713,0.0063798193713314,1,-1.35496193120529E-7,,,,,,,,,,,,,,,,,,,,,229.898635864258,230.176803588867,999.699035644531,999.699035644531,51.703554104342,4.79683461734104,7.60391187667847,44,1,0,0,1,0.179901123046875,29.3255138397217,2,1,1,230.197463989258,0,1811944704,230.037719726562,,,,,,,,,,,,,,,,,,,,,,,,,,,,,,,,,
,3864622687.18623,230.349830627441,999.699035644531,5.21251963165543E-5,1.50759670422658E-8,1,4,11.1025581359863,3.97853705154694,30.4700005799532,0.0460873684544213,0.00638905820158102,1,-1.22417638157754E-7,,,,,,,,,,,,,,,,,,,,,230.197463989258,230.502197265625,999.699035644531,999.699035644531,51.8790297069093,4.79702552404906,7.60387945175171,44,1,0,0,1,0.1824951171875,29.3255138397217,2,1,1,230.502197265625,0,1811944640,230.349830627441,,,,,,,,,,,,,,,,,,,,,,,,,,,,,,,,,
,3864622691.22587,230.669830322266,999.699035644531,5.21099356388331E-5,1.66855767942661E-8,1,4,11.1025581359863,3.97854618521269,30.4700005799532,0.0460754193743547,0.00637734002107724,1,-1.335471005095E-7,,,,,,,,,,,,,,,,,,,,,230.514587402344,230.825073242187,999.699035644531,999.699035644531,51.6242188096401,4.79699165861047,7.61157417297363,44,1,0,0,1,0.181655883789062,29.8142719268799,2,1,1,230.839935302734,0,1811944448,230.669830322266,,,,,,,,,,,,,,,,,,,,,,,,,,,,,,,,,
,3864622695.23281,231.033912658691,999.699035644531,5.2077713306541E-5,1.78960206777942E-8,1,4,11.1025581359863,3.9785383308125,30.4700005799532,0.0460489042374697,0.00635844112601795,1,-1.5036437104326E-7,,,,,,,,,,,,,,,,,,,,,230.853439331055,231.214385986328,999.699035644531,999.699035644531,51.7735098568132,4.79683447078688,7.60660886764526,43,1,64,0,0,0.17822265625,29.3255138397217,2,1,1,231.214385986328,0,1811944736,231.033912658691,,,,,,,,,,,,,,,,,,,,,,,,,,,,,,,,,
,3864622699.0887,231.377235412598,999.699035644531,5.20324984845573E-5,1.66293449294002E-8,1,4,11.1025581359863,3.97845129424363,30.4700005799532,0.0460067187149442,0.00635808851315609,1,-1.44160544498282E-7,,,,,,,,,,,,,,,,,,,,,231.214385986328,231.540084838867,999.699035644531,999.699035644531,51.7930505697939,4.79762362104587,7.60445690155029,44,1,0,0,1,0.18310546875,29.3255138397217,2,1,1,231.540084838867,0,1811944640,231.377235412598,,,,,,,,,,,,,,,,,,,,,,,,,,,,,,,,,
,3864622703.04916,231.68635559082,999.699035644531,5.20462706109748E-5,1.58630857181276E-8,1,4,11.1025581359863,3.97848617062467,30.4799992591143,0.046020828299568,0.00635026450474594,1,-1.55045575563149E-7,,,,,,,,,,,,,,,,,,,,,231.540084838867,231.832626342773,999.699035644531,999.699035644531,51.7211407460247,4.79736783606214,7.60369443893433,44,1,0,0,1,0.17974853515625,29.3255138397217,2,1,1,231.832626342773,0,1811944704,231.68635559082,,,,,,,,,,,,,,,,,,,,,,,,,,,,,,,,,
,3864622707.02417,232.000869750977,999.699035644531,5.19952723761528E-5,1.5016120615915E-8,1,4,11.1025581359863,3.97849125060233,30.4700005799532,0.0459719735537863,0.0063713192325143,1,-1.24045459878082E-7,,,,,,,,,,,,,,,,,,,,,231.851104736328,232.150634765625,999.699035644531,999.699035644531,51.8747307500536,4.79758264710159,7.60968494415283,44,1,0,0,1,0.1824951171875,29.8142719268799,2,1,1,232.150634765625,0,1811944704,232.000869750977,,,,,,,,,,,,,,,,,,,,,,,,,,,,,,,,,
,3864622710.98148,232.303848266602,999.699035644531,5.19772185656352E-5,1.83981231368384E-8,1,4,11.1025581359863,3.97852131451784,30.4700005799532,0.0459583027578466,0.00635646919511258,1,-1.38378984936731E-7,,,,,,,,,,,,,,,,,,,,,232.150634765625,232.457061767578,999.699035644531,999.699035644531,51.7731190425536,4.79687054030814,7.60181522369385,44,1,0,0,1,0.183181762695313,29.3255138397217,2,1,1,232.457061767578,0,1811944768,232.303848266602,,,,,,,,,,,,,,,,,,,,,,,,,,,,,,,,,
,3864622714.97381,232.629249572754,999.699035644531,5.19651906535689E-5,1.83886289424637E-8,1,4,11.1025581359863,3.9785510815035,30.4799992591143,0.0459476831077442,0.00635846432922366,1,-1.34502926608042E-7,,,,,,,,,,,,,,,,,,,,,232.475814819336,232.782684326172,999.699035644531,999.699035644531,51.8512818944766,4.79639482543559,7.60811424255371,44,1,0,0,1,0.1837158203125,29.3255138397217,2,1,1,232.782684326172,0,1811944672,232.629249572754,,,,,,,,,,,,,,,,,,,,,,,,,,,,,,,,,
,3864622719.22989,232.970420837402,999.699035644531,5.18846683563318E-5,1.9610220813384E-8,1,4,11.1025581359863,3.97845933456118,30.4799992591143,0.0458738923004808,0.00635599468934705,1,-1.25702888777385E-7,,,,,,,,,,,,,,,,,,,,,232.845230102539,233.095611572266,999.699035644531,999.699035644531,51.7406814590055,4.7961292564803,7.61690044403076,42,1,64,0,0,0.184097290039062,29.3255138397217,2,1,1,233.095611572266,0,1811944704,232.970420837402,,,,,,,,,,,,,,,,,,,,,,,,,,,,,,,,,
,3864622722.87291,233.268852233887,999.699035644531,5.18697291972636E-5,1.65440901588751E-8,1,4,11.1025581359863,3.9785255054692,30.4799992591143,0.0458616399309921,0.00635531834968849,1,-1.24533386210891E-7,,,,,,,,,,,,,,,,,,,,,233.110916137695,233.426788330078,999.699035644531,999.699035644531,51.7649119431016,4.7966453880488,7.60996770858765,44,1,0,0,1,0.1776123046875,29.3255138397217,2,1,1,233.426788330078,0,1811944704,233.268852233887,,,,,,,,,,,,,,,,,,,,,,,,,,,,,,,,,
,3864622726.88066,233.612655639648,999.699035644531,5.18508616322562E-5,1.74942389940455E-8,1,4,11.1025581359863,3.97851056935858,30.4799992591143,0.0458448986065003,0.00635163624026401,1,-1.25999691949526E-7,,,,,,,,,,,,,,,,,,,,,233.457305908203,233.768005371094,999.699035644531,999.699035644531,51.7500610012362,4.79720267568891,7.61822128295898,44,1,0,0,1,0.180892944335938,29.3255138397217,2,1,1,233.768005371094,0,1811944800,233.612655639648,,,,,,,,,,,,,,,,,,,,,,,,,,,,,,,,,
,3864622730.79636,233.927116394043,999.699035644531,5.18281066066725E-5,1.60093551073649E-8,1,4,11.1025581359863,3.97848902726202,30.4799992591143,0.0458270463366703,0.00633019272174383,1,-1.46995965379094E-7,,,,,,,,,,,,,,,,,,,,,233.768005371094,234.086227416992,999.699035644531,999.699035644531,51.7731190425536,4.79798115150744,7.61829566955566,44,1,0,0,1,0.18096923828125,29.3255138397217,2,1,1,234.086227416992,0,1811944832,233.927116394043,,,,,,,,,,,,,,,,,,,,,,,,,,,,,,,,,
,3864622734.75862,234.251899719238,999.699035644531,5.18133761774445E-5,1.41582893659955E-8,1,4,11.1025581359863,3.97850609712274,30.4799992591143,0.0458107088929356,0.00635392772444398,1,-1.18109157267688E-7,,,,,,,,,,,,,,,,,,,,,234.086227416992,234.417572021484,999.699035644531,999.699035644531,51.7410722732651,4.79762586178756,7.61628913879395,44,1,0,0,1,0.180892944335938,29.3255138397217,2,1,1,234.417572021484,0,1811944704,234.251899719238,,,,,,,,,,,,,,,,,,,,,,,,,,,,,,,,,
,3864622738.72439,234.615562438965,999.699035644531,5.17702528273185E-5,1.70168023870678E-8,1,4,11.1025581359863,3.9784230923051,30.4799992591143,0.0457719935940548,0.00634287548287938,1,-1.24316798709478E-7,,,,,,,,,,,,,,,,,,,,,234.436553955078,234.794570922852,999.699035644531,999.699035644531,51.8039933690632,4.79750566876715,7.61964654922485,44,1,0,0,1,0.178909301757813,29.3255138397217,2,1,1,234.794570922852,0,1811944704,234.615562438965,,,,,,,,,,,,,,,,,,,,,,,,,,,,,,,,,
,3864622742.7887,234.982330322266,999.699035644531,5.17266999213519E-5,1.76564642028041E-8,1,4,11.1025581359863,3.97843366551202,30.4799992591143,0.0457353285793519,0.0063257438696001,1,-1.37585382848308E-7,,,,,,,,,,,,,,,,,,,,,234.826507568359,235.138153076172,999.699035644531,999.699035644531,51.7660843858805,4.79739037994506,7.61514711380005,43,1,64,0,0,0.18096923828125,29.3255138397217,2,1,1,235.138153076172,0,1811944704,234.982330322266,,,,,,,,,,,,,,,,,,,,,,,,,,,,,,,,,
,3864622746.67959,235.310279846191,999.699035644531,5.17340936971587E-5,1.68873754758419E-8,1,4,11.1025581359863,3.97842067683888,30.4899998009205,0.0457374398135209,0.00635648072360169,1,-1.03817851309473E-7,,,,,,,,,,,,,,,,,,,,,235.150192260742,235.470367431641,999.699035644531,999.699035644531,51.7938321983132,4.79774806388279,7.62121295928955,44,1,0,0,1,0.182876586914062,29.3255138397217,2,1,1,235.470367431641,0,1811944704,235.310279846191,,,,,,,,,,,,,,,,,,,,,,,,,,,,,,,,,
,3864622750.66636,235.627792358398,999.699035644531,5.16956179494238E-5,1.69585359853925E-8,1,4,11.1025581359863,3.97843019229177,30.4899998009205,0.0457057306020274,0.0063365334371658,1,-1.20985495086168E-7,,,,,,,,,,,,,,,,,,,,,235.483856201172,235.771728515625,999.699035644531,999.699035644531,51.7234856315824,4.79736916604205,7.61706161499023,44,1,0,0,1,0.181732177734375,29.3255138397217,2,1,1,235.785278320313,0,1811944864,235.627792358398,,,,,,,,,,,,,,,,,,,,,,,,,,,,,,,,,
,3864622754.65655,235.940048217773,999.699035644531,5.1653983808906E-5,1.75702282150563E-8,1,4,11.1025581359863,3.97845830608,30.4799992591143,0.0456698268745539,0.00632835991510181,1,-1.24434623753454E-7,,,,,,,,,,,,,,,,,,,,,235.785278320313,236.094818115234,999.699035644531,999.699035644531,51.8493278231786,4.79738988577881,7.61852073669434,44,1,0,0,1,0.180130004882813,29.3255138397217,2,1,1,236.094818115234,0,1811944640,235.940048217773,,,,,,,,,,,,,,,,,,,,,,,,,,,,,,,,,
,3864622758.59812,236.258926391602,999.699035644531,5.16433333999976E-5,1.680486954253E-8,1,4,11.1025581359863,3.9783909519663,30.4799992591143,0.0456594283466948,0.00632597854857052,1,-1.25452656425144E-7,,,,,,,,,,,,,,,,,,,,,236.109756469727,236.408096313477,999.699035644531,999.699035644531,51.698473518967,4.79736878583685,7.62148237228394,44,1,0,0,1,0.17913818359375,29.3255138397217,2,1,1,236.408096313477,0,1811944704,236.258926391602,,,,,,,,,,,,,,,,,,,,,,,,,,,,,,,,,
,3864622762.53371,236.565391540527,999.699035644531,5.16034162972433E-5,1.84662655251129E-8,1,4,11.1025581359863,3.97840593716308,30.4799992591143,0.0456252281402927,0.00631513495112631,1,-1.32131024328154E-7,,,,,,,,,,,,,,,,,,,,,236.408096313477,236.722686767578,999.699035644531,999.699035644531,51.7606129862459,4.79735368855068,7.6194486618042,44,1,0,0,1,0.181198120117187,29.8142719268799,2,1,1,236.722686767578,0,1811944704,236.565391540527,,,,,,,,,,,,,,,,,,,,,,,,,,,,,,,,,
,3864622766.85447,236.925842285156,999.699035644531,5.15048568103822E-5,1.85604508617536E-8,1,4,11.1025581359863,3.97849412866329,30.4899998009205,0.0455383543894249,0.0063116737672901,1,-1.22375643852414E-7,,,,,,,,,,,,,,,,,,,,,236.781936645508,237.069747924805,999.699035644531,999.699035644531,51.7207499317651,4.79696800054043,7.63264179229736,43,1,64,0,0,0.182342529296875,29.8142719268799,2,1,1,237.069747924805,0,1811944640,236.925842285156,,,,,,,,,,,,,,,,,,,,,,,,,,,,,,,,,
,3864622770.48903,237.22518157959,999.699035644531,5.14684757434804E-5,1.91596058719637E-8,1,4,11.1025581359863,3.97846986951467,30.4899998009205,0.0455071083453322,0.00629780207109978,1,-1.32876988046516E-7,,,,,,,,,,,,,,,,,,,,,237.069747924805,237.380615234375,999.699035644531,999.699035644531,51.6836225771016,4.79728029277405,7.63578128814697,44,1,0,0,1,0.180816650390625,29.3255138397217,2,1,1,237.380615234375,0,1811944544,237.22518157959,,,,,,,,,,,,,,,,,,,,,,,,,,,,,,,,,
,3864622774.39799,237.544891357422,999.699035644531,5.14317790133549E-5,1.50816894809195E-8,1,4,11.1025581359863,3.97843971974742,30.5000003427267,0.0454699786028884,0.00632293786110127,1,-9.91849914074906E-8,,,,,,,,,,,,,,,,,,,,,237.380615234375,237.709167480469,999.699035644531,999.699035644531,51.7336468023324,4.7974028749751,7.63761425018311,44,1,0,0,1,0.184249877929687,29.8142719268799,2,1,1,237.724273681641,0,1811944544,237.544891357422,,,,,,,,,,,,,,,,,,,,,,,,,,,,,,,,,
,3864622778.38887,237.878578186035,999.699035644531,5.14080567497493E-5,1.82489123154304E-8,1,4,11.1025581359863,3.97839581646996,30.4899998009205,0.045448248821683,0.00632017503830711,1,-9.8851986971813E-8,,,,,,,,,,,,,,,,,,,,,237.724273681641,238.03288269043,999.699035644531,999.699035644531,51.7270029599189,4.79709500221394,7.64485311508179,44,1,0,0,1,0.180892944335938,29.3255138397217,2,1,1,238.03288269043,0,1811944672,237.878578186035,,,,,,,,,,,,,,,,,,,,,,,,,,,,,,,,,
,3864622782.35526,238.209465026855,999.699035644531,5.1365315158621E-5,1.55353583556467E-8,1,4,11.1025581359863,3.97842161129505,30.4899998009205,0.0454139652674971,0.00629314332984974,1,-1.23475597350019E-7,,,,,,,,,,,,,,,,,,,,,238.055603027344,238.363327026367,999.699035644531,999.699035644531,51.7469344871593,4.79766208421144,7.63849782943726,44,1,0,0,1,0.17974853515625,29.8142719268799,2,1,1,238.363327026367,0,1811944640,238.209465026855,,,,,,,,,,,,,,,,,,,,,,,,,,,,,,,,,
,3864622786.28502,238.523880004883,999.699035644531,5.13401347622096E-5,1.94588881533532E-8,1,4,11.1025581359863,3.97844073883547,30.4899998009205,0.0453909394103025,0.00629773809203388,1,-1.14775195542204E-7,,,,,,,,,,,,,,,,,,,,,238.363327026367,238.684432983398,999.699035644531,999.699035644531,51.7520150725343,4.79659234139164,7.63673162460327,44,1,0,0,1,0.1849365234375,29.8142719268799,2,1,1,238.684432983398,0,1811944576,238.523880004883,,,,,,,,,,,,,,,,,,,,,,,,,,,,,,,,,
,3864622790.35809,238.859077453613,999.699035644531,5.13513913786862E-5,2.03640036042376E-8,1,4,11.1025581359863,3.97848649362843,30.4899998009205,0.0454006294728539,0.00630640868116444,1,-1.06670600288711E-7,,,,,,,,,,,,,,,,,,,,,238.702346801758,239.015808105469,999.699035644531,999.699035644531,51.779762884967,4.79709481003386,7.63419961929321,43,1,64,0,0,0.182113647460938,29.3255138397217,2,1,1,239.015808105469,0,1811944576,238.859077453613,,,,,,,,,,,,,,,,,,,,,,,,,,,,,,,,,
,3864622794.20804,239.178604125977,999.699035644531,5.13060013002483E-5,1.84822881655214E-8,1,4,11.1025581359863,3.97842347413787,30.4899998009205,0.0453583317562784,0.00630873136913108,1,-9.7478967748667E-8,,,,,,,,,,,,,,,,,,,,,239.015808105469,239.341400146484,999.699035644531,999.699035644531,51.8055566261016,4.79691427202021,7.62986993789673,44,1,0,0,1,0.181732177734375,29.8142719268799,2,1,1,239.341400146484,0,1811944640,239.178604125977,,,,,,,,,,,,,,,,,,,,,,,,,,,,,,,,,
,3864622798.17969,239.504379272461,999.699035644531,5.12647608254115E-5,1.7434000016113E-8,1,4,11.1025581359863,3.97836205255497,30.4899998009205,0.0453228244279853,0.00628962965481506,1,-1.13117269284349E-7,,,,,,,,,,,,,,,,,,,,,239.341400146484,239.667358398438,999.699035644531,999.699035644531,51.7610038005055,4.79762381301921,7.64060068130493,44,1,0,0,1,0.182647705078125,29.3255138397217,2,1,1,239.667358398438,0,1811944704,239.504379272461,,,,,,,,,,,,,,,,,,,,,,,,,,,,,,,,,
,3864622802.12951,239.829071044922,999.699035644531,5.12231461920406E-5,1.5148299179987E-8,1,4,11.1025581359863,3.97834825961697,30.4899998009205,0.0452853345364484,0.0062878453987909,1,-1.09231940751737E-7,,,,,,,,,,,,,,,,,,,,,239.667358398438,239.990783691406,999.699035644531,999.699035644531,51.7422447160439,4.79780243581607,7.63536930084228,44,1,0,0,1,0.178604125976562,29.3255138397217,2,1,1,239.990783691406,0,1811944704,239.829071044922,,,,,,,,,,,,,,,,,,,,,,,,,,,,,,,,,
,3864622806.0927,240.145248413086,999.699035644531,5.12302819847548E-5,1.79523704361695E-8,1,4,11.1025581359863,3.9782369328273,30.4899998009205,0.0452914183434422,0.0062771342924827,1,-1.22071540796498E-7,,,,,,,,,,,,,,,,,,,,,239.990783691406,240.299713134766,999.699035644531,999.699035644531,51.7242672601016,4.79795424125364,7.64717245101929,44,1,0,0,1,0.180892944335938,29.3255138397217,2,1,1,240.321563720703,0,1811944608,240.145248413086,,,,,,,,,,,,,,,,,,,,,,,,,,,,,,,,,
,3864622810.14954,240.484199523926,999.699035644531,5.1201640963307E-5,1.6321308890974E-8,1,4,11.1025581359863,3.97834954946423,30.4899998009205,0.0452667624954895,0.00628223607617893,1,-1.12549233641616E-7,,,,,,,,,,,,,,,,,,,,,240.321563720703,240.646835327148,999.699035644531,999.699035644531,51.7965678981305,4.79757216479616,7.64551639556885,44,1,0,0,1,0.179595947265625,29.3255138397217,2,1,1,240.646835327148,0,1811944672,240.484199523926,,,,,,,,,,,,,,,,,,,,,,,,,,,,,,,,,
,3864622814.36791,240.832855224609,999.699035644531,5.10921207608869E-5,1.96750428839741E-8,1,4,11.1025581359863,3.97844403182962,30.5000003427267,0.0451726672545751,0.00626059537231961,1,-1.21831875727131E-7,,,,,,,,,,,,,,,,,,,,,240.698593139648,240.96711730957,999.699035644531,999.699035644531,51.7625670575439,4.79510414311079,7.65040588378906,43,1,64,0,0,0.181427001953125,29.3255138397217,2,1,1,240.96711730957,0,1811944672,240.832855224609,,,,,,,,,,,,,,,,,,,,,,,,,,,,,,,,,
,3864622817.99418,241.135520935059,999.699035644531,5.10730331698497E-5,1.61666682875557E-8,1,4,11.1025581359863,3.97849629481325,30.5000003427267,0.0451576238939187,0.00625142995496679,1,-1.2964368693626E-7,,,,,,,,,,,,,,,,,,,,,240.96711730957,241.303924560547,999.699035644531,999.699035644531,51.7672568286593,4.79770920672447,7.65564632415772,44,1,0,0,1,0.178451538085938,29.3255138397217,2,1,1,241.303924560547,0,1811944736,241.135520935059,,,,,,,,,,,,,,,,,,,,,,,,,,,,,,,,,
,3864622822.00501,241.471527099609,999.699035644531,5.10499762045808E-5,1.65887638117893E-8,1,4,11.1025581359863,3.97851604032956,30.5000003427267,0.0451394664049093,0.00623513215231135,1,-1.44881804710127E-7,,,,,,,,,,,,,,,,,,,,,241.311752319336,241.631301879883,999.699035644531,999.699035644531,51.8215800107459,4.7968687309505,7.65952825546265,44,1,0,0,1,0.182037353515625,29.8142719268799,2,1,1,241.631301879883,0,1811944704,241.471527099609,,,,,,,,,,,,,,,,,,,,,,,,,,,,,,,,,
,3864622825.91327,241.790756225586,999.699035644531,5.1020536069385E-5,1.67475141099255E-8,1,4,11.1025581359863,3.9784589705236,30.5000003427267,0.0451094006245732,0.00625341258783437,1,-1.19901709204499E-7,,,,,,,,,,,,,,,,,,,,,241.631301879883,241.950210571289,999.699035644531,999.699035644531,51.7469344871593,4.79717545201232,7.66122007369995,44,1,0,0,1,0.181198120117187,29.3255138397217,2,1,1,241.950210571289,0,1811944736,241.790756225586,,,,,,,,,,,,,,,,,,,,,,,,,,,,,,,,,
,3864622829.92284,242.128326416016,999.699035644531,5.09936443253154E-5,1.91887721054831E-8,1,4,11.1025581359863,3.97843701211795,30.5000003427267,0.045085391542953,0.00624918034249961,1,-1.20841619554402E-7,,,,,,,,,,,,,,,,,,,,,241.950210571289,242.306442260742,999.699035644531,999.699035644531,51.7547507723516,4.7978825124561,7.67147207260132,44,1,0,0,1,0.1837158203125,29.3255138397217,2,1,1,242.306442260742,0,1811944640,242.128326416016,,,,,,,,,,,,,,,,,,,,,,,,,,,,,,,,,
,3864622833.8848,242.469673156738,999.699035644531,5.09811796869231E-5,1.5552815666108E-8,1,4,11.1025581359863,3.9784187376423,30.5000003427267,0.0450723869551142,0.00625956895415571,1,-1.07283087101203E-7,,,,,,,,,,,,,,,,,,,,,242.306442260742,242.632904052734,999.699035644531,999.699035644531,51.7320835452939,4.79741531433795,7.67031908035278,44,1,0,0,1,0.181884765625,28.8367557525635,2,1,1,242.632904052734,0,1811944640,242.469673156738,,,,,,,,,,,,,,,,,,,,,,,,,,,,,,,,,
,3864622837.95417,242.816337585449,999.699035644531,5.09497519148503E-5,1.71007490395954E-8,1,4,11.1025581359863,3.97842553703001,30.5000003427267,0.0450490120084267,0.00622523742995937,1,-1.417121043064E-7,,,,,,,,,,,,,,,,,,,,,242.668685913086,242.963989257813,999.699035644531,999.699035644531,51.7969587123901,4.79743250796093,7.67694664001465,42,1,64,0,0,0.181350708007813,29.3255138397217,2,1,1,242.963989257813,0,1811944672,242.816337585449,,,,,,,,,,,,,,,,,,,,,,,,,,,,,,,,,
,3864622841.76656,243.122749328613,999.699035644531,5.09373418090222E-5,1.82554569326771E-8,1,4,11.1025581359863,3.9784797418123,30.5100008845329,0.0450405048420579,0.00621261891481791,1,-1.5437670776136E-7,,,,,,,,,,,,,,,,,,,,,242.963989257813,243.281509399414,999.699035644531,999.699035644531,51.6914388622939,4.79745528667562,7.67574024200439,44,1,0,0,1,0.181045532226562,29.3255138397217,2,1,1,243.281509399414,0,1811944640,243.122749328613,,,,,,,,,,,,,,,,,,,,,,,,,,,,,,,,,
,3864622845.77151,243.448295593262,999.699035644531,5.08845592437689E-5,1.55173300154144E-8,1,4,11.1025581359863,3.97842329012202,30.5100008845329,0.0449889102715974,0.00623444692512124,1,-1.22092775148892E-7,,,,,,,,,,,,,,,,,,,,,243.281509399414,243.615081787109,999.699035644531,999.699035644531,51.7164509749093,4.7976217216471,7.68260860443115,44,1,0,0,1,0.181655883789062,29.8142719268799,2,1,1,243.615081787109,0,1811944640,243.448295593262,,,,,,,,,,,,,,,,,,,,,,,,,,,,,,,,,
,3864622849.78135,243.783264160156,999.699035644531,5.08682857811475E-5,1.70771473397965E-8,1,4,11.1025581359863,3.97835913874603,30.5000003427267,0.0449732569030347,0.00623388368641756,1,-1.20271480590879E-7,,,,,,,,,,,,,,,,,,,,,243.6318359375,243.934692382813,999.699035644531,999.699035644531,51.7996944122074,4.79790385613805,7.68495225906372,44,1,0,0,1,0.181198120117187,29.3255138397217,2,1,1,243.934692382813,0,1811944608,243.783264160156,,,,,,,,,,,,,,,,,,,,,,,,,,,,,,,,,
,3864622853.70859,244.098991394043,999.699035644531,5.08310080213144E-5,1.57263879030921E-8,1,4,11.1025581359863,3.97845398142332,30.5000003427267,0.0449412950812915,0.00623339617940377,1,-1.15807897986757E-7,,,,,,,,,,,,,,,,,,,,,243.947509765625,244.250473022461,999.699035644531,999.699035644531,51.7660843858805,4.79742784663545,7.68567943572998,44,1,0,0,1,0.182723999023438,29.3255138397217,2,1,1,244.250473022461,0,1811944608,244.098991394043,,,,,,,,,,,,,,,,,,,,,,,,,,,,,,,,,
,3864622857.61049,244.414611816406,999.699035644531,5.08325778156757E-5,1.7668389695726E-8,1,4,11.1025581359863,3.97851582367807,30.5000003427267,0.0449435509846527,0.00623469992382569,1,-1.14711943522737E-7,,,,,,,,,,,,,,,,,,,,,244.250473022461,244.578750610352,999.699035644531,999.699035644531,51.8129820970343,4.79732424345442,7.68876361846924,44,1,0,0,1,0.179061889648438,29.3255138397217,2,1,1,244.578750610352,0,1811944672,244.414611816406,,,,,,,,,,,,,,,,,,,,,,,,,,,,,,,,,
,3864622861.86399,244.782424926758,999.699035644531,5.06951579658657E-5,1.66037157567106E-8,1,4,11.1025581359863,3.97845372761155,30.5100008845329,0.0448160645585078,0.00625302170664709,1,-7.44445165982641E-8,,,,,,,,,,,,,,,,,,,,,244.645736694336,244.91911315918,999.699035644531,999.699035644531,51.7977403409093,4.795782852109,7.68972063064575,43,1,64,0,0,0.178985595703125,29.3255138397217,2,1,1,244.91911315918,0,1811944768,244.782424926758,,,,,,,,,,,,,,,,,,,,,,,,,,,,,,,,,
,3864622865.52957,245.075958251953,999.699035644531,5.06837847892678E-5,1.83682334419255E-8,1,4,11.1025581359863,3.9785368039764,30.5100008845329,0.0448090437702053,0.00623984133502006,1,-8.79652090835293E-8,,,,,,,,,,,,,,,,,,,,,244.91911315918,245.232803344727,999.699035644531,999.699035644531,51.7516242582747,4.79665456131457,7.69752931594849,44,1,0,0,1,0.18035888671875,29.3255138397217,2,1,1,245.232803344727,0,1811944768,245.075958251953,,,,,,,,,,,,,,,,,,,,,,,,,,,,,,,,,
,3864622869.5357,245.415107727051,999.699035644531,5.065806380442E-5,1.8048537392931E-8,1,4,11.1025581359863,3.97852981367911,30.5100008845329,0.0447862699937733,0.00623609802521689,1,-8.85552226866758E-8,,,,,,,,,,,,,,,,,,,,,245.254821777344,245.575393676758,999.699035644531,999.699035644531,51.7684292714382,4.79730259704111,7.69548749923706,44,1,0,0,1,0.183486938476562,29.3255138397217,2,1,1,245.575393676758,0,1811944768,245.415107727051,,,,,,,,,,,,,,,,,,,,,,,,,,,,,,,,,
,3864622873.4956,245.732666015625,999.699035644531,5.06174000366053E-5,1.61326332466517E-8,1,4,11.1025581359863,3.97851791450486,30.5100008845329,0.0447498484124017,0.00623304105237269,1,-8.62489389684717E-8,,,,,,,,,,,,,,,,,,,,,245.575393676758,245.889938354492,999.699035644531,999.699035644531,51.7688200856978,4.79719035272725,7.70644044876099,44,1,0,0,1,0.17913818359375,29.3255138397217,2,1,1,245.889938354492,0,1811944672,245.732666015625,,,,,,,,,,,,,,,,,,,,,,,,,,,,,,,,,
,3864622877.44104,246.074531555176,999.699035644531,5.06001007817582E-5,1.64139105847044E-8,1,4,11.1025581359863,3.97848998764679,30.5100008845329,0.0447346782209485,0.00622676704592441,1,-9.08365420256528E-8,,,,,,,,,,,,,,,,,,,,,245.908065795898,246.240997314453,999.699035644531,999.699035644531,51.8129820970343,4.79720170874193,7.70759868621826,44,1,0,0,1,0.1806640625,29.3255138397217,2,1,1,246.240997314453,0,1811944640,246.074531555176,,,,,,,,,,,,,,,,,,,,,,,,,,,,,,,,,
,3864622881.39812,246.401145935059,999.699035644531,5.05820247818516E-5,1.70076884869157E-8,1,4,11.1025581359863,3.97848311929182,30.5100008845329,0.044719705220353,0.00621659415060034,1,-9.97795642198028E-8,,,,,,,,,,,,,,,,,,,,,246.240997314453,246.561294555664,999.699035644531,999.699035644531,51.7000367760055,4.79713162173261,7.70416069030762,44,1,0,0,1,0.180816650390625,29.3255138397217,2,1,1,246.561294555664,0,1811944704,246.401145935059,,,,,,,,,,,,,,,,,,,,,,,,,,,,,,,,,
,3864622885.42925,246.736534118652,999.699035644531,5.05567139499956E-5,1.62559681765842E-8,1,4,11.1025581359863,3.97849282027794,30.5100008845329,0.0446972826414787,0.00621493760305764,1,-9.81090294127946E-8,,,,,,,,,,,,,,,,,,,,,246.575485229492,246.897583007813,999.699035644531,999.699035644531,51.7320835452939,4.79686664374572,7.71189308166504,43,1,64,0,0,0.183868408203125,29.8142719268799,2,1,1,246.897583007813,0,1811944544,246.736534118652,,,,,,,,,,,,,,,,,,,,,,,,,,,,,,,,,
,3864622889.31882,247.064750671387,999.699035644531,5.05180393740053E-5,1.59119551390476E-8,1,4,11.1025581359863,3.97852950452596,30.5100008845329,0.0446621458597827,0.00622116458631322,1,-8.57031520965616E-8,,,,,,,,,,,,,,,,,,,,,246.897583007813,247.231918334961,999.699035644531,999.699035644531,51.7207499317651,4.79700320398547,7.71119022369385,44,1,0,0,1,0.180740356445313,29.3255138397217,2,1,1,247.231918334961,0,1811944608,247.064750671387,,,,,,,,,,,,,,,,,,,,,,,,,,,,,,,,,
,3864622893.34138,247.405387878418,999.699035644531,5.05101633741388E-5,1.46523880563608E-8,1,4,11.1025581359863,3.97850010396337,30.5100008845329,0.0446565281578907,0.00620722227745788,1,-1.00291918470753E-7,,,,,,,,,,,,,,,,,,,,,247.245986938477,247.564788818359,999.699035644531,999.699035644531,51.7461528586401,4.79667953052732,7.71799325942993,44,1,0,0,1,0.181045532226562,29.8142719268799,2,1,1,247.564788818359,0,1811944800,247.405387878418,,,,,,,,,,,,,,,,,,,,,,,,,,,,,,,,,
,3864622897.24285,247.725479125977,999.699035644531,5.04898524319992E-5,1.56810267624067E-8,1,4,11.1025581359863,3.9785419277931,30.5100008845329,0.0446437612942155,0.00617280336549044,1,-1.36474706226644E-7,,,,,,,,,,,,,,,,,,,,,247.564788818359,247.886169433594,999.699035644531,999.699035644531,51.7016000330439,4.79679480661724,7.71874856948852,44,1,0,0,1,0.186614990234375,29.3255138397217,2,1,1,247.886169433594,0,1811944672,247.725479125977,,,,,,,,,,,,,,,,,,,,,,,,,,,,,,,,,
,3864622901.20355,248.064521789551,999.699035644531,5.04702538601262E-5,1.58341637579632E-8,1,4,11.1025581359863,3.97849984736662,30.5100008845329,0.0446242916170695,0.0061806755189955,1,-1.2469803132834E-7,,,,,,,,,,,,,,,,,,,,,247.886169433594,248.242874145508,999.699035644531,999.699035644531,51.7105887610151,4.79638911669396,7.71505451202393,44,1,0,0,1,0.184326171875,29.3255138397217,2,1,1,248.242874145508,0,1811944736,248.064521789551,,,,,,,,,,,,,,,,,,,,,,,,,,,,,,,,,
,3864622905.17806,248.40567779541,999.699035644531,5.04352930031627E-5,1.55797602678762E-8,1,4,11.1025581359863,3.97850530869986,30.5100008845329,0.0445935093534472,0.00617611550573093,1,-1.24940711558473E-7,,,,,,,,,,,,,,,,,,,,,248.242874145508,248.568481445313,999.699035644531,999.699035644531,51.7778088136689,4.79605346141278,7.72508382797241,44,1,0,0,1,0.1788330078125,29.3255138397217,2,1,1,248.568481445313,0,1811944832,248.40567779541,,,,,,,,,,,,,,,,,,,,,,,,,,,,,,,,,
,3864622909.44299,248.752403259277,999.699035644531,5.03221105223221E-5,1.95289268307592E-8,1,4,11.1025581359863,3.97843543439382,30.519999563694,0.0444939184261567,0.00615071078263974,1,-1.37546263889727E-7,,,,,,,,,,,,,,,,,,,,,248.618667602539,248.886138916016,999.699035644531,999.699035644531,51.6918296765535,4.79531222472265,7.72527933120728,43,1,64,0,0,0.184555053710938,29.8142719268799,2,1,1,248.886138916016,0,1811944832,248.752403259277,,,,,,,,,,,,,,,,,,,,,,,,,,,,,,,,,
,3864622913.13533,249.044273376465,999.699035644531,5.03303188917655E-5,1.54394127873787E-8,1,4,11.1025581359863,3.97846921168138,30.519999563694,0.0445023078147837,0.00614761861956831,1,-1.42287342648151E-7,,,,,,,,,,,,,,,,,,,,,248.886138916016,249.202407836914,999.699035644531,999.699035644531,51.7527967010536,4.79618192729003,7.72863483428955,44,1,0,0,1,0.182037353515625,29.3255138397217,2,1,1,249.202407836914,0,1811944608,249.044273376465,,,,,,,,,,,,,,,,,,,,,,,,,,,,,,,,,
,3864622917.14853,249.409286499023,999.699035644531,5.02681693393387E-5,1.71165893187327E-8,1,4,11.1025581359863,3.97845115715218,30.519999563694,0.0444451130410469,0.00615382651100271,1,-1.26453651750287E-7,,,,,,,,,,,,,,,,,,,,,249.21907043457,249.599502563477,999.699035644531,999.699035644531,51.8477645661401,4.7959987271453,7.73559617996216,44,1,0,0,1,0.180740356445313,29.3255138397217,2,1,1,249.599502563477,0,1811944896,249.409286499023,,,,,,,,,,,,,,,,,,,,,,,,,,,,,,,,,
,3864622921.08392,249.755950927734,999.699035644531,5.02449901398773E-5,1.51033140971477E-8,1,4,11.1025581359863,3.97849383034192,30.519999563694,0.0444266101293719,0.00614182514578827,1,-1.36870624320988E-7,,,,,,,,,,,,,,,,,,,,,249.608169555664,249.903732299805,999.699035644531,999.699035644531,51.8141545398132,4.79568486723911,7.72475957870483,44,1,0,0,1,0.18280029296875,29.3255138397217,2,1,1,249.903732299805,0,1811944672,249.755950927734,,,,,,,,,,,,,,,,,,,,,,,,,,,,,,,,,
,3864622925.02218,250.068016052246,999.699035644531,5.02438538185853E-5,1.83473705390146E-8,1,4,11.1025581359863,3.97842610024583,30.519999563694,0.0444243861955951,0.00614246586382778,1,-1.35815258574463E-7,,,,,,,,,,,,,,,,,,,,,249.914855957031,250.221176147461,999.699035644531,999.699035644531,51.678151177467,4.7961741532409,7.74565124511719,44,1,0,0,1,0.182647705078125,29.3255138397217,2,1,1,250.236267089844,0,1811944704,250.068016052246,,,,,,,,,,,,,,,,,,,,,,,,,,,,,,,,,
,3864622929.0427,250.393211364746,999.699035644531,5.02096888917985E-5,1.90211363309318E-8,1,4,11.1025581359863,3.97847466591389,30.519999563694,0.0443963313513913,0.00612865875326702,1,-1.46740722518288E-7,,,,,,,,,,,,,,,,,,,,,250.236267089844,250.550155639648,999.699035644531,999.699035644531,51.8618338794863,4.79666634006347,7.74489974975586,44,1,0,0,1,0.18585205078125,29.8142719268799,2,1,1,250.550155639648,0,1811944800,250.393211364746,,,,,,,,,,,,,,,,,,,,,,,,,,,,,,,,,
,3864622933.27383,250.737449645996,999.699035644531,5.00895743395408E-5,1.87438579117626E-8,1,4,11.1025581359863,3.97851293525651,30.5300001055002,0.044288047741902,0.00613314993407451,1,-1.24816389030166E-7,,,,,,,,,,,,,,,,,,,,,250.608261108398,250.866638183594,999.699035644531,999.699035644531,51.7090255039766,4.79633583037155,7.74578046798706,42,1,64,0,0,0.184478759765625,29.3255138397217,2,1,1,250.866638183594,0,1811944640,250.737449645996,,,,,,,,,,,,,,,,,,,,,,,,,,,,,,,,,
,3864622936.93647,251.039756774902,999.699035644531,5.00389434240392E-5,1.82505881787812E-8,1,4,11.1025581359863,3.9784251073985,30.5300001055002,0.0442426797037066,0.0061210564591979,1,-1.31138753269468E-7,,,,,,,,,,,,,,,,,,,,,250.866638183594,251.212875366211,999.699035644531,999.699035644531,51.8411207237266,4.79641439704523,7.75279903411865,44,1,0,0,1,0.183563232421875,29.3255138397217,2,1,1,251.212875366211,0,1811944608,251.039756774902,,,,,,,,,,,,,,,,,,,,,,,,,,,,,,,,,
,3864622940.95217,251.397750854492,999.699035644531,5.00186343033432E-5,1.71137612984726E-8,1,4,11.1025581359863,3.97842692244791,30.5300001055002,0.0442249732024015,0.00611700842623774,1,-1.32859288673912E-7,,,,,,,,,,,,,,,,,,,,,251.252838134766,251.542663574219,999.699035644531,999.699035644531,51.7637395003228,4.79656166004637,7.75474834442139,44,1,0,0,1,0.1812744140625,29.3255138397217,2,1,1,251.542663574219,0,1811944672,251.397750854492,,,,,,,,,,,,,,,,,,,,,,,,,,,,,,,,,
,3864622944.79536,251.703353881836,999.699035644531,5.00027561681471E-5,1.47845935926E-8,1,4,11.1025581359863,3.97845607154759,30.5300001055002,0.0442102194893033,0.00612350376285363,1,-1.23344116636229E-7,,,,,,,,,,,,,,,,,,,,,251.542663574219,251.864044189453,999.699035644531,999.699035644531,51.7199683032458,4.79610304987815,7.75676393508911,44,1,0,0,1,0.18096923828125,29.3255138397217,2,1,1,251.864044189453,0,1811944608,251.703353881836,,,,,,,,,,,,,,,,,,,,,,,,,,,,,,,,,
,3864622948.74757,252.020530700684,999.699035644531,4.9968202123422E-5,1.71251487832403E-8,1,4,11.1025581359863,3.97842703547907,30.5300001055002,0.0441811057916038,0.00610572563255704,1,-1.38513105802631E-7,,,,,,,,,,,,,,,,,,,,,251.864044189453,252.177017211914,999.699035644531,999.699035644531,51.7230948173228,4.79641680490411,7.76385736465454,44,1,0,0,1,0.1849365234375,29.3255138397217,2,1,1,252.177017211914,0,1811944640,252.020530700684,,,,,,,,,,,,,,,,,,,,,,,,,,,,,,,,,
,3864622952.72401,252.341636657715,999.699035644531,4.99429800600603E-5,1.50548189614006E-8,1,4,11.1025581359863,3.97838811661571,30.5300001055002,0.0441563072716723,0.00611586137954929,1,-1.23390948305072E-7,,,,,,,,,,,,,,,,,,,,,252.177017211914,252.506256103516,999.699035644531,999.699035644531,51.7227040030632,4.79647158896244,7.76397037506104,44,1,0,0,1,0.1812744140625,29.8142719268799,2,1,1,252.506256103516,0,1811944672,252.341636657715,,,,,,,,,,,,,,,,,,,,,,,,,,,,,,,,,
,3864622956.79466,252.675857543945,999.699035644531,4.98974619649604E-5,1.59689534038669E-8,1,4,11.1025581359863,3.97841173970446,30.5300001055002,0.0441173850229223,0.00610363842689409,1,-1.30860392585591E-7,,,,,,,,,,,,,,,,,,,,,252.531631469727,252.820083618164,999.699035644531,999.699035644531,51.769601714217,4.79621433384833,7.7667064666748,43,1,64,0,0,0.184555053710938,29.3255138397217,2,1,1,252.820083618164,0,1811944736,252.675857543945,,,,,,,,,,,,,,,,,,,,,,,,,,,,,,,,,
,3864622960.70691,253.025917053223,999.699035644531,4.98858083319966E-5,1.58602409854898E-8,1,4,11.1025581359863,3.97839204748063,30.5300001055002,0.0441076435411828,0.00609595577368828,1,-1.37860257361111E-7,,,,,,,,,,,,,,,,,,,,,252.836669921875,253.21516418457,999.699035644531,999.699035644531,51.7739006710728,4.79673560411422,7.75713682174683,44,1,0,0,1,0.181503295898438,29.3255138397217,2,1,1,253.21516418457,0,1811944672,253.025917053223,,,,,,,,,,,,,,,,,,,,,,,,,,,,,,,,,
,3864622964.69074,253.366889953613,999.699035644531,4.98504496768E-5,1.5724361302349E-8,1,4,11.1025581359863,3.97843172760699,30.5300001055002,0.0440744759334807,0.00610971156902429,1,-1.17409147407186E-7,,,,,,,,,,,,,,,,,,,,,253.21516418457,253.518615722656,999.699035644531,999.699035644531,51.6851858341401,4.7960312492094,7.75990056991577,44,1,0,0,1,0.186996459960938,29.3255138397217,2,1,1,253.538635253906,0,1811944736,253.366889953613,,,,,,,,,,,,,,,,,,,,,,,,,,,,,,,,,
,3864622968.61319,253.705383300781,999.699035644531,4.98307348176932E-5,1.83684307407549E-8,1,4,11.1025581359863,3.97837843220583,30.5300001055002,0.0440580566287168,0.00609398610371666,1,-1.32288207705957E-7,,,,,,,,,,,,,,,,,,,,,253.538635253906,253.872131347656,999.699035644531,999.699035644531,51.744198787342,4.79641093202266,7.75344038009644,44,1,0,0,1,0.181961059570313,29.3255138397217,2,1,1,253.872131347656,0,1811944800,253.705383300781,,,,,,,,,,,,,,,,,,,,,,,,,,,,,,,,,
,3864622972.57632,254.024543762207,999.699035644531,4.98052885330593E-5,1.41716081555909E-8,1,4,11.1025581359863,3.97836715035754,30.5400006473064,0.0440347840963432,0.00609506458135172,1,-1.27451303872549E-7,,,,,,,,,,,,,,,,,,,,,253.872131347656,254.176956176758,999.699035644531,999.699035644531,51.7016000330439,4.79632248576019,7.7530460357666,44,1,0,0,1,0.186386108398438,29.3255138397217,2,1,1,254.176956176758,0,1811944640,254.024543762207,,,,,,,,,,,,,,,,,,,,,,,,,,,,,,,,,
,3864622976.49633,254.346382141113,999.699035644531,4.9790121357098E-5,1.74873927373047E-8,1,4,11.1025581359863,3.97847157841409,30.5300001055002,0.0440238758486046,0.00608748705318236,1,-1.34146068863392E-7,,,,,,,,,,,,,,,,,,,,,254.193115234375,254.499649047852,999.699035644531,999.699035644531,51.8637879507843,4.79613642764245,7.7541446685791,44,1,0,0,1,0.18402099609375,29.3255138397217,2,1,1,254.499649047852,0,1811944736,254.346382141113,,,,,,,,,,,,,,,,,,,,,,,,,,,,,,,,,
,3864622980.7689,254.682525634766,999.699035644531,4.96701002812348E-5,1.73676808071946E-8,1,4,11.1025581359863,3.97841656181413,30.5400006473064,0.0439123833703446,0.0061045836666793,1,-9.77395704516533E-8,,,,,,,,,,,,,,,,,,,,,254.555847167969,254.809204101562,999.699035644531,999.699035644531,51.8137637255536,4.79704193303575,7.74716758728027,42,1,64,0,0,0.18096923828125,29.3255138397217,2,1,1,254.809204101562,0,1811944768,254.682525634766,,,,,,,,,,,,,,,,,,,,,,,,,,,,,,,,,
,3864622984.48261,254.988616943359,999.699035644531,4.96342252923327E-5,1.99572451036604E-8,1,4,11.1025581359863,3.97847486299394,30.5400006473064,0.0438818277646419,0.00609863190927972,1,-9.95598241882646E-8,,,,,,,,,,,,,,,,,,,,,254.833099365234,255.144134521484,999.699035644531,999.699035644531,51.7481069299382,4.79620740133452,7.75405025482178,44,1,0,0,1,0.183486938476562,29.8142719268799,2,1,1,255.144134521484,0,1811944704,254.988616943359,,,,,,,,,,,,,,,,,,,,,,,,,,,,,,,,,
,3864622988.38375,255.311157226562,999.699035644531,4.95964544366691E-5,1.68615617270204E-8,1,4,11.1025581359863,3.97847640312062,30.5400006473064,0.0438467951611677,0.00610579130018666,1,-8.61368906124159E-8,,,,,,,,,,,,,,,,,,,,,255.144134521484,255.478179931641,999.699035644531,999.699035644531,51.8497186374382,4.79622535270773,7.75378799438477,44,1,0,0,1,0.181732177734375,29.8142719268799,2,1,1,255.478179931641,0,1811944608,255.311157226562,,,,,,,,,,,,,,,,,,,,,,,,,,,,,,,,,
,3864622992.34138,255.650260925293,999.699035644531,4.95766780871205E-5,1.56214699896901E-8,1,4,11.1025581359863,3.97848486464412,30.5400006473064,0.0438290527718888,0.00610616064003382,1,-8.29512208812534E-8,,,,,,,,,,,,,,,,,,,,,255.478179931641,255.822341918945,999.699035644531,999.699035644531,51.7500610012362,4.79640463768302,7.75171184539795,44,1,0,0,1,0.183944702148438,29.3255138397217,2,1,1,255.822341918945,0,1811944608,255.650260925293,,,,,,,,,,,,,,,,,,,,,,,,,,,,,,,,,
,3864622996.30989,255.984550476074,999.699035644531,4.95401318052427E-5,1.60589662427482E-8,1,4,11.1025581359863,3.97844392380412,30.5400006473064,0.04379798489499,0.00608816825850501,1,-9.80520086071784E-8,,,,,,,,,,,,,,,,,,,,,255.822341918945,256.146759033203,999.699035644531,999.699035644531,51.7590497292074,4.79652302481023,7.74841499328613,44,1,0,0,1,0.183486938476562,29.3255138397217,2,1,1,256.146759033203,0,1811944864,255.984550476074,,,,,,,,,,,,,,,,,,,,,,,,,,,,,,,,,
,3864623000.29821,256.327133178711,999.699035644531,4.95336267251227E-5,1.76980478386767E-8,1,4,11.1025581359863,3.9785016964571,30.5400006473064,0.0437912488571541,0.00610096769786669,1,-8.27972879583306E-8,,,,,,,,,,,,,,,,,,,,,256.1630859375,256.491180419922,999.699035644531,999.699035644531,51.7985219694286,4.79658328230807,7.74424886703491,44,1,0,0,1,0.18157958984375,29.3255138397217,2,1,1,256.491180419922,0,1811944736,256.327133178711,,,,,,,,,,,,,,,,,,,,,,,,,,,,,,,,,
,3864623004.39291,256.656326293945,999.699035644531,4.94970075271637E-5,1.80428907847224E-8,1,4,11.1025581359863,3.97847143620418,30.5400006473064,0.0437591989560643,0.00609069731429901,1,-8.91775931270631E-8,,,,,,,,,,,,,,,,,,,,,256.522277832031,256.790374755859,999.699035644531,999.699035644531,51.7324743595535,4.79722068466205,7.75467538833618,43,1,64,0,0,0.181198120117187,29.3255138397217,2,1,1,256.790374755859,0,1811944768,256.656326293945,,,,,,,,,,,,,,,,,,,,,,,,,,,,,,,,,
,3864623008.20024,256.9775390625,999.699035644531,4.94591334635879E-5,1.65542169068326E-8,1,4,11.1025581359863,3.97846264890187,30.5400006473064,0.0437232325132697,0.00610263803131191,1,-7.03046688687845E-8,,,,,,,,,,,,,,,,,,,,,256.810455322266,257.144622802734,999.699035644531,999.699035644531,51.6820593200632,4.7964517267411,7.74923038482666,44,1,0,0,1,0.179519653320313,29.3255138397217,2,1,1,257.144622802734,0,1811944704,256.9775390625,,,,,,,,,,,,,,,,,,,,,,,,,,,,,,,,,
,3864623012.19625,257.301055908203,999.699035644531,4.94302030197779E-5,1.73527603029564E-8,1,4,11.1025581359863,3.9784663355365,30.5400006473064,0.0436986662179673,0.00609233467811306,1,-7.78913304520654E-8,,,,,,,,,,,,,,,,,,,,,257.144622802734,257.457489013672,999.699035644531,999.699035644531,51.6910480480343,4.79667382293746,7.75029563903809,44,1,0,0,1,0.181045532226562,29.3255138397217,2,1,1,257.466247558594,0,1811944512,257.301055908203,,,,,,,,,,,,,,,,,,,,,,,,,,,,,,,,,
,3864623016.2322,257.632736206055,999.699035644531,4.94353110832927E-5,1.47159846114142E-8,1,4,11.1025581359863,3.97847408608015,30.5400006473064,0.0437008782447356,0.00611018574805706,1,-5.8434152068037E-8,,,,,,,,,,,,,,,,,,,,,257.466247558594,257.799224853516,999.699035644531,999.699035644531,51.779762884967,4.79664895117157,7.75322103500366,44,1,0,0,1,0.185165405273438,29.3255138397217,2,1,1,257.799224853516,0,1811944640,257.632736206055,,,,,,,,,,,,,,,,,,,,,,,,,,,,,,,,,
,3864623020.14402,257.948547363281,999.699035644531,4.93742008092121E-5,1.62759685925342E-8,1,4,11.1025581359863,3.9785287045281,30.5400006473064,0.0436476978721435,0.00610290108154676,1,-5.81944631186699E-8,,,,,,,,,,,,,,,,,,,,,257.799224853516,258.097869873047,999.699035644531,999.699035644531,51.7766363708901,4.79686591636578,7.74959707260132,44,1,0,0,1,0.180892944335938,30.3030319213867,2,1,1,258.097869873047,0,1811944544,257.948547363281,,,,,,,,,,,,,,,,,,,,,,,,,,,,,,,,,
,3864623024.05886,258.295806884766,999.699035644531,4.93661993132431E-5,1.84176685849917E-8,1,4,11.1025581359863,3.97845335245166,30.5400006473064,0.0436390238690625,0.00610466324230954,1,-5.48841805097978E-8,,,,,,,,,,,,,,,,,,,,,258.116821289062,258.474792480469,999.699035644531,999.699035644531,51.7496701869766,4.79723780337226,7.74694013595581,44,1,0,0,1,0.179061889648438,29.8142719268799,2,1,1,258.474792480469,0,1811944704,258.295806884766,,,,,,,,,,,,,,,,,,,,,,,,,,,,,,,,,
,3864623028.31367,258.692642211914,999.699035644531,4.92952582874366E-5,1.78363738541784E-8,1,4,11.1025581359863,3.97835564987719,30.5499993264675,0.0435725607339841,0.0061113660793522,1,-3.70518203550804E-8,,,,,,,,,,,,,,,,,,,,,258.527587890625,258.857696533203,999.699035644531,999.699035644531,51.7336468023324,4.79701777884298,7.73860597610474,42,1,64,0,0,0.184097290039062,29.3255138397217,2,1,1,258.857696533203,0,1811944640,258.692642211914,,,,,,,,,,,,,,,,,,,,,,,,,,,,,,,,,
,3864623032.08849,259.057327270508,999.699035644531,4.92591260680296E-5,1.68607686326187E-8,1,4,11.1025581359863,3.97852212778276,30.5499993264675,0.0435427187077468,0.00611098117533117,1,-3.28080454238024E-8,,,,,,,,,,,,,,,,,,,,,258.889221191406,259.225433349609,999.699035644531,999.699035644531,51.7871883558997,4.79684586896951,7.74209022521973,44,1,0,0,1,0.181808471679687,29.3255138397217,2,1,1,259.225433349609,0,1811944672,259.057327270508,,,,,,,,,,,,,,,,,,,,,,,,,,,,,,,,,
,3864623036.02819,259.412811279297,999.699035644531,4.92642919353039E-5,1.79526202698581E-8,1,4,11.1025581359863,3.97844757309516,30.5499993264675,0.0435457755213124,0.00611383676245881,1,-3.01192896406908E-8,,,,,,,,,,,,,,,,,,,,,259.261901855469,259.563720703125,999.699035644531,999.699035644531,51.7500610012362,4.79698507148252,7.75216960906982,44,1,0,0,1,0.178451538085938,29.3255138397217,2,1,1,259.563720703125,0,1811944704,259.412811279297,,,,,,,,,,,,,,,,,,,,,,,,,,,,,,,,,
,3864623039.90771,259.737350463867,999.699035644531,4.92293638451367E-5,1.76035016689502E-8,1,4,11.1025581359863,3.97846433731142,30.5499993264675,0.043515421243293,0.00610772646251007,1,-3.21488041104592E-8,,,,,,,,,,,,,,,,,,,,,259.576141357422,259.898559570313,999.699035644531,999.699035644531,51.7864067273805,4.79768581347324,7.74544239044189,44,1,0,0,1,0.178909301757813,29.3255138397217,2,1,1,259.898559570313,0,1811944736,259.737350463867,,,,,,,,,,,,,,,,,,,,,,,,,,,,,,,,,
,3864623043.87297,260.053436279297,999.699035644531,4.92308151242242E-5,1.52765618748988E-8,1,4,11.1025581359863,3.97835324481256,30.5499993264675,0.043511734421462,0.00613050537293274,1,-6.30248411706027E-9,,,,,,,,,,,,,,,,,,,,,259.898559570313,260.208312988281,999.699035644531,999.699035644531,51.7176234176882,4.79787781554716,7.74359941482544,44,1,0,0,1,0.181427001953125,29.3255138397217,2,1,1,260.218536376953,0,1811944608,260.053436279297,,,,,,,,,,,,,,,,,,,,,,,,,,,,,,,,,
,3864623047.90235,260.346832275391,999.699035644531,4.92003760664964E-5,1.87298217662031E-8,1,4,11.1025581359863,3.97821604319494,30.5499993264675,0.0434849971095561,0.00610993913428507,1,-2.49367207817183E-8,,,,,,,,,,,,,,,,,,,,,260.218536376953,260.475128173828,999.699035644531,999.699035644531,51.6847950198805,4.79892667855992,7.74386167526245,44,1,0,0,1,0.182266235351562,29.3255138397217,2,1,1,260.475128173828,0,1811944768,260.346832275391,,,,,,,,,,,,,,,,,,,,,,,,,,,,,,,,,
,3864623051.95143,260.669174194336,999.699035644531,4.91773139725721E-5,2.03106484860501E-8,1,4,11.1025581359863,3.97826128731516,30.5499993264675,0.0434679038888609,0.00608888883860961,1,-4.56158378186564E-8,,,,,,,,,,,,,,,,,,,,,260.521850585938,260.816497802734,999.699035644531,999.699035644531,51.7191866747266,4.79868460589517,7.7398099899292,43,1,64,0,0,0.181198120117187,29.3255138397217,2,1,1,260.816497802734,0,1811944576,260.669174194336,,,,,,,,,,,,,,,,,,,,,,,,,,,,,,,,,
,3864623055.80818,260.975982666016,999.699035644531,4.91395046182091E-5,1.50078345908966E-8,1,4,11.1025581359863,3.97817984802241,30.5499993264675,0.0434328338558399,0.00608666119346342,1,-4.26015891227666E-8,,,,,,,,,,,,,,,,,,,,,260.816497802734,261.135467529297,999.699035644531,999.699035644531,51.8032117405439,4.79883303812518,7.74317932128906,44,1,0,0,1,0.179595947265625,29.3255138397217,2,1,1,261.135467529297,0,1811944832,260.975982666016,,,,,,,,,,,,,,,,,,,,,,,,,,,,,,,,,
,3864623059.76045,261.289932250977,999.699035644531,4.90926112305273E-5,1.49890435081578E-8,1,4,11.1025581359863,3.9782449703664,30.5499993264675,0.0433923389277759,0.00608148598161294,1,-4.2006444888841E-8,,,,,,,,,,,,,,,,,,,,,261.147491455078,261.432373046875,999.699035644531,999.699035644531,51.6910480480343,4.79863541709528,7.74221754074097,44,1,0,0,1,0.177688598632813,29.3255138397217,2,1,1,261.432373046875,0,1811944576,261.289932250977,,,,,,,,,,,,,,,,,,,,,,,,,,,,,,,,,
,3864623063.7016,261.599380493164,999.699035644531,4.90825308764742E-5,1.51425310697472E-8,1,4,11.1025581359863,3.97822201855078,30.5499993264675,0.0433811888047036,0.00609351922991771,1,-2.69120066516954E-8,,,,,,,,,,,,,,,,,,,,,261.447113037109,261.751647949219,999.699035644531,999.699035644531,51.7739006710728,4.79859726486226,7.73571538925171,44,1,0,0,1,0.178070068359375,29.8142719268799,2,1,1,261.751647949219,0,1811944704,261.599380493164,,,,,,,,,,,,,,,,,,,,,,,,,,,,,,,,,
,3864623067.66341,261.918426513672,999.699035644531,4.90568784832783E-5,1.8076589169698E-8,1,4,11.1025581359863,3.97837055115875,30.5499993264675,0.043363067231574,0.00607490302839046,1,-4.47280290819022E-8,,,,,,,,,,,,,,,,,,,,,261.751647949219,262.085205078125,999.699035644531,999.699035644531,51.6722889635728,4.79797361963479,7.74348831176758,44,1,0,0,1,0.178604125976562,29.3255138397217,2,1,1,262.085205078125,0,1811944704,261.918426513672,,,,,,,,,,,,,,,,,,,,,,,,,,,,,,,,,
,3864623071.89518,262.276977539062,999.699035644531,4.89498335989305E-5,1.62202373796001E-8,1,4,11.1025581359863,3.97821906868474,30.5599998682737,0.043269098556178,0.00603988676608028,1,-6.88770188617903E-8,,,,,,,,,,,,,,,,,,,,,262.139343261719,262.414611816406,999.699035644531,999.699035644531,51.8079015116593,4.79924047139559,7.73704242706299,42,1,64,0,0,0.176315307617187,29.3255138397217,2,1,1,262.414611816406,0,1811944640,262.276977539062,,,,,,,,,,,,,,,,,,,,,,,,,,,,,,,,,
,3864623075.59694,262.570373535156,999.699035644531,4.89126036640109E-5,1.56604032491955E-8,1,4,11.1025581359863,3.97834851137625,30.5599998682737,0.0432385888313609,0.00603291005327741,1,-7.18404529383752E-8,,,,,,,,,,,,,,,,,,,,,262.414611816406,262.726135253906,999.699035644531,999.699035644531,51.8469829376209,4.79784563413817,7.73851251602173,44,1,0,0,1,0.179977416992187,29.3255138397217,2,1,1,262.726135253906,0,1811944736,262.570373535156,,,,,,,,,,,,,,,,,,,,,,,,,,,,,,,,,
,3864623079.54239,262.888336181641,999.699035644531,4.88908473968919E-5,1.70984587451231E-8,1,4,11.1025581359863,3.97830462692918,30.5599998682737,0.0432180844522074,0.00603428695321239,1,-6.71060539763443E-8,,,,,,,,,,,,,,,,,,,,,262.726135253906,263.050537109375,999.699035644531,999.699035644531,51.708634689717,4.79811576793251,7.73598384857178,44,1,0,0,1,0.181503295898438,29.3255138397217,2,1,1,263.050537109375,0,1811944672,262.888336181641,,,,,,,,,,,,,,,,,,,,,,,,,,,,,,,,,
,3864623083.50328,263.210418701172,999.699035644531,4.88841537882188E-5,1.37279279872193E-8,1,4,11.1025581359863,3.97841027198437,30.5599998682737,0.0432167385455804,0.00601298355621667,1,-9.05263168139784E-8,,,,,,,,,,,,,,,,,,,,,263.050537109375,263.370300292969,999.699035644531,999.699035644531,51.8004760407266,4.79756380536466,7.74313497543335,44,1,0,0,1,0.181198120117187,29.3255138397217,2,1,1,263.377960205078,0,1811944704,263.210418701172,,,,,,,,,,,,,,,,,,,,,,,,,,,,,,,,,
,3864623087.51847,263.54557800293,999.699035644531,4.88418007738833E-5,1.82688372813863E-8,1,4,11.1025581359863,3.97837753562609,30.5599998682737,0.043178393855929,0.00601047376999071,1,-8.73126963896267E-8,,,,,,,,,,,,,,,,,,,,,263.377960205078,263.713195800781,999.699035644531,999.699035644531,51.8028209262843,4.7978583589114,7.73929691314697,44,1,0,0,1,0.180892944335938,29.3255138397217,2,1,1,263.713195800781,0,1811944640,263.54557800293,,,,,,,,,,,,,,,,,,,,,,,,,,,,,,,,,
,3864623091.46723,263.877456665039,999.699035644531,4.88150573790832E-5,1.67555827801644E-8,1,4,11.1025581359863,3.97831042856707,30.5599998682737,0.0431539592455449,0.00600522921113108,1,-8.93103136928696E-8,,,,,,,,,,,,,,,,,,,,,263.713195800781,264.041717529297,999.699035644531,999.699035644531,51.7699925284766,4.79853646303447,7.73532342910767,44,1,0,0,1,0.181198120117187,29.3255138397217,2,1,1,264.041717529297,0,1811944640,263.877456665039,,,,,,,,,,,,,,,,,,,,,,,,,,,,,,,,,
,3864623095.72111,264.219909667969,999.699035644531,4.87211178035561E-5,1.4309400156267E-8,1,4,11.1025581359863,3.97842288108476,30.57000041008,0.0430800009124211,0.00594189942835019,1,-1.4799208246422E-7,,,,,,,,,,,,,,,,,,,,,264.081146240234,264.358673095703,999.699035644531,999.699035644531,51.7762455566305,4.79849569879254,7.74595260620117,42,1,64,0,0,0.181121826171875,29.8142719268799,2,1,1,264.358673095703,0,1811944768,264.219909667969,,,,,,,,,,,,,,,,,,,,,,,,,,,,,,,,,
,3864623099.36532,264.509613037109,999.699035644531,4.87091868293356E-5,1.58584821594769E-8,1,4,11.1025581359863,3.97847597803553,30.57000041008,0.0430678863705177,0.00595751959136156,1,-1.28765834804892E-7,,,,,,,,,,,,,,,,,,,,,264.358673095703,264.660552978516,999.699035644531,999.699035644531,51.7262213313997,4.79824630416158,7.73825311660767,44,1,0,0,1,0.181503295898438,29.3255138397217,2,1,1,264.660552978516,0,1811944672,264.509613037109,,,,,,,,,,,,,,,,,,,,,,,,,,,,,,,,,
,3864623103.34146,264.842880249023,999.699035644531,4.86783531818657E-5,1.56837979322904E-8,1,4,11.1025581359863,3.97840791440466,30.57000041008,0.0430424089049538,0.00593343177338142,1,-1.51505480109758E-7,,,,,,,,,,,,,,,,,,,,,264.683502197266,265.002258300781,999.699035644531,999.699035644531,51.7742914853324,4.79818558948409,7.74259805679321,44,1,0,0,1,0.181427001953125,29.8142719268799,2,1,1,265.002258300781,0,1811944576,264.842880249023,,,,,,,,,,,,,,,,,,,,,,,,,,,,,,,,,
,3864623107.28191,265.157699584961,999.699035644531,4.86432822297674E-5,1.5827817848562E-8,1,4,11.1025581359863,3.97838363205255,30.57000041008,0.0430085718742298,0.00594647012368393,1,-1.31748513171128E-7,,,,,,,,,,,,,,,,,,,,,265.002258300781,265.313140869141,999.699035644531,999.699035644531,51.7742914853324,4.79828859660927,7.73783588409424,44,1,0,0,1,0.17822265625,29.3255138397217,2,1,1,265.313140869141,0,1811944672,265.157699584961,,,,,,,,,,,,,,,,,,,,,,,,,,,,,,,,,
,3864623111.26404,265.491424560547,999.699035644531,4.86371843634654E-5,1.71888451778548E-8,1,4,11.1025581359863,3.97838774860302,30.57000041008,0.0430053080869886,0.00593109977715407,1,-1.48289270395535E-7,,,,,,,,,,,,,,,,,,,,,265.332397460938,265.650451660156,999.699035644531,999.699035644531,51.6816685058035,4.79800968513747,7.73679733276367,44,1,0,0,1,0.181427001953125,29.3255138397217,2,1,1,265.650451660156,0,1811944672,265.491424560547,,,,,,,,,,,,,,,,,,,,,,,,,,,,,,,,,
,3864623115.22249,265.815521240234,999.699035644531,4.86139804487485E-5,1.65086145163435E-8,1,4,11.1025581359863,3.97838777989657,30.57000041008,0.0429837956420929,0.00593533203097996,1,-1.40228486070888E-7,,,,,,,,,,,,,,,,,,,,,265.650451660156,265.980590820313,999.699035644531,999.699035644531,51.8184534966689,4.79834345164902,7.73811292648315,44,1,0,0,1,0.184402465820313,29.3255138397217,2,1,1,265.980590820313,0,1811944608,265.815521240234,,,,,,,,,,,,,,,,,,,,,,,,,,,,,,,,,
,3864623119.27694,266.143005371094,999.699035644531,4.86032488185691E-5,1.48999370669672E-8,1,4,11.1025581359863,3.97840137546663,30.57000041008,0.0429739569278491,0.00593803062876725,1,-1.35694788824878E-7,,,,,,,,,,,,,,,,,,,,,265.980590820313,266.305419921875,999.699035644531,999.699035644531,51.7754639281112,4.79841832696445,7.73593330383301,43,1,64,0,0,0.18463134765625,29.3255138397217,2,1,1,266.305419921875,0,1811944640,266.143005371094,,,,,,,,,,,,,,,,,,,,,,,,,,,,,,,,,
,3864623123.20364,266.465255737305,999.699035644531,4.85681190735547E-5,1.95043448528307E-8,1,4,11.1025581359863,3.9784048245346,30.57000041008,0.0429423367095762,0.00593809150072107,1,-1.30680168145829E-7,,,,,,,,,,,,,,,,,,,,,266.305419921875,266.625091552734,999.699035644531,999.699035644531,51.7078530611978,4.79839434441029,7.74080848693848,44,1,0,0,1,0.180435180664062,29.3255138397217,2,1,1,266.641937255859,0,1811944640,266.465255737305,,,,,,,,,,,,,,,,,,,,,,,,,,,,,,,,,
,3864623127.16497,266.815475463867,999.699035644531,4.8541216600304E-5,1.77461975993138E-8,1,4,11.1025581359863,3.97841802821534,30.57000041008,0.0429185826701066,0.00593605505245646,1,-1.29222460847279E-7,,,,,,,,,,,,,,,,,,,,,266.641937255859,266.989013671875,999.699035644531,999.699035644531,51.703554104342,4.79856617254931,7.73578977584839,44,1,0,0,1,0.181808471679687,29.3255138397217,2,1,1,266.989013671875,0,1811944672,266.815475463867,,,,,,,,,,,,,,,,,,,,,,,,,,,,,,,,,
,3864623131.09579,267.146728515625,999.699035644531,4.85521702632098E-5,1.67680300057952E-8,1,4,11.1025581359863,3.97838844914907,30.579999089241,0.0429235856460945,0.00596727461523709,1,-9.53721740024444E-8,,,,,,,,,,,,,,,,,,,,,266.989013671875,267.304443359375,999.699035644531,999.699035644531,51.810246397217,4.79895081285916,7.73815107345581,44,1,0,0,1,0.180435180664062,29.3255138397217,2,1,1,267.304443359375,0,1812598784,267.146728515625,,,,,,,,,,,,,,,,,,,,,,,,,,,,,,,,,
,3864623135.04023,267.48893737793,999.699035644531,4.85024655304207E-5,1.56783139853333E-8,1,4,11.1025581359863,3.97840805206515,30.57000041008,0.042880074690702,0.00596030292529335,1,-9.62985047751989E-8,,,,,,,,,,,,,,,,,,,,,267.321044921875,267.656829833984,999.699035644531,999.699035644531,51.7699925284766,4.79886595008854,7.74316358566284,44,1,0,0,1,0.182113647460938,29.3255138397217,2,1,1,267.656829833984,0,1812598784,267.48893737793,,,,,,,,,,,,,,,,,,,,,,,,,,,,,,,,,
,3864623138.99956,267.820205688477,999.699035644531,4.85118054033169E-5,1.65611409031143E-8,1,4,11.1025581359863,3.97840045908724,30.57000041008,0.0428916049768931,0.00593738981176448,1,-1.23521917738796E-7,,,,,,,,,,,,,,,,,,,,,267.656829833984,267.983581542969,999.699035644531,999.699035644531,51.7938321983132,4.7987536690084,7.74147033691406,44,1,0,0,1,0.179595947265625,29.8142719268799,2,1,1,267.983581542969,0,1812598784,267.820205688477,,,,,,,,,,,,,,,,,,,,,,,,,,,,,,,,,
,3864623143.26739,268.160263061523,999.699035644531,4.83852174901257E-5,1.88981844661917E-8,1,4,11.1025581359863,3.97849991122971,30.579999089241,0.0427818520933223,0.00591763481960164,1,-1.28262363948238E-7,,,,,,,,,,,,,,,,,,,,,268.021606445313,268.298919677734,999.699035644531,999.699035644531,51.7473253014189,4.79681069692078,7.73947429656982,43,1,64,0,0,0.18341064453125,29.3255138397217,2,1,1,268.298919677734,0,1811943424,268.160263061523,,,,,,,,,,,,,,,,,,,,,,,,,,,,,,,,,
,3864623146.96139,268.467178344727,999.699035644531,4.83791869071826E-5,1.66983116615823E-8,1,4,11.1025581359863,3.97845149029312,30.579999089241,0.0427768320630319,0.00590926903737774,1,-1.36759874567852E-7,,,,,,,,,,,,,,,,,,,,,268.316925048828,268.617431640625,999.699035644531,999.699035644531,51.6343799803901,4.79823197479546,7.7322940826416,44,1,0,0,1,0.179672241210938,29.3255138397217,2,1,1,268.617431640625,0,1811943424,268.467178344727,,,,,,,,,,,,,,,,,,,,,,,,,,,,,,,,,
,3864623150.86928,268.789077758789,999.699035644531,4.83483777218113E-5,1.51668030442666E-8,1,4,11.1025581359863,3.97840886571127,30.579999089241,0.0427519060859247,0.0058843235033138,1,-1.60536256525886E-7,,,,,,,,,,,,,,,,,,,,,268.627655029297,268.950500488281,999.699035644531,999.699035644531,51.6773695489478,4.79867717531528,7.73546028137207,44,1,0,0,1,0.182037353515625,29.3255138397217,2,1,1,268.965789794922,0,1811944000,268.789077758789,,,,,,,,,,,,,,,,,,,,,,,,,,,,,,,,,
,3864623154.83261,269.118392944336,999.699035644531,4.83431376233625E-5,1.62333353693298E-8,1,4,11.1025581359863,3.97843586762325,30.579999089241,0.0427434793537195,0.00591360040936553,1,-1.26737681232038E-7,,,,,,,,,,,,,,,,,,,,,268.965789794922,269.27099609375,999.699035644531,999.699035644531,51.744198787342,4.79850713341165,7.73445129394531,44,1,0,0,1,0.181045532226562,29.3255138397217,2,1,1,269.27099609375,0,1811944160,269.118392944336,,,,,,,,,,,,,,,,,,,,,,,,,,,,,,,,,
,3864623158.83076,269.459259033203,999.699035644531,4.8316223437149E-5,1.70204380461627E-8,1,4,11.1025581359863,3.97842285667991,30.579999089241,0.0427217558683635,0.00589415410763209,1,-1.44912785464518E-7,,,,,,,,,,,,,,,,,,,,,269.291534423828,269.626983642578,999.699035644531,999.699035644531,51.6433687083612,4.79779366861616,7.73875713348389,44,1,0,0,1,0.18310546875,29.3255138397217,2,1,1,269.626983642578,0,1811944416,269.459259033203,,,,,,,,,,,,,,,,,,,,,,,,,,,,,,,,,
,3864623162.91532,269.797576904297,999.699035644531,4.82717232297054E-5,1.79242374940798E-8,1,4,11.1025581359863,3.9784400598648,30.579999089241,0.0426826103767358,0.00588921179544383,1,-1.44270529259987E-7,,,,,,,,,,,,,,,,,,,,,269.644683837891,269.950469970703,999.699035644531,999.699035644531,51.7453712301209,4.79832332062409,7.74497175216675,43,1,64,0,0,0.17913818359375,29.3255138397217,2,1,1,269.950469970703,0,1811944416,269.797576904297,,,,,,,,,,,,,,,,,,,,,,,,,,,,,,,,,
,3864623166.71133,270.120681762695,999.699035644531,4.82547358384407E-5,1.62749650159667E-8,1,4,11.1025581359863,3.97841883521445,30.579999089241,0.0426655120888617,0.005899505543667,1,-1.30177096349779E-7,,,,,,,,,,,,,,,,,,,,,269.950469970703,270.290893554687,999.699035644531,999.699035644531,51.7285662169574,4.79780154467104,7.74402666091919,44,1,0,0,1,0.180816650390625,29.8142719268799,2,1,1,270.290893554687,0,1811944576,270.120681762695,,,,,,,,,,,,,,,,,,,,,,,,,,,,,,,,,
,3864623170.69534,270.446044921875,999.699035644531,4.82180010420908E-5,1.77691755485319E-8,1,4,11.1025581359863,3.97844457910438,30.579999089241,0.0426332677877039,0.00589621294363679,1,-1.28784071508168E-7,,,,,,,,,,,,,,,,,,,,,270.290893554687,270.601196289062,999.699035644531,999.699035644531,51.7356008736305,4.7979082529367,7.74365711212158,44,1,0,0,1,0.181045532226562,29.3255138397217,2,1,1,270.601196289062,0,1811944768,270.446044921875,,,,,,,,,,,,,,,,,,,,,,,,,,,,,,,,,
,3864623174.70192,270.782806396484,999.699035644531,4.82094707345813E-5,1.70640636315072E-8,1,4,11.1025581359863,3.9784188660616,30.579999089241,0.0426239746919025,0.00590471952340767,1,-1.17894458173344E-7,,,,,,,,,,,,,,,,,,,,,270.61767578125,270.947937011719,999.699035644531,999.699035644531,51.7379457591882,4.79788894185937,7.74722862243652,44,1,0,0,1,0.181732177734375,29.3255138397217,2,1,1,270.947937011719,0,1811944672,270.782806396484,,,,,,,,,,,,,,,,,,,,,,,,,,,,,,,,,
,3864623178.62693,271.104766845703,999.699035644531,4.81765619834814E-5,1.89415471414573E-8,1,4,11.1025581359863,3.97848305201468,30.579999089241,0.0425966413600327,0.00589533728683885,1,-1.24023712051089E-7,,,,,,,,,,,,,,,,,,,,,270.947937011719,271.261596679687,999.699035644531,999.699035644531,51.7484977441978,4.79802326153635,7.74742555618286,44,1,0,0,1,0.178070068359375,29.3255138397217,2,1,1,271.261596679687,0,1811944672,271.104766845703,,,,,,,,,,,,,,,,,,,,,,,,,,,,,,,,,
,3864623182.87975,271.478469848633,999.699035644531,4.80675901910562E-5,1.92490795914878E-8,1,4,11.1025581359863,3.97831715616309,30.5899996310473,0.042495814544569,0.00589531373910973,1,-1.08282616948346E-7,,,,,,,,,,,,,,,,,,,,,271.312530517578,271.644409179687,999.699035644531,999.699035644531,51.805165811842,4.79784347990887,7.74932050704956,43,1,64,0,0,0.1812744140625,29.3255138397217,2,1,1,271.644409179687,0,1811944800,271.478469848633,,,,,,,,,,,,,,,,,,,,,,,,,,,,,,,,,
,3864623186.60439,271.814636230469,999.699035644531,4.80308660841764E-5,1.51524079284502E-8,1,4,11.1025581359863,3.97844276289212,30.5899996310473,0.0424669573149761,0.00587915513158521,1,-1.21688798220605E-7,,,,,,,,,,,,,,,,,,,,,271.656799316406,271.972473144531,999.699035644531,999.699035644531,51.7375549449286,4.79767872689245,7.74179887771606,44,1,0,0,1,0.181045532226562,29.3255138397217,2,1,1,271.972473144531,0,1811944832,271.814636230469,,,,,,,,,,,,,,,,,,,,,,,,,,,,,,,,,
,3864623190.50527,272.136642456055,999.699035644531,4.79980783092194E-5,1.76741151423847E-8,1,4,11.1025581359863,3.97843339313118,30.5899996310473,0.0424379234970256,0.00587441563376899,1,-1.22404794887124E-7,,,,,,,,,,,,,,,,,,,,,271.983489990234,272.289794921875,999.699035644531,999.699035644531,51.7234856315824,4.79750786225266,7.74504089355469,44,1,0,0,1,0.187454223632813,29.3255138397217,2,1,1,272.289794921875,0,1811944864,272.136642456055,,,,,,,,,,,,,,,,,,,,,,,,,,,,,,,,,
,3864623194.47441,272.45832824707,999.699035644531,4.80024011047229E-5,1.93292503185759E-8,1,4,11.1025581359863,3.97851975710933,30.5899996310473,0.0424396436800247,0.00589943136525383,1,-9.4919429070897E-8,,,,,,,,,,,,,,,,,,,,,272.289794921875,272.626861572266,999.699035644531,999.699035644531,51.6582196502266,4.79734231650762,7.73432540893555,44,1,0,0,1,0.1824951171875,29.3255138397217,2,1,1,272.626861572266,0,1811944896,272.45832824707,,,,,,,,,,,,,,,,,,,,,,,,,,,,,,,,,
,3864623198.44893,272.796493530273,999.699035644531,4.79705092948264E-5,1.57925519802186E-8,1,4,11.1025581359863,3.97848488888588,30.5899996310473,0.0424113940506089,0.00589202573600377,1,-9.87165296870843E-8,,,,,,,,,,,,,,,,,,,,,272.643951416016,272.949035644531,999.699035644531,999.699035644531,51.7875791701593,4.79743528299474,7.73875379562378,44,1,0,0,1,0.181732177734375,29.3255138397217,2,1,1,272.949035644531,0,1811944864,272.796493530273,,,,,,,,,,,,,,,,,,,,,,,,,,,,,,,,,
,3864623202.52174,273.114318847656,999.699035644531,4.79539813976424E-5,1.80536565157649E-8,1,4,11.1025581359863,3.97849542876792,30.5899996310473,0.0423985406970184,0.00587868952365417,1,-1.11499701026368E-7,,,,,,,,,,,,,,,,,,,,,272.97021484375,273.258422851562,999.699035644531,999.699035644531,51.7230948173228,4.7971089919617,7.74490308761597,42,1,64,0,0,0.181503295898438,29.3255138397217,2,1,1,273.258422851562,0,1811944960,273.114318847656,,,,,,,,,,,,,,,,,,,,,,,,,,,,,,,,,
,3864623206.41913,273.443603515625,999.699035644531,4.79347994933246E-5,1.85653437651259E-8,1,4,11.1025581359863,3.97849483259185,30.5899996310473,0.0423779410993578,0.00590208254741774,1,-8.2326292873673E-8,,,,,,,,,,,,,,,,,,,,,273.277160644531,273.610046386719,999.699035644531,999.699035644531,51.7918781270151,4.7975404156426,7.7403883934021,44,1,0,0,1,0.18310546875,29.3255138397217,2,1,1,273.610046386719,0,1811944896,273.443603515625,,,,,,,,,,,,,,,,,,,,,,,,,,,,,,,,,
,3864623210.37602,273.764724731445,999.699035644531,4.78976277033603E-5,1.93099321513912E-8,1,4,11.1025581359863,3.97846715239016,30.5899996310473,0.0423459321404382,0.00588838771982759,1,-9.25118350290663E-8,,,,,,,,,,,,,,,,,,,,,273.610046386719,273.919403076172,999.699035644531,999.699035644531,51.749279372717,4.79747093397967,7.74442148208618,44,1,0,0,1,0.181045532226562,29.3255138397217,2,1,1,273.919403076172,0,1811944864,273.764724731445,,,,,,,,,,,,,,,,,,,,,,,,,,,,,,,,,
,3864623214.31203,274.096725463867,999.699035644531,4.78748843959466E-5,1.88751751103331E-8,1,4,11.1025581359863,3.9784481941159,30.5899996310473,0.0423260320140924,0.00588202558236153,1,-9.64570618344259E-8,,,,,,,,,,,,,,,,,,,,,273.931915283203,274.261535644531,999.699035644531,999.699035644531,51.6793236202459,4.79770748002734,7.74287414550781,44,1,0,0,1,0.18157958984375,29.8142719268799,2,1,1,274.261535644531,0,1811944768,274.096725463867,,,,,,,,,,,,,,,,,,,,,,,,,,,,,,,,,
,3864623218.29542,274.417419433594,999.699035644531,4.78676616287887E-5,1.69554243126766E-8,1,4,11.1025581359863,3.97845768225849,30.6000001728535,0.0423183353667073,0.00589148441425204,1,-8.47594458232034E-8,,,,,,,,,,,,,,,,,,,,,274.261535644531,274.573303222656,999.699035644531,999.699035644531,51.7219223745439,4.79744706241903,7.75080156326294,44,1,0,0,1,0.1812744140625,29.3255138397217,2,1,1,274.573303222656,0,1811944768,274.417419433594,,,,,,,,,,,,,,,,,,,,,,,,,,,,,,,,,
,3864623222.56261,274.77165222168,999.699035644531,4.77678393545948E-5,1.76864108743832E-8,1,4,11.1025581359863,3.97847991334608,30.6000001728535,0.0422279576533642,0.00589674189713559,1,-6.47873738372566E-8,,,,,,,,,,,,,,,,,,,,,274.641693115234,274.901611328125,999.699035644531,999.699035644531,51.7508426297555,4.79522618539348,7.74216938018799,43,1,64,0,0,0.181503295898438,29.3255138397217,2,1,1,274.901611328125,0,1811944864,274.77165222168,,,,,,,,,,,,,,,,,,,,,,,,,,,,,,,,,
,3864623226.17482,275.062210083008,999.699035644531,4.7742663874493E-5,1.74859959655176E-8,1,4,11.1025581359863,3.9784506136078,30.6000001728535,0.0422091969633825,0.00586561729354986,1,-9.63812928175299E-8,,,,,,,,,,,,,,,,,,,,,274.901611328125,275.222808837891,999.699035644531,999.699035644531,51.8145453540728,4.79726049547941,7.74287462234497,44,1,0,0,1,0.183486938476562,29.3255138397217,2,1,1,275.222808837891,0,1811944704,275.062210083008,,,,,,,,,,,,,,,,,,,,,,,,,,,,,,,,,
,3864623230.1267,275.383544921875,999.699035644531,4.77117086897365E-5,1.80081463389678E-8,1,4,11.1025581359863,3.97841280825284,30.6000001728535,0.0421842405788505,0.00584054838986467,1,-1.20288956054275E-7,,,,,,,,,,,,,,,,,,,,,275.222808837891,275.544281005859,999.699035644531,999.699035644531,51.8039933690632,4.79767057132789,7.74322032928467,44,1,0,0,1,0.180892944335938,29.3255138397217,2,1,1,275.544281005859,0,1811944672,275.383544921875,,,,,,,,,,,,,,,,,,,,,,,,,,,,,,,,,
,3864623234.10416,275.708297729492,999.699035644531,4.768139875507E-5,1.98062162750295E-8,1,4,11.1025581359863,3.9784331205571,30.6000001728535,0.0421602125009674,0.00581943164219308,1,-1.3995509821113E-7,,,,,,,,,,,,,,,,,,,,,275.544281005859,275.872314453125,999.699035644531,999.699035644531,51.8544084085536,4.79737897874214,7.73998832702637,44,1,0,0,1,0.175628662109375,29.3255138397217,2,1,1,275.872314453125,0,1811944864,275.708297729492,,,,,,,,,,,,,,,,,,,,,,,,,,,,,,,,,
,3864623238.11622,276.049331665039,999.699035644531,4.76978888321167E-5,1.79358759501353E-8,1,4,11.1025581359863,3.97845461202301,30.6000001728535,0.0421704125034535,0.00585487671092228,1,-1.02228619039704E-7,,,,,,,,,,,,,,,,,,,,,275.885070800781,276.213592529297,999.699035644531,999.699035644531,51.8055566261016,4.79753605346735,7.74745225906372,44,1,0,0,1,0.181121826171875,29.3255138397217,2,1,1,276.213592529297,0,1811944768,276.049331665039,,,,,,,,,,,,,,,,,,,,,,,,,,,,,,,,,
,3864623242.14218,276.357772827148,999.699035644531,4.76502432323526E-5,1.62791923130812E-8,1,4,11.1025581359863,3.97847907371198,30.6000001728535,0.0421273455150051,0.00585840787903319,1,-9.15728677890947E-8,,,,,,,,,,,,,,,,,,,,,276.228790283203,276.486755371094,999.699035644531,999.699035644531,51.7516242582747,4.79709430213969,7.74137592315674,43,1,64,0,0,0.181961059570313,29.3255138397217,2,1,1,276.540496826172,0,1811944864,276.357772827148,,,,,,,,,,,,,,,,,,,,,,,,,,,,,,,,,
,3864623246.06875,276.698944091797,999.699035644531,4.76575931499364E-5,1.51269583422529E-8,1,4,11.1025581359863,3.97845613784219,30.6000001728535,0.0421371803988851,0.00583312331697597,1,-1.2116176503845E-7,,,,,,,,,,,,,,,,,,,,,276.540496826172,276.857391357422,999.699035644531,999.699035644531,51.8039933690632,4.79726415567036,7.74016237258911,44,1,0,0,1,0.183563232421875,29.3255138397217,2,1,1,276.857391357422,0,1811944704,276.698944091797,,,,,,,,,,,,,,,,,,,,,,,,,,,,,,,,,
,3864623249.98721,277.015747070313,999.699035644531,4.76173567494811E-5,1.71025828181817E-8,1,4,11.1025581359863,3.97845839492097,30.6000001728535,0.0421005754522527,0.00583574589641046,1,-1.12525639003109E-7,,,,,,,,,,,,,,,,,,,,,276.857391357422,277.174102783203,999.699035644531,999.699035644531,51.8243157105632,4.79732301879668,7.74004650115967,44,1,0,0,1,0.1812744140625,29.3255138397217,2,1,1,277.174102783203,0,1811944832,277.015747070313,,,,,,,,,,,,,,,,,,,,,,,,,,,,,,,,,
,3864623253.96352,277.350326538086,999.699035644531,4.76174581234466E-5,1.72176511493052E-8,1,4,11.1025581359863,3.97852400942613,30.6000001728535,0.0421026231740406,0.0058290953371031,1,-1.20220957731591E-7,,,,,,,,,,,,,,,,,,,,,277.190734863281,277.509918212891,999.699035644531,999.699035644531,51.7688200856978,4.79716877332799,7.74379014968872,44,1,0,0,1,0.181350708007813,29.3255138397217,2,1,1,277.509918212891,0,1811944640,277.350326538086,,,,,,,,,,,,,,,,,,,,,,,,,,,,,,,,,
,3864623257.90097,277.666931152344,999.699035644531,4.75966735728448E-5,1.74413449215304E-8,1,4,11.1025581359863,3.97855306930367,30.6000001728535,0.0420836223926977,0.00583416872159007,1,-1.11619238794488E-7,,,,,,,,,,,,,,,,,,,,,277.509918212891,277.823944091797,999.699035644531,999.699035644531,51.7813261420055,4.79690021448206,7.75040721893311,44,1,0,0,1,0.183792114257813,29.3255138397217,2,1,1,277.823944091797,0,1811944864,277.666931152344,,,,,,,,,,,,,,,,,,,,,,,,,,,,,,,,,
,3864623262.15069,278.024978637695,999.699035644531,4.74696286270031E-5,1.71534903471719E-8,1,4,11.1025581359863,3.97845667268954,30.6100007146597,0.0419674081321522,0.00583556582856282,1,-9.18920902083905E-8,,,,,,,,,,,,,,,,,,,,,277.884552001953,278.165405273438,999.699035644531,999.699035644531,51.7410722732651,4.79678111729209,7.74624490737915,43,1,64,0,0,0.1837158203125,29.3255138397217,2,1,1,278.165405273438,0,1811944672,278.024978637695,,,,,,,,,,,,,,,,,,,,,,,,,,,,,,,,,
,3864623265.83856,278.324462890625,999.699035644531,4.74466933755556E-5,1.64751229606358E-8,1,4,11.1025581359863,3.97853975168977,30.6100007146597,0.0419484694570735,0.00583236889702586,1,-9.24729752855765E-8,,,,,,,,,,,,,,,,,,,,,278.165405273438,278.483520507813,999.699035644531,999.699035644531,51.7520150725343,4.7975709703873,7.74489641189575,44,1,0,0,1,0.17669677734375,29.3255138397217,2,1,1,278.483520507813,0,1811944640,278.324462890625,,,,,,,,,,,,,,,,,,,,,,,,,,,,,,,,,
,3864623269.78571,278.657073974609,999.699035644531,4.74142476838129E-5,1.79816695615714E-8,1,4,11.1025581359863,3.97852296316987,30.6199993938208,0.0419187965484722,0.00583354000917273,1,-8.65323201522271E-8,,,,,,,,,,,,,,,,,,,,,278.493865966797,278.820281982422,999.699035644531,999.699035644531,51.7105887610151,4.79772822526351,7.73838233947754,44,1,0,0,1,0.183868408203125,29.8142719268799,2,1,1,278.820281982422,0,1811944704,278.657073974609,,,,,,,,,,,,,,,,,,,,,,,,,,,,,,,,,
,3864623273.73477,279.005172729492,999.699035644531,4.73779628470409E-5,1.7631529150843E-8,1,4,11.1025581359863,3.97852654821627,30.6199993938208,0.0418840319646813,0.00584850961340609,1,-6.44874355259732E-8,,,,,,,,,,,,,,,,,,,,,278.820281982422,279.190063476562,999.699035644531,999.699035644531,51.7711649712555,4.7973991442026,7.74793815612793,44,1,0,0,1,0.183486938476562,29.3255138397217,2,1,1,279.190063476562,0,1811944608,279.005172729492,,,,,,,,,,,,,,,,,,,,,,,,,,,,,,,,,
,3864623277.70997,279.349426269531,999.699035644531,4.73644837202704E-5,2.08863807561109E-8,1,4,11.1025581359863,3.97853619611093,30.6100007146597,0.0418742661540424,0.00583265432337212,1,-8.05480536018428E-8,,,,,,,,,,,,,,,,,,,,,279.197601318359,279.501251220703,999.699035644531,999.699035644531,51.728957031217,4.79741246383926,7.74691534042358,44,1,0,0,1,0.181427001953125,29.3255138397217,2,1,1,279.501251220703,0,1811944608,279.349426269531,,,,,,,,,,,,,,,,,,,,,,,,,,,,,,,,,
,3864623281.84868,279.689529418945,999.699035644531,4.73730871282397E-5,1.6244022903748E-8,1,4,11.1025581359863,3.97852888389408,30.6100007146597,0.0418814844873281,0.00583566308539923,1,-7.83398172006692E-8,,,,,,,,,,,,,,,,,,,,,279.549163818359,279.829895019531,999.699035644531,999.699035644531,51.7953954553516,4.79792306689378,7.76039552688599,43,1,64,0,0,0.181045532226562,29.3255138397217,2,1,1,279.829895019531,0,1811944864,279.689529418945,,,,,,,,,,,,,,,,,,,,,,,,,,,,,,,,,
,3864623285.68355,279.993347167969,999.699035644531,4.73343930142057E-5,1.63251922360065E-8,1,4,11.1025581359863,3.9785689986893,30.6199993938208,0.0418497473260078,0.00581776072327743,1,-9.32329962522512E-8,,,,,,,,,,,,,,,,,,,,,279.829895019531,280.156799316406,999.699035644531,999.699035644531,51.7105887610151,4.79770402200435,7.75986528396606,44,1,0,0,1,0.186691284179687,29.3255138397217,2,1,1,280.156799316406,0,1811944608,279.993347167969,,,,,,,,,,,,,,,,,,,,,,,,,,,,,,,,,
,3864623289.57431,280.314544677734,999.699035644531,4.73130984841846E-5,1.70554727590195E-8,1,4,11.1025581359863,3.97860117370508,30.6100007146597,0.0418304634370155,0.00582190128202306,1,-8.56220962324352E-8,,,,,,,,,,,,,,,,,,,,,280.156799316406,280.472290039062,999.699035644531,999.699035644531,51.7864067273805,4.7976005281786,7.75860357284546,44,1,0,0,1,0.18157958984375,29.3255138397217,2,1,1,280.481262207031,0,1811944672,280.314544677734,,,,,,,,,,,,,,,,,,,,,,,,,,,,,,,,,
,3864623293.58364,280.643768310547,999.699035644531,4.72903321385902E-5,1.74645421681555E-8,1,4,11.1025581359863,3.97862122682577,30.6100007146597,0.0418104611227722,0.00582039948277524,1,-8.41583238490776E-8,,,,,,,,,,,,,,,,,,,,,280.481262207031,280.806274414062,999.699035644531,999.699035644531,51.8266605961209,4.79726447133197,7.7564582824707,44,1,0,0,1,0.182952880859375,29.3255138397217,2,1,1,280.806274414062,0,1811944640,280.643768310547,,,,,,,,,,,,,,,,,,,,,,,,,,,,,,,,,
,3864623297.52936,280.971267700195,999.699035644531,4.72594901726244E-5,1.65009185283258E-8,1,4,11.1025581359863,3.97861894956408,30.6100007146597,0.0417836073317193,0.00581341696707163,1,-8.77031173581132E-8,,,,,,,,,,,,,,,,,,,,,280.806274414062,281.136260986328,999.699035644531,999.699035644531,51.6308626520535,4.79785899147531,7.75889015197754,44,1,0,0,1,0.180816650390625,29.3255138397217,2,1,1,281.136260986328,0,1811944768,280.971267700195,,,,,,,,,,,,,,,,,,,,,,,,,,,,,,,,,
,3864623301.83173,281.350799560547,999.699035644531,4.71708077249411E-5,1.75670572074049E-8,1,4,11.1025581359863,3.97864819583288,30.629999935627,0.0417047902380592,0.00580860550622328,1,-8.07097341915613E-8,,,,,,,,,,,,,,,,,,,,,281.220062255859,281.481536865234,999.699035644531,999.699035644531,51.7203591175055,4.79556942935785,7.76144599914551,43,1,64,0,0,0.187606811523438,29.8142719268799,2,1,1,281.481536865234,0,1811944768,281.350799560547,,,,,,,,,,,,,,,,,,,,,,,,,,,,,,,,,
[truncated: 469,952 more chars]
