# Supplementary material for: Biosynthesis of JC-La2CoO4 magnetic nanoparticles explored in catalytic and SMMs properties
Source: Sci Rep. 2023 Dec 13;13:22122. doi: 10.1038/s41598-023-47852-9 (PMC10719267; doi:10.1038/s41598-023-47852-9)
Supplement: Supplementary file 5 — Supplementary Information 5. [file 41598_2023_47852_MOESM5_ESM.xlsx]

## Sheet: Sheet1
Wavelength	Absorbance	Absorbance	Absorbance	Absorbance
	JC-Leaf	Cobalt Nitrate	Lanthanum Nitrate	JC-La2CoO4 NPs
190	3.946	2.721	2.191	3.937
191	3.716	2.87	2.981	3.858
192	3.999	3.034	2.802	3.934
193	3.779	2.996	2.845	3.742
194	3.986	3.062	2.994	3.758
195	4	3.14	3.192	3.974
196	4	3.451	3.12	3.904
197	3.978	3.153	3.17	3.913
198	4	3.092	3.211	3.907
199	3.995	3.312	3.155	3.948
200	3.954	3.292	3.182	3.946
201	3.998	3.566	3.252	3.96
202	3.948	3.373	3.311	4
203	3.979	3.261	3.318	3.913
204	3.985	3.214	3.394	3.967
205	3.939	3.633	3.3	3.946
206	4	3.487	3.296	3.945
207	3.876	3.491	3.173	4
208	3.969	3.436	3.231	3.986
209	4	3.343	3.378	3.989
210	3.979	3.417	3.33	4
211	3.942	3.365	3.389	3.988
212	4	3.345	3.273	3.996
213	3.963	3.397	3.182	3.983
214	3.996	3.353	3.277	3.98
215	3.991	3.388	3.246	3.987
216	3.991	3.403	3.173	3.823
217	4	3.186	3.113	3.815
218	4	3.069	2.985	3.904
219	4	3.098	3.007	3.96
220	4	3.153	3.012	3.839
221	4	3.115	2.99	3.853
222	3.993	3.066	2.974	3.795
223	3.998	3.078	2.936	3.804
224	3.996	3.022	2.917	3.753
225	4	2.973	2.895	3.709
226	4	2.964	2.87	3.623
227	4	2.968	2.893	3.628
228	3.991	2.974	2.898	3.52
229	3.999	3.016	2.886	3.692
230	4	2.988	2.89	3.658
231	4	3.038	2.923	3.322
232	4	3.05	2.958	3.098
233	3.994	3.044	2.921	2.706
234	4	3.002	2.895	2.365
235	4	2.983	2.854	2.055
236	4	2.989	2.854	1.801
237	3.994	3.02	2.812	1.604
238	4	3.03	2.61	1.423
239	4	2.957	2.231	1.275
240	3.999	2.78	1.822	1.15
241	4	2.471	1.469	1.05
242	3.983	2.039	1.163	0.964
243	3.999	1.639	0.919	0.895
244	3.954	1.319	0.735	0.841
245	4	1.04	0.579	0.796
246	4	0.822	0.458	0.759
247	4	0.651	0.362	0.73
248	3.984	0.518	0.289	0.708
249	4	0.41	0.229	0.69
250	3.956	0.326	0.183	0.676
251	3.956	0.261	0.147	0.666
252	3.971	0.211	0.119	0.66
253	4	0.171	0.098	0.655
254	3.989	0.142	0.082	0.653
255	3.997	0.119	0.07	0.652
256	3.969	0.103	0.06	0.652
257	4	0.089	0.053	0.653
258	3.973	0.08	0.048	0.655
259	4	0.073	0.045	0.657
260	3.978	0.069	0.042	0.659
261	4	0.066	0.041	0.663
262	3.99	0.065	0.04	0.666
263	4	0.065	0.04	0.67
264	3.945	0.066	0.041	0.674
265	4	0.068	0.042	0.677
266	3.976	0.07	0.044	0.68
267	3.987	0.073	0.046	0.682
268	3.984	0.076	0.048	0.684
269	3.957	0.08	0.05	0.684
270	4	0.084	0.052	0.684
271	3.985	0.089	0.055	0.681
272	4	0.094	0.058	0.676
273	3.987	0.099	0.061	0.669
274	3.981	0.104	0.064	0.661
275	3.995	0.11	0.068	0.652
276	3.99	0.117	0.071	0.642
277	3.935	0.123	0.075	0.634
278	3.935	0.13	0.078	0.626
279	3.985	0.137	0.082	0.619
280	4	0.144	0.086	0.612
281	4	0.151	0.09	0.606
282	4	0.158	0.094	0.599
283	3.976	0.166	0.098	0.594
284	4	0.174	0.103	0.588
285	3.987	0.182	0.107	0.583
286	3.98	0.191	0.111	0.577
287	3.93	0.198	0.115	0.572
288	4	0.206	0.119	0.568
289	4	0.214	0.123	0.564
290	3.894	0.222	0.128	0.559
291	3.968	0.229	0.132	0.555
292	3.919	0.236	0.136	0.551
293	3.987	0.244	0.139	0.548
294	3.953	0.25	0.143	0.544
295	3.998	0.256	0.146	0.542
296	3.992	0.262	0.148	0.539
297	4	0.266	0.151	0.537
298	4	0.27	0.152	0.534
299	3.939	0.273	0.154	0.533
300	3.911	0.274	0.155	0.531
301	3.954	0.276	0.155	0.53
302	4	0.275	0.155	0.529
303	3.997	0.274	0.154	0.528
304	3.979	0.272	0.153	0.527
305	3.952	0.268	0.151	0.527
306	3.963	0.263	0.148	0.527
307	4	0.258	0.145	0.527
308	3.976	0.251	0.141	0.527
309	3.904	0.244	0.137	0.527
310	3.983	0.236	0.132	0.528
311	3.959	0.227	0.127	0.529
312	3.97	0.217	0.122	0.529
313	3.896	0.207	0.116	0.53
314	3.769	0.196	0.11	0.53
315	3.945	0.184	0.104	0.531
316	3.967	0.172	0.097	0.531
317	3.851	0.161	0.091	0.532
318	3.939	0.148	0.084	0.532
319	3.905	0.137	0.078	0.533
320	3.982	0.126	0.072	0.533
321	3.913	0.114	0.065	0.533
322	3.871	0.103	0.059	0.533
323	3.959	0.093	0.054	0.532
324	3.995	0.082	0.048	0.531
325	3.925	0.073	0.043	0.53
326	3.902	0.064	0.038	0.529
327	3.994	0.056	0.034	0.528
328	3.98	0.049	0.03	0.528
329	3.975	0.042	0.026	0.526
330	3.97	0.036	0.023	0.525
331	3.821	0.031	0.02	0.524
332	3.684	0.027	0.018	0.522
333	4	0.023	0.016	0.521
334	4	0.02	0.014	0.518
335	3.695	0.017	0.012	0.517
336	4	0.015	0.011	0.514
337	4	0.012	0.01	0.512
338	3.95	0.011	0.009	0.51
339	3.976	0.01	0.008	0.507
340	3.876	0.009	0.008	0.505
341	3.957	0.007	0.007	0.504
342	3.958	0.007	0.007	0.5
343	3.853	0.006	0.006	0.497
344	3.917	0.005	0.005	0.494
345	3.926	0.005	0.005	0.49
346	4	0.004	0.005	0.486
347	4	0.004	0.005	0.481
348	3.94	0.004	0.005	0.477
349	3.973	0.003	0.005	0.472
350	3.947	0.003	0.004	0.467
351	3.872	0.003	0.004	0.463
352	3.957	0.003	0.004	0.458
353	3.703	0.003	0.005	0.452
354	3.922	0.003	0.004	0.447
355	3.954	0.003	0.004	0.441
356	3.994	0.003	0.004	0.435
357	3.975	0.003	0.004	0.429
358	3.89	0.003	0.004	0.423
359	3.986	0.003	0.004	0.416
360	3.948	0.003	0.004	0.41
361	3.926	0.003	0.004	0.404
362	3.967	0.003	0.004	0.397
363	3.958	0.002	0.004	0.391
364	3.908	0.003	0.003	0.384
365	3.906	0.003	0.003	0.377
366	3.554	0.003	0.004	0.369
367	3.847	0.003	0.003	0.362
368	3.941	0.003	0.003	0.355
369	3.502	0.003	0.003	0.348
370	3.668	0.003	0.003	0.342
371	3.93	0.003	0.004	0.335
372	3.943	0.003	0.004	0.328
373	3.666	0.003	0.004	0.321
374	3.462	0.003	0.003	0.315
375	3.872	0.004	0.003	0.308
376	3.89	0.004	0.003	0.302
377	3.807	0.004	0.003	0.296
378	3.948	0.003	0.003	0.29
379	3.902	0.004	0.003	0.284
380	3.867	0.004	0.003	0.279
381	3.845	0.004	0.003	0.274
382	3.939	0.004	0.003	0.268
383	3.741	0.004	0.003	0.263
384	3.844	0.005	0.003	0.258
385	4	0.005	0.003	0.253
386	3.866	0.005	0.003	0.249
387	3.814	0.005	0.003	0.244
388	3.923	0.005	0.003	0.24
389	3.921	0.006	0.003	0.236
390	3.965	0.006	0.003	0.232
391	3.864	0.006	0.003	0.229
392	3.9	0.006	0.003	0.225
393	3.941	0.006	0.003	0.221
394	3.937	0.006	0.003	0.218
395	3.902	0.007	0.003	0.215
396	3.915	0.007	0.003	0.212
397	3.912	0.007	0.003	0.209
398	3.937	0.007	0.003	0.206
399	3.91	0.007	0.003	0.203
400	3.971	0.007	0.003	0.201
401	3.977	0.008	0.003	0.198
402	3.965	0.008	0.003	0.196
403	3.978	0.008	0.003	0.194
404	3.956	0.008	0.003	0.191
405	3.941	0.008	0.003	0.189
406	3.943	0.008	0.003	0.187
407	3.968	0.008	0.003	0.185
408	3.991	0.009	0.003	0.183
409	3.961	0.009	0.003	0.181
410	3.908	0.009	0.003	0.179
411	3.994	0.01	0.003	0.178
412	3.907	0.01	0.003	0.176
413	3.951	0.01	0.003	0.174
414	3.971	0.01	0.003	0.172
415	3.927	0.011	0.003	0.171
416	3.978	0.011	0.003	0.169
417	3.925	0.011	0.003	0.167
418	3.96	0.012	0.003	0.166
419	3.954	0.012	0.003	0.164
420	3.985	0.013	0.003	0.163
421	3.903	0.013	0.003	0.161
422	3.947	0.014	0.003	0.16
423	3.94	0.014	0.003	0.158
424	3.908	0.015	0.003	0.157
425	3.946	0.016	0.003	0.156
426	3.779	0.016	0.003	0.154
427	3.988	0.017	0.003	0.153
428	3.88	0.018	0.003	0.152
429	3.953	0.018	0.003	0.151
430	3.872	0.019	0.003	0.15
431	4	0.02	0.003	0.149
432	3.968	0.021	0.003	0.148
433	3.981	0.022	0.003	0.147
434	3.972	0.023	0.003	0.146
435	3.977	0.024	0.003	0.145
436	3.93	0.025	0.003	0.143
437	3.989	0.026	0.003	0.142
438	3.989	0.027	0.003	0.142
439	3.986	0.028	0.003	0.141
440	3.998	0.029	0.002	0.14
441	3.951	0.03	0.003	0.139
442	3.964	0.031	0.003	0.138
443	3.968	0.033	0.003	0.137
444	3.994	0.034	0.003	0.136
445	3.975	0.035	0.002	0.135
446	3.979	0.037	0.002	0.135
447	3.995	0.038	0.002	0.134
448	3.972	0.04	0.002	0.133
449	3.98	0.041	0.003	0.132
450	3.981	0.042	0.002	0.132
451	3.958	0.044	0.002	0.131
452	3.904	0.045	0.003	0.13
453	3.807	0.047	0.002	0.13
454	3.868	0.048	0.002	0.129
455	3.865	0.05	0.002	0.128
456	3.741	0.051	0.002	0.128
457	3.667	0.052	0.002	0.127
458	3.535	0.053	0.002	0.126
459	3.529	0.055	0.002	0.126
460	3.408	0.056	0.002	0.126
461	3.368	0.057	0.002	0.125
462	3.249	0.058	0.002	0.124
463	3.18	0.058	0.002	0.124
464	3.09	0.059	0.002	0.123
465	3.021	0.06	0.002	0.123
466	2.975	0.061	0.002	0.122
467	2.905	0.062	0.002	0.122
468	2.839	0.063	0.002	0.121
469	2.78	0.063	0.002	0.121
470	2.732	0.064	0.002	0.121
471	2.683	0.065	0.002	0.12
472	2.63	0.066	0.002	0.12
473	2.579	0.067	0.002	0.119
474	2.531	0.068	0.002	0.119
475	2.49	0.068	0.002	0.118
476	2.45	0.069	0.002	0.118
477	2.41	0.07	0.002	0.118
478	2.379	0.07	0.002	0.117
479	2.344	0.071	0.002	0.117
480	2.306	0.072	0.002	0.117
481	2.271	0.072	0.002	0.116
482	2.242	0.073	0.002	0.116
483	2.212	0.073	0.002	0.116
484	2.182	0.074	0.002	0.115
485	2.152	0.074	0.002	0.115
486	2.125	0.075	0.002	0.114
487	2.099	0.075	0.002	0.114
488	2.073	0.076	0.002	0.114
489	2.047	0.077	0.002	0.114
490	2.024	0.078	0.002	0.114
491	2	0.079	0.002	0.113
492	1.977	0.08	0.002	0.113
493	1.954	0.081	0.002	0.113
494	1.931	0.082	0.002	0.113
495	1.909	0.083	0.002	0.113
496	1.887	0.084	0.002	0.112
497	1.866	0.085	0.002	0.112
498	1.844	0.086	0.002	0.112
499	1.824	0.087	0.002	0.112
500	1.804	0.088	0.002	0.111
501	1.783	0.088	0.002	0.111
502	1.764	0.089	0.002	0.111
503	1.745	0.09	0.002	0.111
504	1.726	0.09	0.002	0.111
505	1.707	0.091	0.002	0.11
506	1.689	0.092	0.002	0.11
507	1.671	0.092	0.002	0.11
508	1.651	0.092	0.002	0.11
509	1.634	0.092	0.002	0.109
510	1.616	0.093	0.002	0.109
511	1.599	0.093	0.002	0.109
512	1.582	0.093	0.002	0.109
513	1.564	0.092	0.002	0.109
514	1.546	0.092	0.002	0.108
515	1.529	0.092	0.002	0.108
516	1.512	0.091	0.002	0.108
517	1.496	0.091	0.002	0.108
518	1.479	0.09	0.002	0.107
519	1.461	0.09	0.002	0.107
520	1.445	0.089	0.002	0.107
521	1.429	0.088	0.002	0.107
522	1.413	0.087	0.002	0.107
523	1.396	0.086	0.002	0.106
524	1.38	0.085	0.002	0.106
525	1.364	0.084	0.002	0.106
526	1.347	0.083	0.002	0.106
527	1.331	0.081	0.002	0.105
528	1.316	0.08	0.002	0.105
529	1.301	0.078	0.002	0.105
530	1.285	0.077	0.002	0.105
531	1.27	0.075	0.002	0.104
532	1.254	0.074	0.002	0.104
533	1.239	0.072	0.002	0.104
534	1.224	0.07	0.002	0.104
535	1.209	0.068	0.002	0.103
536	1.192	0.066	0.002	0.103
537	1.174	0.064	0.002	0.103
538	1.161	0.063	0.002	0.102
539	1.146	0.061	0.002	0.102
540	1.132	0.059	0.002	0.102
541	1.118	0.057	0.002	0.102
542	1.104	0.055	0.002	0.101
543	1.09	0.053	0.002	0.101
544	1.076	0.051	0.002	0.101
545	1.063	0.05	0.002	0.1
546	1.049	0.048	0.002	0.1
547	1.036	0.046	0.002	0.1
548	1.023	0.044	0.002	0.1
549	1.01	0.043	0.002	0.099
550	0.998	0.041	0.002	0.099
551	0.985	0.039	0.002	0.099
552	0.974	0.038	0.002	0.099
553	0.961	0.036	0.002	0.098
554	0.95	0.035	0.002	0.098
555	0.938	0.033	0.002	0.098
556	0.927	0.032	0.002	0.098
557	0.916	0.031	0.002	0.098
558	0.906	0.029	0.002	0.097
559	0.895	0.028	0.002	0.097
560	0.885	0.027	0.002	0.097
561	0.875	0.026	0.002	0.097
562	0.865	0.025	0.002	0.097
563	0.855	0.024	0.002	0.096
564	0.846	0.022	0.002	0.096
565	0.836	0.021	0.002	0.096
566	0.827	0.02	0.002	0.096
567	0.818	0.02	0.002	0.095
568	0.808	0.019	0.002	0.095
569	0.8	0.018	0.002	0.095
570	0.791	0.017	0.002	0.095
571	0.782	0.016	0.002	0.095
572	0.773	0.015	0.002	0.094
573	0.765	0.015	0.002	0.094
574	0.757	0.014	0.002	0.094
575	0.749	0.014	0.002	0.094
576	0.741	0.013	0.002	0.094
577	0.733	0.013	0.002	0.093
578	0.725	0.012	0.002	0.093
579	0.718	0.012	0.002	0.093
580	0.711	0.011	0.002	0.093
581	0.703	0.011	0.002	0.093
582	0.696	0.011	0.002	0.092
583	0.689	0.01	0.002	0.092
584	0.682	0.01	0.002	0.092
585	0.675	0.01	0.002	0.092
586	0.668	0.009	0.002	0.092
587	0.661	0.009	0.002	0.092
588	0.655	0.009	0.002	0.092
589	0.648	0.009	0.002	0.092
590	0.642	0.009	0.002	0.091
591	0.635	0.009	0.002	0.091
592	0.629	0.008	0.002	0.091
593	0.623	0.008	0.002	0.091
594	0.617	0.008	0.002	0.091
595	0.611	0.008	0.002	0.091
596	0.605	0.008	0.002	0.091
597	0.6	0.008	0.002	0.091
598	0.594	0.008	0.002	0.09
599	0.589	0.008	0.002	0.09
600	0.583	0.008	0.002	0.09
601	0.578	0.008	0.002	0.09
602	0.573	0.007	0.002	0.09
603	0.568	0.007	0.002	0.09
604	0.563	0.007	0.002	0.09
605	0.558	0.007	0.002	0.09
606	0.553	0.007	0.002	0.089
607	0.548	0.007	0.002	0.089
608	0.544	0.007	0.002	0.089
609	0.539	0.007	0.002	0.089
610	0.535	0.007	0.002	0.089
611	0.53	0.007	0.002	0.089
612	0.526	0.007	0.002	0.089
613	0.521	0.007	0.002	0.088
614	0.517	0.007	0.002	0.088
615	0.513	0.007	0.002	0.088
616	0.508	0.007	0.002	0.088
617	0.504	0.007	0.002	0.088
618	0.5	0.007	0.002	0.088
619	0.496	0.007	0.002	0.088
620	0.492	0.007	0.002	0.088
621	0.488	0.007	0.002	0.088
622	0.484	0.007	0.002	0.088
623	0.48	0.007	0.002	0.088
624	0.477	0.007	0.002	0.087
625	0.473	0.007	0.002	0.087
626	0.469	0.006	0.002	0.087
627	0.466	0.006	0.002	0.087
628	0.462	0.006	0.002	0.087
629	0.459	0.006	0.002	0.087
630	0.455	0.006	0.002	0.087
631	0.452	0.006	0.002	0.087
632	0.449	0.006	0.002	0.087
633	0.445	0.006	0.002	0.087
634	0.442	0.006	0.002	0.086
635	0.439	0.006	0.002	0.086
636	0.436	0.006	0.001	0.086
637	0.433	0.006	0.001	0.086
638	0.431	0.006	0.001	0.086
639	0.428	0.006	0.001	0.085
640	0.425	0.006	0.001	0.085
641	0.423	0.006	0.001	0.085
642	0.42	0.006	0.001	0.085
643	0.418	0.006	0.001	0.085
644	0.416	0.006	0.001	0.085
645	0.414	0.006	0.001	0.085
646	0.412	0.006	0.002	0.085
647	0.41	0.006	0.002	0.085
648	0.408	0.006	0.002	0.085
649	0.406	0.006	0.002	0.085
650	0.404	0.006	0.002	0.085
651	0.402	0.006	0.002	0.085
652	0.401	0.006	0.002	0.085
653	0.399	0.006	0.002	0.085
654	0.397	0.005	0.002	0.085
655	0.396	0.005	0.002	0.085
656	0.394	0.005	0.002	0.085
657	0.393	0.005	0.001	0.085
658	0.391	0.005	0.002	0.085
659	0.39	0.005	0.002	0.085
660	0.388	0.005	0.002	0.085
661	0.386	0.005	0.002	0.084
662	0.385	0.005	0.002	0.084
663	0.383	0.005	0.002	0.084
664	0.381	0.005	0.002	0.084
665	0.379	0.005	0.002	0.084
666	0.377	0.005	0.001	0.084
667	0.375	0.005	0.002	0.084
668	0.372	0.005	0.001	0.084
669	0.37	0.005	0.002	0.084
670	0.367	0.005	0.002	0.084
671	0.365	0.004	0.001	0.084
672	0.362	0.004	0.001	0.083
673	0.359	0.004	0.001	0.083
674	0.356	0.004	0.002	0.083
675	0.353	0.004	0.002	0.083
676	0.349	0.004	0.001	0.083
677	0.346	0.004	0.001	0.083
678	0.343	0.004	0.001	0.083
679	0.339	0.004	0.001	0.083
680	0.335	0.004	0.001	0.083
681	0.332	0.004	0.001	0.083
682	0.328	0.004	0.001	0.083
683	0.325	0.004	0.001	0.082
684	0.321	0.004	0.001	0.082
685	0.318	0.004	0.001	0.082
686	0.314	0.003	0.001	0.082
687	0.311	0.003	0.001	0.082
688	0.307	0.003	0.001	0.082
689	0.304	0.003	0.001	0.082
690	0.301	0.003	0.001	0.081
691	0.298	0.003	0.001	0.081
692	0.295	0.003	0.001	0.081
693	0.293	0.003	0.001	0.081
694	0.29	0.003	0.001	0.081
695	0.287	0.003	0.001	0.081
696	0.285	0.003	0.001	0.081
697	0.282	0.003	0.001	0.081
698	0.28	0.003	0.001	0.081
699	0.278	0.003	0.001	0.081
700	0.275	0.003	0.001	0.081
701	0.273	0.003	0.001	0.08
702	0.271	0.003	0.001	0.08
703	0.269	0.003	0.001	0.08
704	0.267	0.003	0.001	0.08
705	0.265	0.002	0.001	0.08
706	0.263	0.002	0.001	0.08
707	0.261	0.002	0.001	0.08
708	0.259	0.002	0.001	0.08
709	0.257	0.002	0.001	0.08
710	0.255	0.002	0.001	0.08
711	0.253	0.002	0.001	0.08
712	0.251	0.002	0.001	0.08
713	0.249	0.002	0.001	0.079
714	0.247	0.002	0.001	0.079
715	0.245	0.002	0.001	0.079
716	0.243	0.002	0.001	0.079
717	0.241	0.002	0.001	0.079
718	0.24	0.002	0.001	0.079
719	0.238	0.002	0.001	0.079
720	0.236	0.002	0.001	0.079
721	0.234	0.002	0.001	0.079
722	0.233	0.002	0.001	0.079
723	0.231	0.002	0.001	0.079
724	0.229	0.002	0.001	0.079
725	0.227	0.002	0.001	0.079
726	0.226	0.002	0.001	0.078
727	0.224	0.002	0.001	0.078
728	0.222	0.002	0.001	0.078
729	0.221	0.002	0.001	0.078
730	0.219	0.002	0.001	0.078
731	0.217	0.002	0.001	0.078
732	0.216	0.002	0.001	0.078
733	0.214	0.002	0.001	0.078
734	0.212	0.002	0.001	0.078
735	0.211	0.002	0.001	0.078
736	0.209	0.002	0.001	0.078
737	0.208	0.002	0.001	0.078
738	0.206	0.002	0.001	0.078
739	0.205	0.002	0.001	0.078
740	0.203	0.002	0.001	0.078
741	0.202	0.002	0.001	0.078
742	0.2	0.002	0.001	0.078
743	0.198	0.002	0.001	0.078
744	0.197	0.002	0.001	0.077
745	0.195	0.002	0.001	0.077
746	0.194	0.002	0.001	0.077
747	0.193	0.002	0.001	0.077
748	0.191	0.002	0.001	0.077
749	0.19	0.002	0.001	0.077
750	0.188	0.002	0.001	0.077
751	0.187	0.002	0.001	0.077
752	0.186	0.002	0.001	0.077
753	0.184	0.002	0.001	0.077
754	0.183	0.002	0.001	0.077
755	0.181	0.002	0.001	0.077
756	0.18	0.002	0.001	0.077
757	0.179	0.002	0.001	0.077
758	0.177	0.002	0.001	0.077
759	0.176	0.002	0.001	0.077
760	0.174	0.002	0.001	0.077
761	0.173	0.002	0.001	0.077
762	0.172	0.002	0.001	0.077
763	0.171	0.002	0.001	0.076
764	0.169	0.002	0.001	0.076
765	0.168	0.002	0.001	0.076
766	0.167	0.002	0.001	0.076
767	0.165	0.002	0.001	0.076
768	0.164	0.003	0.001	0.076
769	0.163	0.003	0.001	0.076
770	0.162	0.003	0.001	0.076
771	0.16	0.003	0.001	0.076
772	0.159	0.003	0.001	0.076
773	0.158	0.003	0.001	0.076
774	0.157	0.003	0.001	0.076
775	0.155	0.003	0.001	0.076
776	0.154	0.003	0.001	0.076
777	0.153	0.003	0.001	0.076
778	0.152	0.003	0.001	0.076
779	0.151	0.003	0.001	0.076
780	0.149	0.003	0.001	0.076
781	0.148	0.003	0.001	0.076
782	0.147	0.003	0.001	0.076
783	0.146	0.004	0.001	0.075
784	0.145	0.004	0.001	0.075
785	0.144	0.004	0.001	0.075
786	0.143	0.004	0.001	0.075
787	0.141	0.004	0.001	0.075
788	0.14	0.004	0.001	0.075
789	0.139	0.004	0.001	0.075
790	0.138	0.004	0.001	0.075
791	0.137	0.004	0.001	0.075
792	0.136	0.004	0.001	0.075
793	0.135	0.004	0.001	0.075
794	0.134	0.005	0.001	0.075
795	0.133	0.005	0.001	0.075
796	0.132	0.005	0.001	0.075
797	0.131	0.005	0.001	0.075
798	0.13	0.005	0.001	0.075
799	0.129	0.005	0.001	0.075
800	0.128	0.005	0.001	0.075
801	0.127	0.005	0.001	0.074
802	0.126	0.005	0.001	0.074
803	0.125	0.005	0.001	0.074
804	0.124	0.005	0.001	0.074
805	0.123	0.005	0.001	0.074
806	0.122	0.005	0.001	0.074
807	0.122	0.005	0.001	0.074
808	0.121	0.005	0.001	0.074
809	0.12	0.005	0.001	0.074
810	0.119	0.006	0.001	0.074
811	0.118	0.006	0.001	0.074
812	0.117	0.006	0.001	0.074
813	0.116	0.006	0.001	0.074
814	0.115	0.006	0.001	0.074
815	0.115	0.006	0.001	0.074
816	0.114	0.006	0.001	0.074
817	0.113	0.006	0.001	0.074
818	0.112	0.006	0.001	0.074
819	0.111	0.006	0.001	0.074
820	0.111	0.006	0.001	0.074
821	0.11	0.006	0.001	0.074
822	0.109	0.006	0.001	0.074
823	0.108	0.006	0.001	0.074
824	0.107	0.006	0.001	0.074
825	0.107	0.006	0.001	0.074
826	0.106	0.006	0.001	0.074
827	0.105	0.006	0.001	0.074
828	0.104	0.006	0.001	0.074
829	0.104	0.006	0.001	0.074
830	0.103	0.006	0.001	0.074
831	0.102	0.006	0.001	0.074
832	0.102	0.006	0.001	0.074
833	0.101	0.006	0.001	0.074
834	0.1	0.006	0.001	0.074
835	0.1	0.006	0.001	0.074
836	0.099	0.006	0.001	0.074
837	0.098	0.006	0.001	0.074
838	0.097	0.006	0.001	0.073
839	0.097	0.007	0.001	0.073
840	0.096	0.006	0.001	0.073
841	0.096	0.006	0.001	0.073
842	0.095	0.006	0.001	0.073
843	0.095	0.006	0.001	0.073
844	0.094	0.006	0.001	0.073
845	0.093	0.006	0.001	0.073
846	0.093	0.006	0.001	0.073
847	0.092	0.006	0.001	0.073
848	0.092	0.006	0.001	0.073
849	0.091	0.006	0.001	0.073
850	0.09	0.006	0.001	0.073
851	0.09	0.006	0.001	0.073
852	0.089	0.006	0.001	0.073
853	0.089	0.006	0.001	0.073
854	0.088	0.006	0.001	0.073
855	0.088	0.006	0.001	0.073
856	0.087	0.006	0.001	0.073
857	0.087	0.006	0.001	0.073
858	0.086	0.006	0.001	0.073
859	0.086	0.006	0.001	0.073
860	0.085	0.006	0.001	0.072
861	0.085	0.006	0.001	0.072
862	0.084	0.006	0.001	0.072
863	0.084	0.006	0.001	0.072
864	0.083	0.006	0.001	0.072
865	0.083	0.006	0.001	0.072
866	0.082	0.006	0.001	0.072
867	0.082	0.006	0.001	0.072
868	0.081	0.006	0.001	0.072
869	0.081	0.006	0.001	0.072
870	0.081	0.006	0.001	0.072
871	0.08	0.006	0.001	0.072
872	0.08	0.006	0.001	0.072
873	0.079	0.005	0.001	0.072
874	0.079	0.005	0.001	0.072
875	0.078	0.005	0.001	0.072
876	0.078	0.005	0.001	0.071
877	0.078	0.005	0.001	0.071
878	0.077	0.005	0.001	0.071
879	0.077	0.005	0.001	0.071
880	0.076	0.005	0.001	0.071
881	0.076	0.005	0.001	0.071
882	0.076	0.005	0.001	0.071
883	0.075	0.005	0.001	0.071
884	0.075	0.005	0.001	0.071
885	0.075	0.005	0.001	0.071
886	0.074	0.005	0.001	0.071
887	0.074	0.005	0.001	0.07
888	0.074	0.005	0.001	0.07
889	0.073	0.004	0.001	0.07
890	0.073	0.004	0.001	0.07
891	0.073	0.004	0.001	0.07
892	0.072	0.004	0.001	0.07
893	0.072	0.004	0	0.07
894	0.072	0.004	0.001	0.07
895	0.071	0.004	0.001	0.07
896	0.071	0.004	0.001	0.07
897	0.071	0.004	0.001	0.07
898	0.07	0.004	0.001	0.07
899	0.07	0.004	0.001	0.07
900	0.07	0.004	0.001	0.07
