# Supplementary material for: Biosynthesis of JC-La2CoO4 magnetic nanoparticles explored in catalytic and SMMs properties
Source: Sci Rep. 2023 Dec 13;13:22122. doi: 10.1038/s41598-023-47852-9 (PMC10719267; doi:10.1038/s41598-023-47852-9)
Supplement: Supplementary file 6 — Supplementary Information 6. [file 41598_2023_47852_MOESM6_ESM.csv]

3.996747e+002	0.000000e+000
4.001569e+002	1.179502e+002
4.006390e+002	1.223053e+002
4.011211e+002	1.265571e+002
4.016032e+002	1.292871e+002
4.020853e+002	1.292606e+002
4.025674e+002	1.264399e+002
4.030496e+002	1.218963e+002
4.035317e+002	1.168922e+002
4.040138e+002	1.121995e+002
4.044959e+002	1.081097e+002
4.049780e+002	1.047585e+002
4.054601e+002	1.022764e+002
4.059423e+002	1.008286e+002
4.064244e+002	1.005687e+002
4.069065e+002	1.015409e+002
4.073886e+002	1.036850e+002
4.078707e+002	1.068278e+002
4.083528e+002	1.106414e+002
4.088350e+002	1.145236e+002
4.093171e+002	1.175415e+002
4.097992e+002	1.188386e+002
4.102813e+002	1.181372e+002
4.107634e+002	1.159117e+002
4.112455e+002	1.129563e+002
4.117277e+002	1.099563e+002
4.122098e+002	1.073416e+002
4.126919e+002	1.053203e+002
4.131740e+002	1.040116e+002
4.136561e+002	1.034762e+002
4.141382e+002	1.037156e+002
4.146204e+002	1.046954e+002
4.151025e+002	1.063705e+002
4.155846e+002	1.087207e+002
4.160667e+002	1.116993e+002
4.165488e+002	1.151158e+002
4.170309e+002	1.184879e+002
4.175131e+002	1.208423e+002
4.179952e+002	1.210940e+002
4.184773e+002	1.189368e+002
4.189594e+002	1.152432e+002
4.194415e+002	1.113065e+002
4.199236e+002	1.079595e+002
4.204058e+002	1.054965e+002
4.208879e+002	1.038688e+002
4.213700e+002	1.029121e+002
4.218521e+002	1.024636e+002
4.223342e+002	1.023990e+002
4.228163e+002	1.026391e+002
4.232985e+002	1.031307e+002
4.237806e+002	1.038184e+002
4.242627e+002	1.046157e+002
4.247448e+002	1.053867e+002
4.252269e+002	1.059856e+002
4.257090e+002	1.063069e+002
4.261912e+002	1.063243e+002
4.266733e+002	1.060942e+002
4.271554e+002	1.057189e+002
4.276375e+002	1.053167e+002
4.281196e+002	1.049886e+002
4.286017e+002	1.048167e+002
4.290839e+002	1.048543e+002
4.295660e+002	1.051186e+002
4.300481e+002	1.055956e+002
4.305302e+002	1.062440e+002
4.310123e+002	1.070036e+002
4.314944e+002	1.077913e+002
4.319766e+002	1.084991e+002
4.324587e+002	1.090194e+002
4.329408e+002	1.092545e+002
4.334229e+002	1.091574e+002
4.339050e+002	1.087429e+002
4.343871e+002	1.080793e+002
4.348693e+002	1.072659e+002
4.353514e+002	1.064059e+002
4.358335e+002	1.056043e+002
4.363156e+002	1.049487e+002
4.367977e+002	1.044941e+002
4.372798e+002	1.042592e+002
4.377620e+002	1.042256e+002
4.382441e+002	1.043564e+002
4.387262e+002	1.046095e+002
4.392083e+002	1.049489e+002
4.396904e+002	1.053454e+002
4.401725e+002	1.057677e+002
4.406547e+002	1.061797e+002
4.411368e+002	1.065405e+002
4.416189e+002	1.068042e+002
4.421010e+002	1.069318e+002
4.425831e+002	1.068986e+002
4.430652e+002	1.067013e+002
4.435474e+002	1.063632e+002
4.440295e+002	1.059383e+002
4.445116e+002	1.055060e+002
4.449937e+002	1.051489e+002
4.454758e+002	1.049356e+002
4.459579e+002	1.049040e+002
4.464401e+002	1.050485e+002
4.469222e+002	1.053238e+002
4.474043e+002	1.056523e+002
4.478864e+002	1.059505e+002
4.483685e+002	1.061465e+002
4.488506e+002	1.062034e+002
4.493328e+002	1.061238e+002
4.498149e+002	1.059383e+002
4.502970e+002	1.056886e+002
4.507791e+002	1.054123e+002
4.512612e+002	1.051432e+002
4.517433e+002	1.049073e+002
4.522255e+002	1.047222e+002
4.527076e+002	1.045983e+002
4.531897e+002	1.045352e+002
4.536718e+002	1.045243e+002
4.541539e+002	1.045504e+002
4.546360e+002	1.045959e+002
4.551182e+002	1.046435e+002
4.556003e+002	1.046769e+002
4.560824e+002	1.046842e+002
4.565645e+002	1.046598e+002
4.570466e+002	1.046062e+002
4.575287e+002	1.045326e+002
4.580109e+002	1.044495e+002
4.584930e+002	1.043649e+002
4.589751e+002	1.042846e+002
4.594572e+002	1.042133e+002
4.599393e+002	1.041597e+002
4.604214e+002	1.041348e+002
4.609036e+002	1.041504e+002
4.613857e+002	1.042140e+002
4.618678e+002	1.043239e+002
4.623499e+002	1.044664e+002
4.628320e+002	1.046169e+002
4.633141e+002	1.047478e+002
4.637963e+002	1.048347e+002
4.642784e+002	1.048637e+002
4.647605e+002	1.048336e+002
4.652426e+002	1.047509e+002
4.657247e+002	1.046253e+002
4.662068e+002	1.044665e+002
4.666890e+002	1.042854e+002
4.671711e+002	1.040973e+002
4.676532e+002	1.039220e+002
4.681353e+002	1.037834e+002
4.686174e+002	1.037030e+002
4.690995e+002	1.036932e+002
4.695817e+002	1.037561e+002
4.700638e+002	1.038817e+002
4.705459e+002	1.040507e+002
4.710280e+002	1.042344e+002
4.715101e+002	1.044009e+002
4.719922e+002	1.045245e+002
4.724744e+002	1.045914e+002
4.729565e+002	1.046044e+002
4.734386e+002	1.045770e+002
4.739207e+002	1.045250e+002
4.744028e+002	1.044600e+002
4.748849e+002	1.043877e+002
4.753671e+002	1.043106e+002
4.758492e+002	1.042305e+002
4.763313e+002	1.041499e+002
4.768134e+002	1.040718e+002
4.772955e+002	1.039991e+002
4.777776e+002	1.039334e+002
4.782598e+002	1.038756e+002
4.787419e+002	1.038265e+002
4.792240e+002	1.037884e+002
4.797061e+002	1.037645e+002
4.801882e+002	1.037574e+002
4.806703e+002	1.037665e+002
4.811525e+002	1.037857e+002
4.816346e+002	1.038043e+002
4.821167e+002	1.038088e+002
4.825988e+002	1.037875e+002
4.830809e+002	1.037369e+002
4.835630e+002	1.036635e+002
4.840452e+002	1.035837e+002
4.845273e+002	1.035166e+002
4.850094e+002	1.034779e+002
4.854915e+002	1.034734e+002
4.859736e+002	1.034983e+002
4.864557e+002	1.035388e+002
4.869379e+002	1.035792e+002
4.874200e+002	1.036079e+002
4.879021e+002	1.036196e+002
4.883842e+002	1.036165e+002
4.888663e+002	1.036054e+002
4.893484e+002	1.035940e+002
4.898306e+002	1.035881e+002
4.903127e+002	1.035895e+002
4.907948e+002	1.035967e+002
4.912769e+002	1.036060e+002
4.917590e+002	1.036133e+002
4.922411e+002	1.036157e+002
4.927233e+002	1.036122e+002
4.932054e+002	1.036038e+002
4.936875e+002	1.035926e+002
4.941696e+002	1.035819e+002
4.946517e+002	1.035742e+002
4.951339e+002	1.035710e+002
4.956160e+002	1.035709e+002
4.960981e+002	1.035692e+002
4.965802e+002	1.035585e+002
4.970623e+002	1.035312e+002
4.975444e+002	1.034829e+002
4.980266e+002	1.034150e+002
4.985087e+002	1.033359e+002
4.989908e+002	1.032593e+002
4.994729e+002	1.032006e+002
4.999550e+002	1.031706e+002
5.004371e+002	1.031729e+002
5.009193e+002	1.032016e+002
5.014014e+002	1.032431e+002
5.018835e+002	1.032803e+002
5.023656e+002	1.032998e+002
5.028477e+002	1.032983e+002
5.033298e+002	1.032826e+002
5.038120e+002	1.032651e+002
5.042941e+002	1.032567e+002
5.047762e+002	1.032643e+002
5.052583e+002	1.032878e+002
5.057404e+002	1.033228e+002
5.062225e+002	1.033629e+002
5.067047e+002	1.034033e+002
5.071868e+002	1.034431e+002
5.076689e+002	1.034835e+002
5.081510e+002	1.035256e+002
5.086331e+002	1.035671e+002
5.091152e+002	1.036009e+002
5.095974e+002	1.036169e+002
5.100795e+002	1.036056e+002
5.105616e+002	1.035619e+002
5.110437e+002	1.034887e+002
5.115258e+002	1.033965e+002
5.120079e+002	1.033017e+002
5.124901e+002	1.032201e+002
5.129722e+002	1.031637e+002
5.134543e+002	1.031383e+002
5.139364e+002	1.031418e+002
5.144185e+002	1.031658e+002
5.149006e+002	1.031976e+002
5.153828e+002	1.032245e+002
5.158649e+002	1.032358e+002
5.163470e+002	1.032266e+002
5.168291e+002	1.031994e+002
5.173112e+002	1.031646e+002
5.177933e+002	1.031379e+002
5.182755e+002	1.031340e+002
5.187576e+002	1.031627e+002
5.192397e+002	1.032234e+002
5.197218e+002	1.033056e+002
5.202039e+002	1.033909e+002
5.206860e+002	1.034595e+002
5.211682e+002	1.034966e+002
5.216503e+002	1.034956e+002
5.221324e+002	1.034611e+002
5.226145e+002	1.034046e+002
5.230966e+002	1.033417e+002
5.235787e+002	1.032852e+002
5.240609e+002	1.032413e+002
5.245430e+002	1.032094e+002
5.250251e+002	1.031832e+002
5.255072e+002	1.031554e+002
5.259893e+002	1.031208e+002
5.264714e+002	1.030801e+002
5.269536e+002	1.030378e+002
5.274357e+002	1.029996e+002
5.279178e+002	1.029686e+002
5.283999e+002	1.029439e+002
5.288820e+002	1.029212e+002
5.293641e+002	1.028963e+002
5.298463e+002	1.028669e+002
5.303284e+002	1.028351e+002
5.308105e+002	1.028064e+002
5.312926e+002	1.027877e+002
5.317747e+002	1.027844e+002
5.322568e+002	1.027978e+002
5.327390e+002	1.028244e+002
5.332211e+002	1.028564e+002
5.337032e+002	1.028855e+002
5.341853e+002	1.029042e+002
5.346674e+002	1.029085e+002
5.351495e+002	1.028983e+002
5.356317e+002	1.028766e+002
5.361138e+002	1.028477e+002
5.365959e+002	1.028165e+002
5.370780e+002	1.027873e+002
5.375601e+002	1.027633e+002
5.380422e+002	1.027470e+002
5.385244e+002	1.027397e+002
5.390065e+002	1.027412e+002
5.394886e+002	1.027505e+002
5.399707e+002	1.027654e+002
5.404528e+002	1.027825e+002
5.409349e+002	1.027988e+002
5.414171e+002	1.028109e+002
5.418992e+002	1.028164e+002
5.423813e+002	1.028136e+002
5.428634e+002	1.028009e+002
5.433455e+002	1.027780e+002
5.438276e+002	1.027454e+002
5.443098e+002	1.027056e+002
5.447919e+002	1.026638e+002
5.452740e+002	1.026270e+002
5.457561e+002	1.026029e+002
5.462382e+002	1.025974e+002
5.467203e+002	1.026127e+002
5.472025e+002	1.026463e+002
5.476846e+002	1.026918e+002
5.481667e+002	1.027404e+002
5.486488e+002	1.027834e+002
5.491309e+002	1.028147e+002
5.496130e+002	1.028318e+002
5.500952e+002	1.028364e+002
5.505773e+002	1.028324e+002
5.510594e+002	1.028250e+002
5.515415e+002	1.028196e+002
5.520236e+002	1.028200e+002
5.525057e+002	1.028288e+002
5.529879e+002	1.028471e+002
5.534700e+002	1.028744e+002
5.539521e+002	1.029080e+002
5.544342e+002	1.029436e+002
5.549163e+002	1.029758e+002
5.553984e+002	1.029991e+002
5.558806e+002	1.030096e+002
5.563627e+002	1.030061e+002
5.568448e+002	1.029907e+002
5.573269e+002	1.029674e+002
5.578090e+002	1.029406e+002
5.582911e+002	1.029137e+002
5.587733e+002	1.028880e+002
5.592554e+002	1.028630e+002
5.597375e+002	1.028379e+002
5.602196e+002	1.028134e+002
5.607017e+002	1.027914e+002
5.611838e+002	1.027756e+002
5.616660e+002	1.027691e+002
5.621481e+002	1.027726e+002
5.626302e+002	1.027834e+002
5.631123e+002	1.027956e+002
5.635944e+002	1.028015e+002
5.640765e+002	1.027943e+002
5.645587e+002	1.027706e+002
5.650408e+002	1.027316e+002
5.655229e+002	1.026827e+002
5.660050e+002	1.026310e+002
5.664871e+002	1.025842e+002
5.669692e+002	1.025483e+002
5.674514e+002	1.025264e+002
5.679335e+002	1.025188e+002
5.684156e+002	1.025234e+002
5.688977e+002	1.025373e+002
5.693798e+002	1.025571e+002
5.698619e+002	1.025795e+002
5.703441e+002	1.026022e+002
5.708262e+002	1.026230e+002
5.713083e+002	1.026407e+002
5.717904e+002	1.026544e+002
5.722725e+002	1.026638e+002
5.727546e+002	1.026683e+002
5.732368e+002	1.026673e+002
5.737189e+002	1.026597e+002
5.742010e+002	1.026449e+002
5.746831e+002	1.026231e+002
5.751652e+002	1.025965e+002
5.756473e+002	1.025696e+002
5.761295e+002	1.025484e+002
5.766116e+002	1.025380e+002
5.770937e+002	1.025405e+002
5.775758e+002	1.025543e+002
5.780579e+002	1.025736e+002
5.785400e+002	1.025909e+002
5.790222e+002	1.025987e+002
5.795043e+002	1.025920e+002
5.799864e+002	1.025700e+002
5.804685e+002	1.025355e+002
5.809506e+002	1.024944e+002
5.814327e+002	1.024523e+002
5.819149e+002	1.024134e+002
5.823970e+002	1.023803e+002
5.828791e+002	1.023546e+002
5.833612e+002	1.023377e+002
5.838433e+002	1.023324e+002
5.843254e+002	1.023414e+002
5.848076e+002	1.023671e+002
5.852897e+002	1.024087e+002
5.857718e+002	1.024622e+002
5.862539e+002	1.025199e+002
5.867360e+002	1.025726e+002
5.872181e+002	1.026123e+002
5.877003e+002	1.026342e+002
5.881824e+002	1.026378e+002
5.886645e+002	1.026261e+002
5.891466e+002	1.026046e+002
5.896287e+002	1.025789e+002
5.901108e+002	1.025534e+002
5.905930e+002	1.025311e+002
5.910751e+002	1.025141e+002
5.915572e+002	1.025034e+002
5.920393e+002	1.024997e+002
5.925214e+002	1.025030e+002
5.930035e+002	1.025118e+002
5.934857e+002	1.025232e+002
5.939678e+002	1.025331e+002
5.944499e+002	1.025377e+002
5.949320e+002	1.025340e+002
5.954141e+002	1.025213e+002
5.958962e+002	1.025014e+002
5.963784e+002	1.024780e+002
5.968605e+002	1.024551e+002
5.973426e+002	1.024356e+002
5.978247e+002	1.024218e+002
5.983068e+002	1.024142e+002
5.987889e+002	1.024134e+002
5.992711e+002	1.024199e+002
5.997532e+002	1.024346e+002
6.002353e+002	1.024578e+002
6.007174e+002	1.024879e+002
6.011995e+002	1.025215e+002
6.016816e+002	1.025526e+002
6.021638e+002	1.025745e+002
6.026459e+002	1.025822e+002
6.031280e+002	1.025735e+002
6.036101e+002	1.025501e+002
6.040922e+002	1.025169e+002
6.045743e+002	1.024806e+002
6.050565e+002	1.024478e+002
6.055386e+002	1.024224e+002
6.060207e+002	1.024064e+002
6.065028e+002	1.023991e+002
6.069849e+002	1.023995e+002
6.074670e+002	1.024061e+002
6.079492e+002	1.024184e+002
6.084313e+002	1.024359e+002
6.089134e+002	1.024573e+002
6.093955e+002	1.024803e+002
6.098776e+002	1.025015e+002
6.103597e+002	1.025168e+002
6.108419e+002	1.025230e+002
6.113240e+002	1.025184e+002
6.118061e+002	1.025035e+002
6.122882e+002	1.024800e+002
6.127703e+002	1.024509e+002
6.132524e+002	1.024190e+002
6.137346e+002	1.023868e+002
6.142167e+002	1.023566e+002
6.146988e+002	1.023306e+002
6.151809e+002	1.023106e+002
6.156630e+002	1.022985e+002
6.161451e+002	1.022945e+002
6.166273e+002	1.022974e+002
6.171094e+002	1.023038e+002
6.175915e+002	1.023091e+002
6.180736e+002	1.023089e+002
6.185557e+002	1.023005e+002
6.190378e+002	1.022839e+002
6.195200e+002	1.022617e+002
6.200021e+002	1.022382e+002
6.204842e+002	1.022179e+002
6.209663e+002	1.022037e+002
6.214484e+002	1.021967e+002
6.219305e+002	1.021959e+002
6.224127e+002	1.021992e+002
6.228948e+002	1.022045e+002
6.233769e+002	1.022105e+002
6.238590e+002	1.022169e+002
6.243411e+002	1.022243e+002
6.248232e+002	1.022329e+002
6.253054e+002	1.022430e+002
6.257875e+002	1.022536e+002
6.262696e+002	1.022635e+002
6.267517e+002	1.022717e+002
6.272338e+002	1.022772e+002
6.277159e+002	1.022801e+002
6.281981e+002	1.022806e+002
6.286802e+002	1.022797e+002
6.291623e+002	1.022784e+002
6.296444e+002	1.022779e+002
6.301265e+002	1.022797e+002
6.306086e+002	1.022853e+002
6.310908e+002	1.022958e+002
6.315729e+002	1.023116e+002
6.320550e+002	1.023319e+002
6.325371e+002	1.023542e+002
6.330192e+002	1.023748e+002
6.335013e+002	1.023896e+002
6.339835e+002	1.023951e+002
6.344656e+002	1.023892e+002
6.349477e+002	1.023718e+002
6.354298e+002	1.023449e+002
6.359119e+002	1.023120e+002
6.363940e+002	1.022772e+002
6.368762e+002	1.022444e+002
6.373583e+002	1.022170e+002
6.378404e+002	1.021974e+002
6.383225e+002	1.021870e+002
6.388046e+002	1.021867e+002
6.392867e+002	1.021956e+002
6.397689e+002	1.022122e+002
6.402510e+002	1.022333e+002
6.407331e+002	1.022550e+002
6.412152e+002	1.022729e+002
6.416973e+002	1.022834e+002
6.421794e+002	1.022840e+002
6.426616e+002	1.022744e+002
6.431437e+002	1.022558e+002
6.436258e+002	1.022315e+002
6.441079e+002	1.022053e+002
6.445900e+002	1.021814e+002
6.450721e+002	1.021628e+002
6.455543e+002	1.021517e+002
6.460364e+002	1.021482e+002
6.465185e+002	1.021513e+002
6.470006e+002	1.021587e+002
6.474827e+002	1.021678e+002
6.479648e+002	1.021761e+002
6.484470e+002	1.021818e+002
6.489291e+002	1.021842e+002
6.494112e+002	1.021837e+002
6.498933e+002	1.021814e+002
6.503754e+002	1.021785e+002
6.508575e+002	1.021760e+002
6.513397e+002	1.021742e+002
6.518218e+002	1.021728e+002
6.523039e+002	1.021713e+002
6.527860e+002	1.021690e+002
6.532681e+002	1.021657e+002
6.537502e+002	1.021615e+002
6.542324e+002	1.021561e+002
6.547145e+002	1.021495e+002
6.551966e+002	1.021412e+002
6.556787e+002	1.021310e+002
6.561608e+002	1.021190e+002
6.566429e+002	1.021068e+002
6.571251e+002	1.020965e+002
6.576072e+002	1.020908e+002
6.580893e+002	1.020919e+002
6.585714e+002	1.021007e+002
6.590535e+002	1.021157e+002
6.595356e+002	1.021334e+002
6.600178e+002	1.021493e+002
6.604999e+002	1.021594e+002
6.609820e+002	1.021611e+002
6.614641e+002	1.021546e+002
6.619462e+002	1.021420e+002
6.624283e+002	1.021270e+002
6.629105e+002	1.021126e+002
6.633926e+002	1.021000e+002
6.638747e+002	1.020883e+002
6.643568e+002	1.020742e+002
6.648389e+002	1.020535e+002
6.653210e+002	1.020214e+002
6.658032e+002	1.019739e+002
6.662853e+002	1.019092e+002
6.667674e+002	1.018314e+002
6.672495e+002	1.017528e+002
6.677316e+002	1.016948e+002
6.682137e+002	1.016780e+002
6.686959e+002	1.017063e+002
6.691780e+002	1.017648e+002
6.696601e+002	1.018325e+002
6.701422e+002	1.018944e+002
6.706243e+002	1.019426e+002
6.711064e+002	1.019750e+002
6.715886e+002	1.019924e+002
6.720707e+002	1.019968e+002
6.725528e+002	1.019915e+002
6.730349e+002	1.019803e+002
6.735170e+002	1.019668e+002
6.739991e+002	1.019542e+002
6.744813e+002	1.019447e+002
6.749634e+002	1.019395e+002
6.754455e+002	1.019394e+002
6.759276e+002	1.019444e+002
6.764097e+002	1.019540e+002
6.768918e+002	1.019671e+002
6.773740e+002	1.019818e+002
6.778561e+002	1.019952e+002
6.783382e+002	1.020044e+002
6.788203e+002	1.020071e+002
6.793024e+002	1.020020e+002
6.797845e+002	1.019901e+002
6.802667e+002	1.019739e+002
6.807488e+002	1.019571e+002
6.812309e+002	1.019434e+002
6.817130e+002	1.019353e+002
6.821951e+002	1.019332e+002
6.826772e+002	1.019360e+002
6.831594e+002	1.019416e+002
6.836415e+002	1.019474e+002
6.841236e+002	1.019521e+002
6.846057e+002	1.019554e+002
6.850878e+002	1.019583e+002
6.855699e+002	1.019616e+002
6.860521e+002	1.019661e+002
6.865342e+002	1.019714e+002
6.870163e+002	1.019761e+002
6.874984e+002	1.019788e+002
6.879805e+002	1.019779e+002
6.884626e+002	1.019733e+002
6.889448e+002	1.019662e+002
6.894269e+002	1.019589e+002
6.899090e+002	1.019537e+002
6.903911e+002	1.019531e+002
6.908732e+002	1.019584e+002
6.913553e+002	1.019695e+002
6.918375e+002	1.019851e+002
6.923196e+002	1.020025e+002
6.928017e+002	1.020188e+002
6.932838e+002	1.020307e+002
6.937659e+002	1.020356e+002
6.942480e+002	1.020319e+002
6.947302e+002	1.020199e+002
6.952123e+002	1.020011e+002
6.956944e+002	1.019788e+002
6.961765e+002	1.019568e+002
6.966586e+002	1.019389e+002
6.971407e+002	1.019278e+002
6.976229e+002	1.019249e+002
6.981050e+002	1.019301e+002
6.985871e+002	1.019418e+002
6.990692e+002	1.019577e+002
6.995513e+002	1.019755e+002
7.000334e+002	1.019930e+002
7.005156e+002	1.020084e+002
7.009977e+002	1.020203e+002
7.014798e+002	1.020280e+002
7.019619e+002	1.020309e+002
7.024440e+002	1.020294e+002
7.029261e+002	1.020244e+002
7.034083e+002	1.020174e+002
7.038904e+002	1.020098e+002
7.043725e+002	1.020032e+002
7.048546e+002	1.019980e+002
7.053367e+002	1.019940e+002
7.058188e+002	1.019906e+002
7.063010e+002	1.019867e+002
7.067831e+002	1.019821e+002
7.072652e+002	1.019773e+002
7.077473e+002	1.019733e+002
7.082294e+002	1.019714e+002
7.087115e+002	1.019721e+002
7.091937e+002	1.019754e+002
7.096758e+002	1.019798e+002
7.101579e+002	1.019836e+002
7.106400e+002	1.019852e+002
7.111221e+002	1.019837e+002
7.116042e+002	1.019794e+002
7.120864e+002	1.019735e+002
7.125685e+002	1.019673e+002
7.130506e+002	1.019620e+002
7.135327e+002	1.019579e+002
7.140148e+002	1.019547e+002
7.144969e+002	1.019516e+002
7.149791e+002	1.019479e+002
7.154612e+002	1.019435e+002
7.159433e+002	1.019387e+002
7.164254e+002	1.019344e+002
7.169075e+002	1.019311e+002
7.173896e+002	1.019294e+002
7.178718e+002	1.019291e+002
7.183539e+002	1.019300e+002
7.188360e+002	1.019315e+002
7.193181e+002	1.019336e+002
7.198002e+002	1.019360e+002
7.202823e+002	1.019386e+002
7.207645e+002	1.019413e+002
7.212466e+002	1.019436e+002
7.217287e+002	1.019450e+002
7.222108e+002	1.019448e+002
7.226929e+002	1.019428e+002
7.231750e+002	1.019390e+002
7.236572e+002	1.019339e+002
7.241393e+002	1.019277e+002
7.246214e+002	1.019207e+002
7.251035e+002	1.019129e+002
7.255856e+002	1.019041e+002
7.260677e+002	1.018943e+002
7.265499e+002	1.018837e+002
7.270320e+002	1.018731e+002
7.275141e+002	1.018632e+002
7.279962e+002	1.018547e+002
7.284783e+002	1.018484e+002
7.289604e+002	1.018445e+002
7.294426e+002	1.018429e+002
7.299247e+002	1.018436e+002
7.304068e+002	1.018463e+002
7.308889e+002	1.018509e+002
7.313710e+002	1.018571e+002
7.318531e+002	1.018641e+002
7.323353e+002	1.018709e+002
7.328174e+002	1.018764e+002
7.332995e+002	1.018797e+002
7.337816e+002	1.018804e+002
7.342637e+002	1.018794e+002
7.347458e+002	1.018779e+002
7.352280e+002	1.018777e+002
7.357101e+002	1.018801e+002
7.361922e+002	1.018854e+002
7.366743e+002	1.018927e+002
7.371564e+002	1.019003e+002
7.376385e+002	1.019063e+002
7.381207e+002	1.019090e+002
7.386028e+002	1.019080e+002
7.390849e+002	1.019033e+002
7.395670e+002	1.018958e+002
7.400491e+002	1.018864e+002
7.405313e+002	1.018758e+002
7.410134e+002	1.018645e+002
7.414955e+002	1.018529e+002
7.419776e+002	1.018417e+002
7.424597e+002	1.018319e+002
7.429418e+002	1.018248e+002
7.434240e+002	1.018214e+002
7.439061e+002	1.018225e+002
7.443882e+002	1.018276e+002
7.448703e+002	1.018359e+002
7.453524e+002	1.018457e+002
7.458345e+002	1.018554e+002
7.463167e+002	1.018640e+002
7.467988e+002	1.018708e+002
7.472809e+002	1.018757e+002
7.477630e+002	1.018789e+002
7.482451e+002	1.018803e+002
7.487272e+002	1.018797e+002
7.492094e+002	1.018769e+002
7.496915e+002	1.018713e+002
7.501736e+002	1.018631e+002
7.506557e+002	1.018526e+002
7.511378e+002	1.018405e+002
7.516199e+002	1.018278e+002
7.521021e+002	1.018153e+002
7.525842e+002	1.018041e+002
7.530663e+002	1.017951e+002
7.535484e+002	1.017892e+002
7.540305e+002	1.017870e+002
7.545126e+002	1.017883e+002
7.549948e+002	1.017925e+002
7.554769e+002	1.017980e+002
7.559590e+002	1.018028e+002
7.564411e+002	1.018049e+002
7.569232e+002	1.018031e+002
7.574053e+002	1.017972e+002
7.578875e+002	1.017885e+002
7.583696e+002	1.017790e+002
7.588517e+002	1.017709e+002
7.593338e+002	1.017657e+002
7.598159e+002	1.017639e+002
7.602980e+002	1.017647e+002
7.607802e+002	1.017665e+002
7.612623e+002	1.017673e+002
7.617444e+002	1.017658e+002
7.622265e+002	1.017616e+002
7.627086e+002	1.017549e+002
7.631907e+002	1.017463e+002
7.636729e+002	1.017369e+002
7.641550e+002	1.017277e+002
7.646371e+002	1.017192e+002
7.651192e+002	1.017123e+002
7.656013e+002	1.017075e+002
7.660834e+002	1.017053e+002
7.665656e+002	1.017059e+002
7.670477e+002	1.017089e+002
7.675298e+002	1.017136e+002
7.680119e+002	1.017184e+002
7.684940e+002	1.017220e+002
7.689761e+002	1.017235e+002
7.694583e+002	1.017225e+002
7.699404e+002	1.017193e+002
7.704225e+002	1.017147e+002
7.709046e+002	1.017093e+002
7.713867e+002	1.017032e+002
7.718688e+002	1.016960e+002
7.723510e+002	1.016866e+002
7.728331e+002	1.016740e+002
7.733152e+002	1.016576e+002
7.737973e+002	1.016376e+002
7.742794e+002	1.016148e+002
7.747615e+002	1.015909e+002
7.752437e+002	1.015677e+002
7.757258e+002	1.015466e+002
7.762079e+002	1.015289e+002
7.766900e+002	1.015153e+002
7.771721e+002	1.015059e+002
7.776542e+002	1.015000e+002
7.781364e+002	1.014968e+002
7.786185e+002	1.014948e+002
7.791006e+002	1.014924e+002
7.795827e+002	1.014882e+002
7.800648e+002	1.014811e+002
7.805469e+002	1.014712e+002
7.810291e+002	1.014591e+002
7.815112e+002	1.014466e+002
7.819933e+002	1.014356e+002
7.824754e+002	1.014277e+002
7.829575e+002	1.014238e+002
7.834396e+002	1.014237e+002
7.839218e+002	1.014261e+002
7.844039e+002	1.014292e+002
7.848860e+002	1.014311e+002
7.853681e+002	1.014307e+002
7.858502e+002	1.014273e+002
7.863323e+002	1.014214e+002
7.868145e+002	1.014139e+002
7.872966e+002	1.014059e+002
7.877787e+002	1.013988e+002
7.882608e+002	1.013933e+002
7.887429e+002	1.013897e+002
7.892250e+002	1.013879e+002
7.897072e+002	1.013874e+002
7.901893e+002	1.013874e+002
7.906714e+002	1.013869e+002
7.911535e+002	1.013849e+002
7.916356e+002	1.013809e+002
7.921177e+002	1.013748e+002
7.925999e+002	1.013672e+002
7.930820e+002	1.013591e+002
7.935641e+002	1.013519e+002
7.940462e+002	1.013470e+002
7.945283e+002	1.013454e+002
7.950104e+002	1.013477e+002
7.954926e+002	1.013537e+002
7.959747e+002	1.013629e+002
7.964568e+002	1.013744e+002
7.969389e+002	1.013873e+002
7.974210e+002	1.014008e+002
7.979031e+002	1.014142e+002
7.983853e+002	1.014269e+002
7.988674e+002	1.014387e+002
7.993495e+002	1.014498e+002
7.998316e+002	1.014605e+002
8.003137e+002	1.014715e+002
8.007958e+002	1.014835e+002
8.012780e+002	1.014970e+002
8.017601e+002	1.015119e+002
8.022422e+002	1.015279e+002
8.027243e+002	1.015440e+002
8.032064e+002	1.015592e+002
8.036885e+002	1.015727e+002
8.041707e+002	1.015841e+002
8.046528e+002	1.015938e+002
8.051349e+002	1.016023e+002
8.056170e+002	1.016106e+002
8.060991e+002	1.016192e+002
8.065812e+002	1.016282e+002
8.070634e+002	1.016372e+002
8.075455e+002	1.016458e+002
8.080276e+002	1.016534e+002
8.085097e+002	1.016596e+002
8.089918e+002	1.016647e+002
8.094739e+002	1.016691e+002
8.099561e+002	1.016733e+002
8.104382e+002	1.016777e+002
8.109203e+002	1.016827e+002
8.114024e+002	1.016882e+002
8.118845e+002	1.016939e+002
8.123666e+002	1.016993e+002
8.128488e+002	1.017038e+002
8.133309e+002	1.017064e+002
8.138130e+002	1.017068e+002
8.142951e+002	1.017043e+002
8.147772e+002	1.016992e+002
8.152593e+002	1.016919e+002
8.157415e+002	1.016834e+002
8.162236e+002	1.016752e+002
8.167057e+002	1.016686e+002
8.171878e+002	1.016651e+002
8.176699e+002	1.016654e+002
8.181520e+002	1.016699e+002
8.186342e+002	1.016783e+002
8.191163e+002	1.016897e+002
8.195984e+002	1.017029e+002
8.200805e+002	1.017165e+002
8.205626e+002	1.017290e+002
8.210447e+002	1.017388e+002
8.215269e+002	1.017446e+002
8.220090e+002	1.017458e+002
8.224911e+002	1.017424e+002
8.229732e+002	1.017350e+002
8.234553e+002	1.017249e+002
8.239374e+002	1.017136e+002
8.244196e+002	1.017024e+002
8.249017e+002	1.016921e+002
8.253838e+002	1.016829e+002
8.258659e+002	1.016745e+002
8.263480e+002	1.016664e+002
8.268301e+002	1.016586e+002
8.273123e+002	1.016512e+002
8.277944e+002	1.016449e+002
8.282765e+002	1.016408e+002
8.287586e+002	1.016396e+002
8.292407e+002	1.016415e+002
8.297228e+002	1.016462e+002
8.302050e+002	1.016525e+002
8.306871e+002	1.016594e+002
8.311692e+002	1.016655e+002
8.316513e+002	1.016699e+002
8.321334e+002	1.016723e+002
8.326155e+002	1.016730e+002
8.330977e+002	1.016724e+002
8.335798e+002	1.016711e+002
8.340619e+002	1.016698e+002
8.345440e+002	1.016687e+002
8.350261e+002	1.016681e+002
8.355082e+002	1.016679e+002
8.359904e+002	1.016681e+002
8.364725e+002	1.016683e+002
8.369546e+002	1.016682e+002
8.374367e+002	1.016673e+002
8.379188e+002	1.016656e+002
8.384009e+002	1.016631e+002
8.388831e+002	1.016600e+002
8.393652e+002	1.016566e+002
8.398473e+002	1.016537e+002
8.403294e+002	1.016515e+002
8.408115e+002	1.016501e+002
8.412936e+002	1.016494e+002
8.417758e+002	1.016489e+002
8.422579e+002	1.016479e+002
8.427400e+002	1.016457e+002
8.432221e+002	1.016418e+002
8.437042e+002	1.016361e+002
8.441863e+002	1.016288e+002
8.446685e+002	1.016205e+002
8.451506e+002	1.016121e+002
8.456327e+002	1.016048e+002
8.461148e+002	1.015993e+002
8.465969e+002	1.015962e+002
8.470790e+002	1.015955e+002
8.475612e+002	1.015967e+002
8.480433e+002	1.015989e+002
8.485254e+002	1.016011e+002
8.490075e+002	1.016024e+002
8.494896e+002	1.016023e+002
8.499717e+002	1.016006e+002
8.504539e+002	1.015974e+002
8.509360e+002	1.015932e+002
8.514181e+002	1.015882e+002
8.519002e+002	1.015824e+002
8.523823e+002	1.015761e+002
8.528644e+002	1.015694e+002
8.533466e+002	1.015627e+002
8.538287e+002	1.015566e+002
8.543108e+002	1.015518e+002
8.547929e+002	1.015491e+002
8.552750e+002	1.015487e+002
8.557571e+002	1.015503e+002
8.562393e+002	1.015534e+002
8.567214e+002	1.015571e+002
8.572035e+002	1.015607e+002
8.576856e+002	1.015636e+002
8.581677e+002	1.015657e+002
8.586498e+002	1.015669e+002
8.591320e+002	1.015674e+002
8.596141e+002	1.015673e+002
8.600962e+002	1.015663e+002
8.605783e+002	1.015643e+002
8.610604e+002	1.015613e+002
8.615425e+002	1.015573e+002
8.620247e+002	1.015528e+002
8.625068e+002	1.015483e+002
8.629889e+002	1.015444e+002
8.634710e+002	1.015415e+002
8.639531e+002	1.015397e+002
8.644352e+002	1.015391e+002
8.649174e+002	1.015399e+002
8.653995e+002	1.015422e+002
8.658816e+002	1.015462e+002
8.663637e+002	1.015518e+002
8.668458e+002	1.015587e+002
8.673279e+002	1.015661e+002
8.678101e+002	1.015728e+002
8.682922e+002	1.015773e+002
8.687743e+002	1.015788e+002
8.692564e+002	1.015770e+002
8.697385e+002	1.015724e+002
8.702206e+002	1.015660e+002
8.707028e+002	1.015593e+002
8.711849e+002	1.015536e+002
8.716670e+002	1.015494e+002
8.721491e+002	1.015470e+002
8.726312e+002	1.015459e+002
8.731133e+002	1.015456e+002
8.735955e+002	1.015455e+002
8.740776e+002	1.015450e+002
8.745597e+002	1.015439e+002
8.750418e+002	1.015423e+002
8.755239e+002	1.015401e+002
8.760060e+002	1.015377e+002
8.764882e+002	1.015351e+002
8.769703e+002	1.015329e+002
8.774524e+002	1.015312e+002
8.779345e+002	1.015302e+002
8.784166e+002	1.015299e+002
8.788987e+002	1.015300e+002
8.793809e+002	1.015299e+002
8.798630e+002	1.015290e+002
8.803451e+002	1.015268e+002
8.808272e+002	1.015230e+002
8.813093e+002	1.015178e+002
8.817914e+002	1.015116e+002
8.822736e+002	1.015048e+002
8.827557e+002	1.014978e+002
8.832378e+002	1.014908e+002
8.837199e+002	1.014839e+002
8.842020e+002	1.014773e+002
8.846841e+002	1.014710e+002
8.851663e+002	1.014654e+002
8.856484e+002	1.014606e+002
8.861305e+002	1.014569e+002
8.866126e+002	1.014544e+002
8.870947e+002	1.014533e+002
8.875768e+002	1.014535e+002
8.880590e+002	1.014551e+002
8.885411e+002	1.014583e+002
8.890232e+002	1.014630e+002
8.895053e+002	1.014688e+002
8.899874e+002	1.014749e+002
8.904695e+002	1.014802e+002
8.909517e+002	1.014833e+002
8.914338e+002	1.014833e+002
8.919159e+002	1.014799e+002
8.923980e+002	1.014737e+002
8.928801e+002	1.014662e+002
8.933622e+002	1.014593e+002
8.938443e+002	1.014542e+002
8.943264e+002	1.014517e+002
8.948085e+002	1.014514e+002
8.952906e+002	1.014522e+002
8.957728e+002	1.014527e+002
8.962549e+002	1.014516e+002
8.967370e+002	1.014484e+002
8.972191e+002	1.014435e+002
8.977012e+002	1.014375e+002
8.981833e+002	1.014315e+002
8.986655e+002	1.014261e+002
8.991476e+002	1.014211e+002
8.996297e+002	1.014162e+002
9.001118e+002	1.014107e+002
9.005939e+002	1.014043e+002
9.010760e+002	1.013966e+002
9.015582e+002	1.013882e+002
9.020403e+002	1.013798e+002
9.025224e+002	1.013724e+002
9.030045e+002	1.013668e+002
9.034866e+002	1.013635e+002
9.039688e+002	1.013630e+002
9.044509e+002	1.013649e+002
9.049330e+002	1.013689e+002
9.054151e+002	1.013741e+002
9.058972e+002	1.013795e+002
9.063793e+002	1.013845e+002
9.068615e+002	1.013881e+002
9.073436e+002	1.013901e+002
9.078257e+002	1.013906e+002
9.083078e+002	1.013899e+002
9.087899e+002	1.013885e+002
9.092720e+002	1.013867e+002
9.097542e+002	1.013845e+002
9.102363e+002	1.013817e+002
9.107184e+002	1.013778e+002
9.112005e+002	1.013726e+002
9.116826e+002	1.013662e+002
9.121647e+002	1.013590e+002
9.126469e+002	1.013521e+002
9.131290e+002	1.013460e+002
9.136111e+002	1.013415e+002
9.140932e+002	1.013386e+002
9.145753e+002	1.013371e+002
9.150574e+002	1.013364e+002
9.155396e+002	1.013361e+002
9.160217e+002	1.013360e+002
9.165038e+002	1.013359e+002
9.169859e+002	1.013359e+002
9.174680e+002	1.013359e+002
9.179501e+002	1.013356e+002
9.184323e+002	1.013346e+002
9.189144e+002	1.013324e+002
9.193965e+002	1.013290e+002
9.198786e+002	1.013247e+002
9.203607e+002	1.013205e+002
9.208428e+002	1.013171e+002
9.213250e+002	1.013154e+002
9.218071e+002	1.013156e+002
9.222892e+002	1.013175e+002
9.227713e+002	1.013203e+002
9.232534e+002	1.013232e+002
9.237355e+002	1.013255e+002
9.242177e+002	1.013266e+002
9.246998e+002	1.013262e+002
9.251819e+002	1.013246e+002
9.256640e+002	1.013219e+002
9.261461e+002	1.013183e+002
9.266282e+002	1.013141e+002
9.271104e+002	1.013099e+002
9.275925e+002	1.013059e+002
9.280746e+002	1.013027e+002
9.285567e+002	1.013006e+002
9.290388e+002	1.012998e+002
9.295209e+002	1.012998e+002
9.300031e+002	1.013002e+002
9.304852e+002	1.013001e+002
9.309673e+002	1.012988e+002
9.314494e+002	1.012960e+002
9.319315e+002	1.012914e+002
9.324136e+002	1.012853e+002
9.328958e+002	1.012781e+002
9.333779e+002	1.012701e+002
9.338600e+002	1.012619e+002
9.343421e+002	1.012538e+002
9.348242e+002	1.012465e+002
9.353063e+002	1.012406e+002
9.357885e+002	1.012367e+002
9.362706e+002	1.012350e+002
9.367527e+002	1.012356e+002
9.372348e+002	1.012379e+002
9.377169e+002	1.012409e+002
9.381990e+002	1.012434e+002
9.386812e+002	1.012445e+002
9.391633e+002	1.012436e+002
9.396454e+002	1.012409e+002
9.401275e+002	1.012371e+002
9.406096e+002	1.012332e+002
9.410917e+002	1.012301e+002
9.415739e+002	1.012282e+002
9.420560e+002	1.012276e+002
9.425381e+002	1.012277e+002
9.430202e+002	1.012276e+002
9.435023e+002	1.012266e+002
9.439844e+002	1.012240e+002
9.444666e+002	1.012196e+002
9.449487e+002	1.012133e+002
9.454308e+002	1.012057e+002
9.459129e+002	1.011973e+002
9.463950e+002	1.011890e+002
9.468771e+002	1.011812e+002
9.473593e+002	1.011744e+002
9.478414e+002	1.011688e+002
9.483235e+002	1.011643e+002
9.488056e+002	1.011605e+002
9.492877e+002	1.011570e+002
9.497698e+002	1.011536e+002
9.502520e+002	1.011500e+002
9.507341e+002	1.011462e+002
9.512162e+002	1.011422e+002
9.516983e+002	1.011384e+002
9.521804e+002	1.011348e+002
9.526625e+002	1.011315e+002
9.531447e+002	1.011287e+002
9.536268e+002	1.011261e+002
9.541089e+002	1.011238e+002
9.545910e+002	1.011216e+002
9.550731e+002	1.011193e+002
9.555552e+002	1.011168e+002
9.560374e+002	1.011138e+002
9.565195e+002	1.011097e+002
9.570016e+002	1.011042e+002
9.574837e+002	1.010971e+002
9.579658e+002	1.010885e+002
9.584479e+002	1.010790e+002
9.589301e+002	1.010695e+002
9.594122e+002	1.010610e+002
9.598943e+002	1.010546e+002
9.603764e+002	1.010507e+002
9.608585e+002	1.010496e+002
9.613406e+002	1.010509e+002
9.618228e+002	1.010537e+002
9.623049e+002	1.010570e+002
9.627870e+002	1.010596e+002
9.632691e+002	1.010606e+002
9.637512e+002	1.010594e+002
9.642333e+002	1.010560e+002
9.647155e+002	1.010509e+002
9.651976e+002	1.010449e+002
9.656797e+002	1.010391e+002
9.661618e+002	1.010345e+002
9.666439e+002	1.010319e+002
9.671260e+002	1.010314e+002
9.676082e+002	1.010326e+002
9.680903e+002	1.010346e+002
9.685724e+002	1.010364e+002
9.690545e+002	1.010371e+002
9.695366e+002	1.010362e+002
9.700187e+002	1.010335e+002
9.705009e+002	1.010293e+002
9.709830e+002	1.010240e+002
9.714651e+002	1.010184e+002
9.719472e+002	1.010130e+002
9.724293e+002	1.010081e+002
9.729114e+002	1.010041e+002
9.733936e+002	1.010011e+002
9.738757e+002	1.009993e+002
9.743578e+002	1.009984e+002
9.748399e+002	1.009980e+002
9.753220e+002	1.009974e+002
9.758041e+002	1.009959e+002
9.762863e+002	1.009927e+002
9.767684e+002	1.009875e+002
9.772505e+002	1.009802e+002
9.777326e+002	1.009717e+002
9.782147e+002	1.009626e+002
9.786968e+002	1.009538e+002
9.791790e+002	1.009457e+002
9.796611e+002	1.009385e+002
9.801432e+002	1.009318e+002
9.806253e+002	1.009249e+002
9.811074e+002	1.009176e+002
9.815895e+002	1.009098e+002
9.820717e+002	1.009017e+002
9.825538e+002	1.008939e+002
9.830359e+002	1.008870e+002
9.835180e+002	1.008812e+002
9.840001e+002	1.008766e+002
9.844822e+002	1.008728e+002
9.849644e+002	1.008693e+002
9.854465e+002	1.008659e+002
9.859286e+002	1.008624e+002
9.864107e+002	1.008591e+002
9.868928e+002	1.008561e+002
9.873749e+002	1.008539e+002
9.878571e+002	1.008525e+002
9.883392e+002	1.008516e+002
9.888213e+002	1.008509e+002
9.893034e+002	1.008495e+002
9.897855e+002	1.008467e+002
9.902676e+002	1.008422e+002
9.907498e+002	1.008355e+002
9.912319e+002	1.008270e+002
9.917140e+002	1.008172e+002
9.921961e+002	1.008067e+002
9.926782e+002	1.007966e+002
9.931603e+002	1.007875e+002
9.936425e+002	1.007799e+002
9.941246e+002	1.007738e+002
9.946067e+002	1.007688e+002
9.950888e+002	1.007642e+002
9.955709e+002	1.007590e+002
9.960530e+002	1.007527e+002
9.965352e+002	1.007452e+002
9.970173e+002	1.007366e+002
9.974994e+002	1.007278e+002
9.979815e+002	1.007197e+002
9.984636e+002	1.007132e+002
9.989457e+002	1.007088e+002
9.994279e+002	1.007065e+002
9.999100e+002	1.007058e+002
1.000392e+003	1.007059e+002
1.000874e+003	1.007059e+002
1.001356e+003	1.007047e+002
1.001838e+003	1.007019e+002
1.002321e+003	1.006973e+002
1.002803e+003	1.006911e+002
1.003285e+003	1.006842e+002
1.003767e+003	1.006774e+002
1.004249e+003	1.006713e+002
1.004731e+003	1.006667e+002
1.005213e+003	1.006635e+002
1.005695e+003	1.006615e+002
1.006177e+003	1.006602e+002
1.006660e+003	1.006587e+002
1.007142e+003	1.006566e+002
1.007624e+003	1.006537e+002
1.008106e+003	1.006501e+002
1.008588e+003	1.006464e+002
1.009070e+003	1.006432e+002
1.009552e+003	1.006408e+002
1.010034e+003	1.006391e+002
1.010517e+003	1.006380e+002
1.010999e+003	1.006368e+002
1.011481e+003	1.006349e+002
1.011963e+003	1.006323e+002
1.012445e+003	1.006290e+002
1.012927e+003	1.006255e+002
1.013409e+003	1.006226e+002
1.013891e+003	1.006206e+002
1.014373e+003	1.006198e+002
1.014856e+003	1.006200e+002
1.015338e+003	1.006207e+002
1.015820e+003	1.006213e+002
1.016302e+003	1.006211e+002
1.016784e+003	1.006198e+002
1.017266e+003	1.006172e+002
1.017748e+003	1.006134e+002
1.018230e+003	1.006086e+002
1.018713e+003	1.006034e+002
1.019195e+003	1.005980e+002
1.019677e+003	1.005933e+002
1.020159e+003	1.005896e+002
1.020641e+003	1.005874e+002
1.021123e+003	1.005867e+002
1.021605e+003	1.005871e+002
1.022087e+003	1.005882e+002
1.022569e+003	1.005891e+002
1.023052e+003	1.005894e+002
1.023534e+003	1.005888e+002
1.024016e+003	1.005875e+002
1.024498e+003	1.005859e+002
1.024980e+003	1.005844e+002
1.025462e+003	1.005833e+002
1.025944e+003	1.005828e+002
1.026426e+003	1.005825e+002
1.026909e+003	1.005821e+002
1.027391e+003	1.005813e+002
1.027873e+003	1.005801e+002
1.028355e+003	1.005785e+002
1.028837e+003	1.005765e+002
1.029319e+003	1.005739e+002
1.029801e+003	1.005706e+002
1.030283e+003	1.005661e+002
1.030766e+003	1.005603e+002
1.031248e+003	1.005536e+002
1.031730e+003	1.005465e+002
1.032212e+003	1.005405e+002
1.032694e+003	1.005367e+002
1.033176e+003	1.005363e+002
1.033658e+003	1.005395e+002
1.034140e+003	1.005455e+002
1.034622e+003	1.005532e+002
1.035104e+003	1.005607e+002
1.035587e+003	1.005666e+002
1.036069e+003	1.005698e+002
1.036551e+003	1.005700e+002
1.037033e+003	1.005677e+002
1.037515e+003	1.005637e+002
1.037997e+003	1.005590e+002
1.038479e+003	1.005543e+002
1.038961e+003	1.005502e+002
1.039444e+003	1.005469e+002
1.039926e+003	1.005443e+002
1.040408e+003	1.005424e+002
1.040890e+003	1.005410e+002
1.041372e+003	1.005398e+002
1.041854e+003	1.005387e+002
1.042336e+003	1.005375e+002
1.042818e+003	1.005362e+002
1.043301e+003	1.005348e+002
1.043783e+003	1.005332e+002
1.044265e+003	1.005315e+002
1.044747e+003	1.005297e+002
1.045229e+003	1.005275e+002
1.045711e+003	1.005250e+002
1.046193e+003	1.005223e+002
1.046675e+003	1.005197e+002
1.047157e+003	1.005177e+002
1.047640e+003	1.005169e+002
1.048122e+003	1.005175e+002
1.048604e+003	1.005194e+002
1.049086e+003	1.005221e+002
1.049568e+003	1.005246e+002
1.050050e+003	1.005257e+002
1.050532e+003	1.005246e+002
1.051014e+003	1.005210e+002
1.051496e+003	1.005153e+002
1.051979e+003	1.005084e+002
1.052461e+003	1.005014e+002
1.052943e+003	1.004953e+002
1.053425e+003	1.004906e+002
1.053907e+003	1.004873e+002
1.054389e+003	1.004852e+002
1.054871e+003	1.004837e+002
1.055353e+003	1.004825e+002
1.055836e+003	1.004816e+002
1.056318e+003	1.004811e+002
1.056800e+003	1.004811e+002
1.057282e+003	1.004817e+002
1.057764e+003	1.004827e+002
1.058246e+003	1.004838e+002
1.058728e+003	1.004846e+002
1.059210e+003	1.004846e+002
1.059693e+003	1.004837e+002
1.060175e+003	1.004820e+002
1.060657e+003	1.004798e+002
1.061139e+003	1.004777e+002
1.061621e+003	1.004763e+002
1.062103e+003	1.004762e+002
1.062585e+003	1.004776e+002
1.063067e+003	1.004805e+002
1.063549e+003	1.004843e+002
1.064031e+003	1.004884e+002
1.064514e+003	1.004917e+002
1.064996e+003	1.004935e+002
1.065478e+003	1.004931e+002
1.065960e+003	1.004909e+002
1.066442e+003	1.004873e+002
1.066924e+003	1.004834e+002
1.067406e+003	1.004803e+002
1.067888e+003	1.004786e+002
1.068371e+003	1.004784e+002
1.068853e+003	1.004794e+002
1.069335e+003	1.004806e+002
1.069817e+003	1.004811e+002
1.070299e+003	1.004806e+002
1.070781e+003	1.004790e+002
1.071263e+003	1.004767e+002
1.071745e+003	1.004748e+002
1.072228e+003	1.004738e+002
1.072710e+003	1.004743e+002
1.073192e+003	1.004762e+002
1.073674e+003	1.004791e+002
1.074156e+003	1.004825e+002
1.074638e+003	1.004856e+002
1.075120e+003	1.004880e+002
1.075602e+003	1.004896e+002
1.076084e+003	1.004904e+002
1.076567e+003	1.004905e+002
1.077049e+003	1.004902e+002
1.077531e+003	1.004898e+002
1.078013e+003	1.004899e+002
1.078495e+003	1.004906e+002
1.078977e+003	1.004925e+002
1.079459e+003	1.004957e+002
1.079941e+003	1.005002e+002
1.080423e+003	1.005055e+002
1.080906e+003	1.005114e+002
1.081388e+003	1.005173e+002
1.081870e+003	1.005230e+002
1.082352e+003	1.005282e+002
1.082834e+003	1.005328e+002
1.083316e+003	1.005366e+002
1.083798e+003	1.005393e+002
1.084280e+003	1.005405e+002
1.084763e+003	1.005398e+002
1.085245e+003	1.005373e+002
1.085727e+003	1.005336e+002
1.086209e+003	1.005296e+002
1.086691e+003	1.005267e+002
1.087173e+003	1.005259e+002
1.087655e+003	1.005279e+002
1.088137e+003	1.005326e+002
1.088620e+003	1.005393e+002
1.089102e+003	1.005469e+002
1.089584e+003	1.005544e+002
1.090066e+003	1.005610e+002
1.090548e+003	1.005664e+002
1.091030e+003	1.005707e+002
1.091512e+003	1.005742e+002
1.091994e+003	1.005770e+002
1.092476e+003	1.005792e+002
1.092958e+003	1.005807e+002
1.093441e+003	1.005815e+002
1.093923e+003	1.005817e+002
1.094405e+003	1.005816e+002
1.094887e+003	1.005818e+002
1.095369e+003	1.005824e+002
1.095851e+003	1.005837e+002
1.096333e+003	1.005855e+002
1.096815e+003	1.005874e+002
1.097298e+003	1.005891e+002
1.097780e+003	1.005904e+002
1.098262e+003	1.005914e+002
1.098744e+003	1.005926e+002
1.099226e+003	1.005943e+002
1.099708e+003	1.005968e+002
1.100190e+003	1.006000e+002
1.100672e+003	1.006035e+002
1.101155e+003	1.006069e+002
1.101637e+003	1.006100e+002
1.102119e+003	1.006128e+002
1.102601e+003	1.006153e+002
1.103083e+003	1.006179e+002
1.103565e+003	1.006206e+002
1.104047e+003	1.006233e+002
1.104529e+003	1.006256e+002
1.105011e+003	1.006273e+002
1.105494e+003	1.006282e+002
1.105976e+003	1.006284e+002
1.106458e+003	1.006283e+002
1.106940e+003	1.006285e+002
1.107422e+003	1.006295e+002
1.107904e+003	1.006315e+002
1.108386e+003	1.006343e+002
1.108868e+003	1.006374e+002
1.109350e+003	1.006404e+002
1.109833e+003	1.006426e+002
1.110315e+003	1.006441e+002
1.110797e+003	1.006447e+002
1.111279e+003	1.006448e+002
1.111761e+003	1.006448e+002
1.112243e+003	1.006449e+002
1.112725e+003	1.006454e+002
1.113207e+003	1.006463e+002
1.113690e+003	1.006476e+002
1.114172e+003	1.006492e+002
1.114654e+003	1.006509e+002
1.115136e+003	1.006528e+002
1.115618e+003	1.006547e+002
1.116100e+003	1.006568e+002
1.116582e+003	1.006594e+002
1.117064e+003	1.006627e+002
1.117547e+003	1.006668e+002
1.118029e+003	1.006718e+002
1.118511e+003	1.006775e+002
1.118993e+003	1.006834e+002
1.119475e+003	1.006890e+002
1.119957e+003	1.006937e+002
1.120439e+003	1.006970e+002
1.120921e+003	1.006987e+002
1.121403e+003	1.006992e+002
1.121885e+003	1.006985e+002
1.122368e+003	1.006971e+002
1.122850e+003	1.006952e+002
1.123332e+003	1.006929e+002
1.123814e+003	1.006905e+002
1.124296e+003	1.006882e+002
1.124778e+003	1.006864e+002
1.125260e+003	1.006854e+002
1.125742e+003	1.006858e+002
1.126225e+003	1.006876e+002
1.126707e+003	1.006906e+002
1.127189e+003	1.006945e+002
1.127671e+003	1.006984e+002
1.128153e+003	1.007018e+002
1.128635e+003	1.007043e+002
1.129117e+003	1.007058e+002
1.129599e+003	1.007067e+002
1.130082e+003	1.007075e+002
1.130564e+003	1.007087e+002
1.131046e+003	1.007106e+002
1.131528e+003	1.007131e+002
1.132010e+003	1.007159e+002
1.132492e+003	1.007186e+002
1.132974e+003	1.007208e+002
1.133456e+003	1.007222e+002
1.133938e+003	1.007230e+002
1.134421e+003	1.007231e+002
1.134903e+003	1.007227e+002
1.135385e+003	1.007222e+002
1.135867e+003	1.007218e+002
1.136349e+003	1.007218e+002
1.136831e+003	1.007226e+002
1.137313e+003	1.007242e+002
1.137795e+003	1.007267e+002
1.138277e+003	1.007300e+002
1.138760e+003	1.007335e+002
1.139242e+003	1.007367e+002
1.139724e+003	1.007390e+002
1.140206e+003	1.007398e+002
1.140688e+003	1.007391e+002
1.141170e+003	1.007370e+002
1.141652e+003	1.007339e+002
1.142134e+003	1.007303e+002
1.142617e+003	1.007269e+002
1.143099e+003	1.007238e+002
1.143581e+003	1.007214e+002
1.144063e+003	1.007197e+002
1.144545e+003	1.007187e+002
1.145027e+003	1.007184e+002
1.145509e+003	1.007188e+002
1.145991e+003	1.007200e+002
1.146474e+003	1.007219e+002
1.146956e+003	1.007246e+002
1.147438e+003	1.007279e+002
1.147920e+003	1.007317e+002
1.148402e+003	1.007355e+002
1.148884e+003	1.007390e+002
1.149366e+003	1.007420e+002
1.149848e+003	1.007443e+002
1.150330e+003	1.007459e+002
1.150813e+003	1.007469e+002
1.151295e+003	1.007476e+002
1.151777e+003	1.007481e+002
1.152259e+003	1.007486e+002
1.152741e+003	1.007493e+002
1.153223e+003	1.007498e+002
1.153705e+003	1.007501e+002
1.154187e+003	1.007499e+002
1.154669e+003	1.007493e+002
1.155152e+003	1.007480e+002
1.155634e+003	1.007464e+002
1.156116e+003	1.007442e+002
1.156598e+003	1.007418e+002
1.157080e+003	1.007390e+002
1.157562e+003	1.007358e+002
1.158044e+003	1.007325e+002
1.158526e+003	1.007293e+002
1.159009e+003	1.007268e+002
1.159491e+003	1.007255e+002
1.159973e+003	1.007258e+002
1.160455e+003	1.007280e+002
1.160937e+003	1.007316e+002
1.161419e+003	1.007362e+002
1.161901e+003	1.007408e+002
1.162383e+003	1.007447e+002
1.162865e+003	1.007475e+002
1.163348e+003	1.007491e+002
1.163830e+003	1.007498e+002
1.164312e+003	1.007502e+002
1.164794e+003	1.007506e+002
1.165276e+003	1.007512e+002
1.165758e+003	1.007518e+002
1.166240e+003	1.007519e+002
1.166722e+003	1.007513e+002
1.167204e+003	1.007498e+002
1.167687e+003	1.007477e+002
1.168169e+003	1.007452e+002
1.168651e+003	1.007429e+002
1.169133e+003	1.007410e+002
1.169615e+003	1.007395e+002
1.170097e+003	1.007386e+002
1.170579e+003	1.007379e+002
1.171061e+003	1.007376e+002
1.171544e+003	1.007376e+002
1.172026e+003	1.007380e+002
1.172508e+003	1.007388e+002
1.172990e+003	1.007397e+002
1.173472e+003	1.007403e+002
1.173954e+003	1.007402e+002
1.174436e+003	1.007389e+002
1.174918e+003	1.007364e+002
1.175401e+003	1.007331e+002
1.175883e+003	1.007298e+002
1.176365e+003	1.007272e+002
1.176847e+003	1.007262e+002
1.177329e+003	1.007268e+002
1.177811e+003	1.007288e+002
1.178293e+003	1.007316e+002
1.178775e+003	1.007341e+002
1.179257e+003	1.007359e+002
1.179740e+003	1.007364e+002
1.180222e+003	1.007358e+002
1.180704e+003	1.007342e+002
1.181186e+003	1.007319e+002
1.181668e+003	1.007291e+002
1.182150e+003	1.007262e+002
1.182632e+003	1.007232e+002
1.183114e+003	1.007204e+002
1.183596e+003	1.007180e+002
1.184079e+003	1.007162e+002
1.184561e+003	1.007154e+002
1.185043e+003	1.007156e+002
1.185525e+003	1.007166e+002
1.186007e+003	1.007180e+002
1.186489e+003	1.007195e+002
1.186971e+003	1.007208e+002
1.187453e+003	1.007217e+002
1.187936e+003	1.007221e+002
1.188418e+003	1.007221e+002
1.188900e+003	1.007218e+002
1.189382e+003	1.007210e+002
1.189864e+003	1.007195e+002
1.190346e+003	1.007171e+002
1.190828e+003	1.007138e+002
1.191310e+003	1.007098e+002
1.191792e+003	1.007055e+002
1.192275e+003	1.007015e+002
1.192757e+003	1.006983e+002
1.193239e+003	1.006961e+002
1.193721e+003	1.006950e+002
1.194203e+003	1.006945e+002
1.194685e+003	1.006943e+002
1.195167e+003	1.006937e+002
1.195649e+003	1.006928e+002
1.196131e+003	1.006914e+002
1.196614e+003	1.006899e+002
1.197096e+003	1.006884e+002
1.197578e+003	1.006873e+002
1.198060e+003	1.006864e+002
1.198542e+003	1.006858e+002
1.199024e+003	1.006851e+002
1.199506e+003	1.006844e+002
1.199988e+003	1.006837e+002
1.200471e+003	1.006832e+002
1.200953e+003	1.006831e+002
1.201435e+003	1.006836e+002
1.201917e+003	1.006845e+002
1.202399e+003	1.006857e+002
1.202881e+003	1.006864e+002
1.203363e+003	1.006864e+002
1.203845e+003	1.006851e+002
1.204328e+003	1.006823e+002
1.204810e+003	1.006785e+002
1.205292e+003	1.006741e+002
1.205774e+003	1.006696e+002
1.206256e+003	1.006659e+002
1.206738e+003	1.006633e+002
1.207220e+003	1.006621e+002
1.207702e+003	1.006622e+002
1.208184e+003	1.006634e+002
1.208667e+003	1.006652e+002
1.209149e+003	1.006671e+002
1.209631e+003	1.006685e+002
1.210113e+003	1.006692e+002
1.210595e+003	1.006687e+002
1.211077e+003	1.006674e+002
1.211559e+003	1.006652e+002
1.212041e+003	1.006627e+002
1.212523e+003	1.006601e+002
1.213006e+003	1.006578e+002
1.213488e+003	1.006560e+002
1.213970e+003	1.006547e+002
1.214452e+003	1.006538e+002
1.214934e+003	1.006531e+002
1.215416e+003	1.006525e+002
1.215898e+003	1.006518e+002
1.216380e+003	1.006513e+002
1.216863e+003	1.006508e+002
1.217345e+003	1.006505e+002
1.217827e+003	1.006501e+002
1.218309e+003	1.006494e+002
1.218791e+003	1.006480e+002
1.219273e+003	1.006455e+002
1.219755e+003	1.006419e+002
1.220237e+003	1.006373e+002
1.220719e+003	1.006320e+002
1.221202e+003	1.006267e+002
1.221684e+003	1.006220e+002
1.222166e+003	1.006181e+002
1.222648e+003	1.006155e+002
1.223130e+003	1.006140e+002
1.223612e+003	1.006134e+002
1.224094e+003	1.006136e+002
1.224576e+003	1.006144e+002
1.225058e+003	1.006156e+002
1.225541e+003	1.006173e+002
1.226023e+003	1.006192e+002
1.226505e+003	1.006212e+002
1.226987e+003	1.006229e+002
1.227469e+003	1.006241e+002
1.227951e+003	1.006246e+002
1.228433e+003	1.006242e+002
1.228915e+003	1.006231e+002
1.229398e+003	1.006216e+002
1.229880e+003	1.006200e+002
1.230362e+003	1.006184e+002
1.230844e+003	1.006171e+002
1.231326e+003	1.006161e+002
1.231808e+003	1.006152e+002
1.232290e+003	1.006144e+002
1.232772e+003	1.006135e+002
1.233255e+003	1.006124e+002
1.233737e+003	1.006110e+002
1.234219e+003	1.006092e+002
1.234701e+003	1.006066e+002
1.235183e+003	1.006032e+002
1.235665e+003	1.005988e+002
1.236147e+003	1.005935e+002
1.236629e+003	1.005877e+002
1.237111e+003	1.005819e+002
1.237594e+003	1.005767e+002
1.238076e+003	1.005725e+002
1.238558e+003	1.005695e+002
1.239040e+003	1.005678e+002
1.239522e+003	1.005671e+002
1.240004e+003	1.005674e+002
1.240486e+003	1.005682e+002
1.240968e+003	1.005697e+002
1.241450e+003	1.005715e+002
1.241933e+003	1.005734e+002
1.242415e+003	1.005753e+002
1.242897e+003	1.005767e+002
1.243379e+003	1.005771e+002
1.243861e+003	1.005763e+002
1.244343e+003	1.005743e+002
1.244825e+003	1.005714e+002
1.245307e+003	1.005682e+002
1.245790e+003	1.005653e+002
1.246272e+003	1.005632e+002
1.246754e+003	1.005621e+002
1.247236e+003	1.005620e+002
1.247718e+003	1.005624e+002
1.248200e+003	1.005630e+002
1.248682e+003	1.005635e+002
1.249164e+003	1.005638e+002
1.249646e+003	1.005639e+002
1.250129e+003	1.005640e+002
1.250611e+003	1.005642e+002
1.251093e+003	1.005644e+002
1.251575e+003	1.005644e+002
1.252057e+003	1.005640e+002
1.252539e+003	1.005630e+002
1.253021e+003	1.005612e+002
1.253503e+003	1.005589e+002
1.253985e+003	1.005563e+002
1.254468e+003	1.005538e+002
1.254950e+003	1.005519e+002
1.255432e+003	1.005507e+002
1.255914e+003	1.005502e+002
1.256396e+003	1.005502e+002
1.256878e+003	1.005502e+002
1.257360e+003	1.005500e+002
1.257842e+003	1.005490e+002
1.258325e+003	1.005470e+002
1.258807e+003	1.005439e+002
1.259289e+003	1.005400e+002
1.259771e+003	1.005356e+002
1.260253e+003	1.005316e+002
1.260735e+003	1.005285e+002
1.261217e+003	1.005270e+002
1.261699e+003	1.005274e+002
1.262182e+003	1.005296e+002
1.262664e+003	1.005332e+002
1.263146e+003	1.005375e+002
1.263628e+003	1.005416e+002
1.264110e+003	1.005451e+002
1.264592e+003	1.005475e+002
1.265074e+003	1.005487e+002
1.265556e+003	1.005490e+002
1.266038e+003	1.005485e+002
1.266521e+003	1.005476e+002
1.267003e+003	1.005464e+002
1.267485e+003	1.005449e+002
1.267967e+003	1.005432e+002
1.268449e+003	1.005410e+002
1.268931e+003	1.005386e+002
1.269413e+003	1.005357e+002
1.269895e+003	1.005325e+002
1.270377e+003	1.005291e+002
1.270860e+003	1.005252e+002
1.271342e+003	1.005211e+002
1.271824e+003	1.005168e+002
1.272306e+003	1.005123e+002
1.272788e+003	1.005079e+002
1.273270e+003	1.005039e+002
1.273752e+003	1.005003e+002
1.274234e+003	1.004971e+002
1.274717e+003	1.004940e+002
1.275199e+003	1.004906e+002
1.275681e+003	1.004865e+002
1.276163e+003	1.004816e+002
1.276645e+003	1.004760e+002
1.277127e+003	1.004701e+002
1.277609e+003	1.004646e+002
1.278091e+003	1.004601e+002
1.278573e+003	1.004571e+002
1.279056e+003	1.004556e+002
1.279538e+003	1.004555e+002
1.280020e+003	1.004562e+002
1.280502e+003	1.004573e+002
1.280984e+003	1.004581e+002
1.281466e+003	1.004584e+002
1.281948e+003	1.004580e+002
1.282430e+003	1.004568e+002
1.282912e+003	1.004551e+002
1.283395e+003	1.004530e+002
1.283877e+003	1.004506e+002
1.284359e+003	1.004480e+002
1.284841e+003	1.004450e+002
1.285323e+003	1.004417e+002
1.285805e+003	1.004377e+002
1.286287e+003	1.004330e+002
1.286769e+003	1.004273e+002
1.287252e+003	1.004206e+002
1.287734e+003	1.004134e+002
1.288216e+003	1.004060e+002
1.288698e+003	1.003993e+002
1.289180e+003	1.003939e+002
1.289662e+003	1.003905e+002
1.290144e+003	1.003888e+002
1.290626e+003	1.003885e+002
1.291109e+003	1.003885e+002
1.291591e+003	1.003876e+002
1.292073e+003	1.003846e+002
1.292555e+003	1.003790e+002
1.293037e+003	1.003707e+002
1.293519e+003	1.003603e+002
1.294001e+003	1.003486e+002
1.294483e+003	1.003367e+002
1.294965e+003	1.003254e+002
1.295448e+003	1.003149e+002
1.295930e+003	1.003055e+002
1.296412e+003	1.002968e+002
1.296894e+003	1.002884e+002
1.297376e+003	1.002803e+002
1.297858e+003	1.002723e+002
1.298340e+003	1.002644e+002
1.298822e+003	1.002568e+002
1.299304e+003	1.002493e+002
1.299787e+003	1.002419e+002
1.300269e+003	1.002343e+002
1.300751e+003	1.002264e+002
1.301233e+003	1.002180e+002
1.301715e+003	1.002090e+002
1.302197e+003	1.001995e+002
1.302679e+003	1.001897e+002
1.303161e+003	1.001796e+002
1.303644e+003	1.001694e+002
1.304126e+003	1.001592e+002
1.304608e+003	1.001492e+002
1.305090e+003	1.001396e+002
1.305572e+003	1.001306e+002
1.306054e+003	1.001225e+002
1.306536e+003	1.001154e+002
1.307018e+003	1.001095e+002
1.307500e+003	1.001045e+002
1.307983e+003	1.001004e+002
1.308465e+003	1.000971e+002
1.308947e+003	1.000943e+002
1.309429e+003	1.000922e+002
1.309911e+003	1.000908e+002
1.310393e+003	1.000904e+002
1.310875e+003	1.000909e+002
1.311357e+003	1.000922e+002
1.311839e+003	1.000939e+002
1.312322e+003	1.000956e+002
1.312804e+003	1.000966e+002
1.313286e+003	1.000968e+002
1.313768e+003	1.000961e+002
1.314250e+003	1.000952e+002
1.314732e+003	1.000946e+002
1.315214e+003	1.000952e+002
1.315696e+003	1.000976e+002
1.316179e+003	1.001019e+002
1.316661e+003	1.001081e+002
1.317143e+003	1.001156e+002
1.317625e+003	1.001240e+002
1.318107e+003	1.001327e+002
1.318589e+003	1.001414e+002
1.319071e+003	1.001501e+002
1.319553e+003	1.001588e+002
1.320036e+003	1.001678e+002
1.320518e+003	1.001773e+002
1.321000e+003	1.001877e+002
1.321482e+003	1.001990e+002
1.321964e+003	1.002113e+002
1.322446e+003	1.002243e+002
1.322928e+003	1.002376e+002
1.323410e+003	1.002505e+002
1.323892e+003	1.002622e+002
1.324375e+003	1.002720e+002
1.324857e+003	1.002792e+002
1.325339e+003	1.002839e+002
1.325821e+003	1.002862e+002
1.326303e+003	1.002869e+002
1.326785e+003	1.002868e+002
1.327267e+003	1.002868e+002
1.327749e+003	1.002873e+002
1.328231e+003	1.002887e+002
1.328714e+003	1.002909e+002
1.329196e+003	1.002937e+002
1.329678e+003	1.002967e+002
1.330160e+003	1.003000e+002
1.330642e+003	1.003033e+002
1.331124e+003	1.003070e+002
1.331606e+003	1.003110e+002
1.332088e+003	1.003155e+002
1.332571e+003	1.003201e+002
1.333053e+003	1.003248e+002
1.333535e+003	1.003291e+002
1.334017e+003	1.003328e+002
1.334499e+003	1.003357e+002
1.334981e+003	1.003378e+002
1.335463e+003	1.003392e+002
1.335945e+003	1.003402e+002
1.336427e+003	1.003412e+002
1.336910e+003	1.003424e+002
1.337392e+003	1.003439e+002
1.337874e+003	1.003459e+002
1.338356e+003	1.003482e+002
1.338838e+003	1.003506e+002
1.339320e+003	1.003531e+002
1.339802e+003	1.003555e+002
1.340284e+003	1.003578e+002
1.340766e+003	1.003600e+002
1.341249e+003	1.003622e+002
1.341731e+003	1.003641e+002
1.342213e+003	1.003658e+002
1.342695e+003	1.003670e+002
1.343177e+003	1.003677e+002
1.343659e+003	1.003677e+002
1.344141e+003	1.003672e+002
1.344623e+003	1.003662e+002
1.345106e+003	1.003648e+002
1.345588e+003	1.003632e+002
1.346070e+003	1.003613e+002
1.346552e+003	1.003592e+002
1.347034e+003	1.003569e+002
1.347516e+003	1.003545e+002
1.347998e+003	1.003525e+002
1.348480e+003	1.003512e+002
1.348963e+003	1.003511e+002
1.349445e+003	1.003522e+002
1.349927e+003	1.003545e+002
1.350409e+003	1.003575e+002
1.350891e+003	1.003608e+002
1.351373e+003	1.003637e+002
1.351855e+003	1.003659e+002
1.352337e+003	1.003673e+002
1.352819e+003	1.003681e+002
1.353302e+003	1.003687e+002
1.353784e+003	1.003692e+002
1.354266e+003	1.003700e+002
1.354748e+003	1.003708e+002
1.355230e+003	1.003713e+002
1.355712e+003	1.003714e+002
1.356194e+003	1.003707e+002
1.356676e+003	1.003695e+002
1.357158e+003	1.003679e+002
1.357641e+003	1.003662e+002
1.358123e+003	1.003645e+002
1.358605e+003	1.003627e+002
1.359087e+003	1.003606e+002
1.359569e+003	1.003578e+002
1.360051e+003	1.003540e+002
1.360533e+003	1.003491e+002
1.361015e+003	1.003436e+002
1.361498e+003	1.003382e+002
1.361980e+003	1.003338e+002
1.362462e+003	1.003316e+002
1.362944e+003	1.003319e+002
1.363426e+003	1.003346e+002
[truncated: 5,469 more rows]
